# Supplementary material for: Transcriptome profiling of two olive cultivars in response to infection by the CoDiRO strain of Xylella fastidiosa subsp. pauca
Source: BMC Genomics. 2016 Jun 27;17:475. doi: 10.1186/s12864-016-2833-9 (PMC4924284; doi:10.1186/s12864-016-2833-9)
Supplement: Additional file 3: — Differentially expressed transcripts in cv. Leccino infected by Xylella fastidiosa. Each unique transcript is categorized by Mercator and Log2 fold expression values calculated by DESeq2 analysis. Transcript categorization was further verified by BLASTX search against the non-redundant protein database. Up- and down-regulated transcripts are in separate excel sheets. (XLSX 138 kb) [file 12864_2016_2833_MOESM3_ESM.xlsx]

## Sheet: up
Analysis	Mercator			DESeq2			BLASTX search
id	BinCode	BinName	description	log2FoldChange	pvalue	padj	Hit_def	Hsp_evalue
lc_xylem_86298	34.99	transport.misc	(at5g60800 : 96.7) Heavy metal transport/detoxification superfamily protein ; FUNCTIONS IN: metal ion binding; INVOLVED IN: metal ion transport; EXPRESSED IN: 21 plant structures; EXPRESSED DURING: 12 growth stages; CONTAINS InterPro DOMAIN/s: Heavy metal transport/detoxification protein (InterPro:IPR006121); BEST Arabidopsis thaliana protein match is: Heavy metal transport/detoxification superfa…	2.51853	7.14e-06	0.000257493	hypothetical protein MIMGU_mgv1a008930mg [Erythranthe guttata]	1.06265e-33
lc_xylem_66595	27.3.32	RNA.regulation of transcription.WRKY domain transcription factor family	(at5g64810 : 134.0) member of WRKY Transcription Factor; Group II-c; WRKY DNA-binding protein 51 (WRKY51); CONTAINS InterPro DOMAIN/s: DNA-binding WRKY (InterPro:IPR003657); BEST Arabidopsis thaliana protein match is: WRKY DNA-binding protein 50 (TAIR:AT5G26170.1); Has 30201 Blast hits to 17322 proteins in 780 species: Archae - 12; Bacteria - 1396; Metazoa - 17338; Fungi - 3422; Plants - 5037; Vi…	2.61818	3.24e-06	0.0001304	PREDICTED: probable WRKY transcription factor 51 [Populus euphratica]	2.25576e-51
lc_xylem_85955	35.2	not assigned.unknown	no hits & (original description: no original description)	2.65806	3.44e-05	0.000964395	PREDICTED: probable leucine-rich repeat receptor-like protein kinase At1g35710 [Nicotiana sylvestris]	3.89004e-18
lc_xylem_134098	35.2	not assigned.unknown	no hits & (original description: no original description)	2.7212	2.57e-05	0.00075154	hypothetical protein POPTR_0001s47850g, partial [Populus trichocarpa] >gi|550350121|gb|ERP67380.1| hypothetical protein POPTR_0001s47850g, partial [Populus trichocarpa]	2.45263e-26
lc_xylem_25871	30.2.7	signalling.receptor kinases.leucine rich repeat VII	(at3g53240 : 99.4) receptor like protein 45 (RLP45); CONTAINS InterPro DOMAIN/s: Leucine-rich repeat, typical subtype (InterPro:IPR003591), Leucine-rich repeat (InterPro:IPR001611); BEST Arabidopsis thaliana protein match is: receptor like protein 15 (TAIR:AT1G74190.1); Has 114871 Blast hits to 27541 proteins in 1042 species: Archae - 49; Bacteria - 7290; Metazoa - 23394; Fungi - 1166; Plants - 7…	2.7658	3.53e-05	0.000987129	PREDICTED: receptor-like protein 12 [Vitis vinifera]	6.87665e-30
lc_xylem_25529	35.2	not assigned.unknown	no hits & (original description: no original description)	2.789	3.28e-05	0.000928069	Receptor like protein 1, putative [Theobroma cacao] >gi|508782159|gb|EOY29415.1| Receptor like protein 1, putative [Theobroma cacao]	5.13145e-06
lc_xylem_40770	27.3.6	RNA.regulation of transcription.bHLH,Basic Helix-Loop-Helix family	(at1g25330 : 178.0) basic helix-loop-helix (bHLH) DNA-binding superfamily protein; FUNCTIONS IN: DNA binding, sequence-specific DNA binding transcription factor activity; INVOLVED IN: regulation of transcription; LOCATED IN: nucleus; EXPRESSED IN: 7 plant structures; EXPRESSED DURING: 4 anthesis, C globular stage, petal differentiation and expansion stage; CONTAINS InterPro DOMAIN/s: Helix-loop-h…	2.81736	1.2e-05	0.000398081	PREDICTED: transcription factor bHLH75 [Sesamum indicum]	3.87215e-89
lc_xylem_86410	20.1	stress.biotic	(at5g49290 : 117.0) receptor like protein 56 (RLP56); CONTAINS InterPro DOMAIN/s: Leucine-rich repeat, typical subtype (InterPro:IPR003591), Leucine-rich repeat-containing N-terminal domain, type 2 (InterPro:IPR013210), Leucine-rich repeat (InterPro:IPR001611); BEST Arabidopsis thaliana protein match is: receptor like protein 14 (TAIR:AT1G74180.1); Has 112100 Blast hits to 30260 proteins in 1125 …	2.84836	1.86e-05	0.000572888	PREDICTED: probable LRR receptor-like serine/threonine-protein kinase At1g34110 [Jatropha curcas]	6.828e-47
lc_xylem_87076	30.2.99	signalling.receptor kinases.misc	(at1g74170 : 131.0) receptor like protein 13 (RLP13); CONTAINS InterPro DOMAIN/s: Leucine-rich repeat, typical subtype (InterPro:IPR003591), Leucine-rich repeat (InterPro:IPR001611); BEST Arabidopsis thaliana protein match is: receptor like protein 15 (TAIR:AT1G74190.1); Has 30201 Blast hits to 17322 proteins in 780 species: Archae - 12; Bacteria - 1396; Metazoa - 17338; Fungi - 3422; Plants - 50…	2.88027	1.72e-05	0.00053833	PREDICTED: receptor-like protein 12 [Vitis vinifera]	5.7423e-49
lc_xylem_86423	30.2.99	signalling.receptor kinases.misc	(at1g74170 : 118.0) receptor like protein 13 (RLP13); CONTAINS InterPro DOMAIN/s: Leucine-rich repeat, typical subtype (InterPro:IPR003591), Leucine-rich repeat (InterPro:IPR001611); BEST Arabidopsis thaliana protein match is: receptor like protein 15 (TAIR:AT1G74190.1); Has 30201 Blast hits to 17322 proteins in 780 species: Archae - 12; Bacteria - 1396; Metazoa - 17338; Fungi - 3422; Plants - 50…	2.88476	1.64e-05	0.000516318	hypothetical protein CISIN_1g040468mg, partial [Citrus sinensis]	4.22416e-39
lc_xylem_84723	30.2.10	signalling.receptor kinases.leucine rich repeat X	(at5g27060 : 117.0) receptor like protein 53 (RLP53); FUNCTIONS IN: kinase activity; INVOLVED IN: signal transduction, defense response; LOCATED IN: endomembrane system; CONTAINS InterPro DOMAIN/s: Leucine-rich repeat-containing N-terminal domain, type 2 (InterPro:IPR013210), Leucine-rich repeat (InterPro:IPR001611); BEST Arabidopsis thaliana protein match is: receptor like protein 34 (TAIR:AT3G1…	2.89515	9.77e-06	0.000334908	PREDICTED: LRR receptor-like serine/threonine-protein kinase GSO1 [Nicotiana tomentosiformis]	5.79481e-44
lc_xylem_84726	9.2.1.4	mitochondrial electron transport / ATP synthesis.NADH-DH.type II.internal matrix	(at1g07180 : 188.0) Internal NAD(P)H dehydrogenase in mitochondria. The predicted protein sequence has high homology with other designated NAD(P)H DHs from microorganisms; the capacity for matrix NAD(P)H oxidation via the rotenone-insensitive pathway is significantly reduced in the Atndi1 mutant plant line; the in vitro translation product of AtNDI1 is imported into isolated mitochondria and loca…	2.93193	3.23e-07	1.75e-05	hypothetical protein Csa_6G517010 [Cucumis sativus]	1.04961e-69
lc_xylem_136196	30.2.7	signalling.receptor kinases.leucine rich repeat VII	(at1g07390 : 131.0) receptor like protein 1 (RLP1); CONTAINS InterPro DOMAIN/s: Leucine-rich repeat, typical subtype (InterPro:IPR003591), Leucine-rich repeat-containing N-terminal domain, type 2 (InterPro:IPR013210), Leucine-rich repeat (InterPro:IPR001611); BEST Arabidopsis thaliana protein match is: receptor like protein 15 (TAIR:AT1G74190.1); Has 131801 Blast hits to 32287 proteins in 1280 sp…	2.93353	1.3e-05	0.000424867	Receptor like protein 15, putative [Theobroma cacao] >gi|508727834|gb|EOY19731.1| Receptor like protein 15, putative [Theobroma cacao]	9.07773e-53
lc_xylem_21614	35.2	not assigned.unknown	no hits & (original description: no original description)	2.96096	1.12e-05	0.000374984	PREDICTED: LRR receptor-like serine/threonine-protein kinase GSO2 isoform X4 [Gossypium raimondii]	0.00505912
lc_xylem_81434	35.2	not assigned.unknown	no hits & (original description: no original description)	2.96821	9e-06	0.000312415	hypothetical protein POPTR_0008s185502g, partial [Populus trichocarpa] >gi|550333388|gb|ERP57768.1| hypothetical protein POPTR_0008s185502g, partial [Populus trichocarpa]	5.85144e-34
lc_xylem_112689	35.2	not assigned.unknown	(at5g01750 : 198.0) Protein of unknown function (DUF567); FUNCTIONS IN: molecular_function unknown; INVOLVED IN: biological_process unknown; LOCATED IN: chloroplast; EXPRESSED IN: 23 plant structures; EXPRESSED DURING: 13 growth stages; CONTAINS InterPro DOMAIN/s: Protein of unknown function DUF567 (InterPro:IPR007612); BEST Arabidopsis thaliana protein match is: Protein of unknown function (DUF5…	2.96981	1.44e-18	8.24e-16	PREDICTED: protein LURP-one-related 10-like [Solanum lycopersicum]	1.71042e-69
lc_xylem_130148	30.2.11	signalling.receptor kinases.leucine rich repeat XI	(at3g23120 : 93.6) receptor like protein 38 (RLP38); FUNCTIONS IN: kinase activity; INVOLVED IN: signal transduction, defense response; LOCATED IN: endomembrane system; CONTAINS InterPro DOMAIN/s: Leucine-rich repeat-containing N-terminal domain, type 2 (InterPro:IPR013210), Leucine-rich repeat (InterPro:IPR001611); BEST Arabidopsis thaliana protein match is: receptor like protein 37 (TAIR:AT3G23…	2.97926	8.07e-06	0.000284972	hypothetical protein EUGRSUZ_C04407 [Eucalyptus grandis]	2.20567e-37
lc_xylem_71098	20.1	stress.biotic	(at1g74190 : 82.0) receptor like protein 15 (RLP15); INVOLVED IN: signal transduction; LOCATED IN: endomembrane system; CONTAINS InterPro DOMAIN/s: Leucine-rich repeat-containing N-terminal domain, type 2 (InterPro:IPR013210), Leucine-rich repeat (InterPro:IPR001611); BEST Arabidopsis thaliana protein match is: receptor like protein 13 (TAIR:AT1G74170.1); Has 128946 Blast hits to 31204 proteins i…	3.00316	5.31e-06	0.000199537	hypothetical protein POPTR_0008s18460g, partial [Populus trichocarpa] >gi|550333377|gb|ERP57757.1| hypothetical protein POPTR_0008s18460g, partial [Populus trichocarpa]	2.29107e-37
lc_xylem_24109	35.2	not assigned.unknown	no hits & (original description: no original description)	3.01029	6.9e-06	0.000250172
lc_xylem_28927	30.2.99	signalling.receptor kinases.misc	(at1g74180 : 119.0) receptor like protein 14 (RLP14); INVOLVED IN: signal transduction; LOCATED IN: chloroplast; EXPRESSED IN: 19 plant structures; EXPRESSED DURING: 13 growth stages; CONTAINS InterPro DOMAIN/s: Leucine-rich repeat, typical subtype (InterPro:IPR003591), Leucine-rich repeat-containing N-terminal domain, type 2 (InterPro:IPR013210), Leucine-rich repeat (InterPro:IPR001611); BEST Ar…	3.04047	4.95e-06	0.000187544	hypothetical protein CISIN_1g0441581mg, partial [Citrus sinensis]	1.13541e-41
lc_xylem_123515	35.2	not assigned.unknown	no hits & (original description: no original description)	3.05745	5.69e-06	0.000211529	hypothetical protein POPTR_0018s144502g, partial [Populus trichocarpa] >gi|550318761|gb|ERP50027.1| hypothetical protein POPTR_0018s144502g, partial [Populus trichocarpa]	1.93393e-16
lc_xylem_140946	35.2	not assigned.unknown	no hits & (original description: no original description)	3.06125	4.96e-06	0.000187766
lc_xylem_86430	30.2.99	signalling.receptor kinases.misc	(at5g49290 : 107.0) receptor like protein 56 (RLP56); CONTAINS InterPro DOMAIN/s: Leucine-rich repeat, typical subtype (InterPro:IPR003591), Leucine-rich repeat-containing N-terminal domain, type 2 (InterPro:IPR013210), Leucine-rich repeat (InterPro:IPR001611); BEST Arabidopsis thaliana protein match is: receptor like protein 14 (TAIR:AT1G74180.1); Has 112100 Blast hits to 30260 proteins in 1125 …	3.08107	3.25e-06	0.00013063	PREDICTED: probable LRR receptor-like serine/threonine-protein kinase At1g34110 [Jatropha curcas]	5.99296e-45
lc_xylem_134962	35.2	not assigned.unknown	no hits & (original description: no original description)	3.08466	2.64e-06	0.000108837	hypothetical protein POPTR_0005s01150g [Populus trichocarpa] >gi|550337694|gb|ERP60133.1| hypothetical protein POPTR_0005s01150g [Populus trichocarpa]	4.4533e-20
lc_xylem_138525	35.2	not assigned.unknown	no hits & (original description: no original description)	3.09134	3e-06	0.00012203	hypothetical protein POPTR_0005s01310g [Populus trichocarpa] >gi|550337709|gb|ERP60148.1| hypothetical protein POPTR_0005s01310g [Populus trichocarpa]	3.34594e-15
lc_xylem_142601	26.10	misc.cytochrome P450	(p37117|c71a4_solme : 234.0) Cytochrome P450 71A4 (EC 1.14.-.-) (CYPLXXIA4) (P-450EG2) - Solanum melongena (Eggplant) (Aubergine) & (at3g48310 : 217.0) putative cytochrome P450; "cytochrome P450, family 71, subfamily A, polypeptide 22" (CYP71A22); FUNCTIONS IN: electron carrier activity, monooxygenase activity, iron ion binding, oxygen binding, heme binding; INVOLVED IN: oxidation reduction; LOCA…	3.10001	8.08e-25	1.02e-21	PREDICTED: cytochrome P450 71A6-like [Sesamum indicum]	8.6951e-95
lc_xylem_137224	35.2	not assigned.unknown	no hits & (original description: no original description)	3.10266	4.9e-22	4.38e-19	PREDICTED: pentatricopeptide repeat-containing protein At5g66520-like [Phoenix dactylifera]	9.82431
lc_xylem_125943	4.1.4	glycolysis.cytosolic branch.phosphofructokinase (PFK)	(at4g26270 : 399.0) phosphofructokinase 3 (PFK3); CONTAINS InterPro DOMAIN/s: Pyrophosphate-dependent phosphofructokinase TP0108 (InterPro:IPR012004), Phosphofructokinase (InterPro:IPR000023); BEST Arabidopsis thaliana protein match is: phosphofructokinase 7 (TAIR:AT5G56630.1); Has 30201 Blast hits to 17322 proteins in 780 species: Archae - 12; Bacteria - 1396; Metazoa - 17338; Fungi - 3422; Plan…	3.10766	8.39e-17	3.59e-14	hypothetical protein PRUPE_ppa003994mg [Prunus persica] >gi|462399165|gb|EMJ04833.1| hypothetical protein PRUPE_ppa003994mg [Prunus persica]	4.0182e-162
lc_xylem_112831	35.2	not assigned.unknown	(at5g40800 : 100.0) unknown protein; BEST Arabidopsis thaliana protein match is: unknown protein (TAIR:AT3G27250.1); Has 1807 Blast hits to 1807 proteins in 277 species: Archae - 0; Bacteria - 0; Metazoa - 736; Fungi - 347; Plants - 385; Viruses - 0; Other Eukaryotes - 339 (source: NCBI BLink). & (reliability: 200.0) & (original description: no original description)	3.12477	1.33e-14	3.62e-12	PREDICTED: uncharacterized protein LOC105176273 [Sesamum indicum]	4.95588e-35
lc_xylem_87062	20.1	stress.biotic	(at5g49290 : 91.3) receptor like protein 56 (RLP56); CONTAINS InterPro DOMAIN/s: Leucine-rich repeat, typical subtype (InterPro:IPR003591), Leucine-rich repeat-containing N-terminal domain, type 2 (InterPro:IPR013210), Leucine-rich repeat (InterPro:IPR001611); BEST Arabidopsis thaliana protein match is: receptor like protein 14 (TAIR:AT1G74180.1); Has 112100 Blast hits to 30260 proteins in 1125 s…	3.13154	2.63e-06	0.000108551	PREDICTED: probable LRR receptor-like serine/threonine-protein kinase At1g34110 [Jatropha curcas]	2.57253e-37
lc_xylem_27644	35.2	not assigned.unknown	no hits & (original description: no original description)	3.14021	2.8e-06	0.000114848	PREDICTED: receptor-like protein kinase [Jatropha curcas]	1.98891e-12
lc_xylem_84002	35.2	not assigned.unknown	no hits & (original description: no original description)	3.17062	1.55e-06	6.85e-05	Receptor like protein 15, putative [Theobroma cacao] >gi|508727838|gb|EOY19735.1| Receptor like protein 15, putative [Theobroma cacao]	8.5986e-15
lc_xylem_86055	35.2	not assigned.unknown	no hits & (original description: no original description)	3.18638	1.55e-06	6.86e-05	hypothetical protein CISIN_1g043924mg, partial [Citrus sinensis]	1.93188e-26
lc_xylem_120677	29.5.11.4.2	protein.degradation.ubiquitin.E3.RING	(at5g62910 : 169.0) RING/U-box superfamily protein; FUNCTIONS IN: zinc ion binding; LOCATED IN: chloroplast; EXPRESSED IN: 24 plant structures; EXPRESSED DURING: 15 growth stages; CONTAINS InterPro DOMAIN/s: Zinc finger, RING-type (InterPro:IPR001841); BEST Arabidopsis thaliana protein match is: RING/U-box superfamily protein (TAIR:AT3G48070.2); Has 749 Blast hits to 665 proteins in 188 species: …	3.18899	1.28e-22	1.23e-19	PREDICTED: uncharacterized protein LOC105157153 [Sesamum indicum]	4.85114e-105
lc_xylem_139158	35.2	not assigned.unknown	no hits & (original description: no original description)	3.2099	9.64e-07	4.53e-05	PREDICTED: LRR receptor-like serine/threonine-protein kinase GSO1 [Populus euphratica]	9.05682e-18
lc_xylem_82217	33.1	development.storage proteins	(at2g26560 : 218.0) Encodes a lipid acyl hydrolase with wide substrate specificity that accumulates upon infection by fungal and bacterial pathogens. Protein is localized in the cytoplasm in healthy leaves, and in membranes in infected cells. Plays a role in cell death and differentially affects the accumulation of oxylipins. Contributes to resistance to virus.; phospholipase A 2A (PLA2A); FUNCTI…	3.21675	5.89e-12	9.93e-10	hypothetical protein MIMGU_mgv1a005982mg [Erythranthe guttata]	7.06411e-94
lc_xylem_96578	35.2	not assigned.unknown	no hits & (original description: no original description)	3.21982	9.24e-07	4.36e-05	PREDICTED: LRR receptor-like serine/threonine-protein kinase GSO2 [Populus euphratica]	1.46009e-19
lc_xylem_142221	20.1	stress.biotic	(at1g74180 : 92.8) receptor like protein 14 (RLP14); INVOLVED IN: signal transduction; LOCATED IN: chloroplast; EXPRESSED IN: 19 plant structures; EXPRESSED DURING: 13 growth stages; CONTAINS InterPro DOMAIN/s: Leucine-rich repeat, typical subtype (InterPro:IPR003591), Leucine-rich repeat-containing N-terminal domain, type 2 (InterPro:IPR013210), Leucine-rich repeat (InterPro:IPR001611); BEST Ara…	3.23961	7.72e-07	3.75e-05	PREDICTED: putative leucine-rich repeat receptor-like serine/threonine-protein kinase At2g24130, partial [Nicotiana tomentosiformis]	1.3619e-28
lc_xylem_143657	35.2	not assigned.unknown	no hits & (original description: no original description)	3.24156	4.67e-34	1.43e-30	PREDICTED: dehydrin Rab18-like [Camelina sativa]	0.486236
lc_xylem_142738	30.2.99	signalling.receptor kinases.misc	(at1g74180 : 212.0) receptor like protein 14 (RLP14); INVOLVED IN: signal transduction; LOCATED IN: chloroplast; EXPRESSED IN: 19 plant structures; EXPRESSED DURING: 13 growth stages; CONTAINS InterPro DOMAIN/s: Leucine-rich repeat, typical subtype (InterPro:IPR003591), Leucine-rich repeat-containing N-terminal domain, type 2 (InterPro:IPR013210), Leucine-rich repeat (InterPro:IPR001611); BEST Ar…	3.3166	5.22e-07	2.66e-05	hypothetical protein B456_005G032200 [Gossypium raimondii]	3.79162e-94
lc_xylem_84661	20.1	stress.biotic	(at1g74180 : 118.0) receptor like protein 14 (RLP14); INVOLVED IN: signal transduction; LOCATED IN: chloroplast; EXPRESSED IN: 19 plant structures; EXPRESSED DURING: 13 growth stages; CONTAINS InterPro DOMAIN/s: Leucine-rich repeat, typical subtype (InterPro:IPR003591), Leucine-rich repeat-containing N-terminal domain, type 2 (InterPro:IPR013210), Leucine-rich repeat (InterPro:IPR001611); BEST Ar…	3.31712	5.08e-07	2.6e-05	PREDICTED: leucine-rich repeat receptor-like protein kinase PXL1 [Nicotiana tomentosiformis]	9.53714e-36
lc_xylem_78164	4.1.4	glycolysis.cytosolic branch.phosphofructokinase (PFK)	(at4g26270 : 631.0) phosphofructokinase 3 (PFK3); CONTAINS InterPro DOMAIN/s: Pyrophosphate-dependent phosphofructokinase TP0108 (InterPro:IPR012004), Phosphofructokinase (InterPro:IPR000023); BEST Arabidopsis thaliana protein match is: phosphofructokinase 7 (TAIR:AT5G56630.1); Has 30201 Blast hits to 17322 proteins in 780 species: Archae - 12; Bacteria - 1396; Metazoa - 17338; Fungi - 3422; Plan…	3.33342	6.25e-23	6.17e-20	PREDICTED: ATP-dependent 6-phosphofructokinase 6 [Sesamum indicum]	0
lc_xylem_82267	34.12	transport.metal	(at5g03380 : 85.5) Heavy metal transport/detoxification superfamily protein ; FUNCTIONS IN: metal ion binding; INVOLVED IN: metal ion transport; EXPRESSED IN: 24 plant structures; EXPRESSED DURING: 13 growth stages; CONTAINS InterPro DOMAIN/s: Heavy metal transport/detoxification protein (InterPro:IPR006121); BEST Arabidopsis thaliana protein match is: Heavy metal transport/detoxification superfa…	3.34802	2.51e-25	3.32e-22	PREDICTED: uncharacterized protein LOC105174266 [Sesamum indicum]	1.5188e-49
lc_xylem_60163	35.2	not assigned.unknown	no hits & (original description: no original description)	3.37519	3.7e-15	1.14e-12	PREDICTED: uncharacterized protein LOC105161362 [Sesamum indicum]	5.41758e-28
lc_xylem_130514	34.12	transport.metal	(at5g60800 : 94.0) Heavy metal transport/detoxification superfamily protein ; FUNCTIONS IN: metal ion binding; INVOLVED IN: metal ion transport; EXPRESSED IN: 21 plant structures; EXPRESSED DURING: 12 growth stages; CONTAINS InterPro DOMAIN/s: Heavy metal transport/detoxification protein (InterPro:IPR006121); BEST Arabidopsis thaliana protein match is: Heavy metal transport/detoxification superfa…	3.40687	4.54e-20	3.17e-17	hypothetical protein MIMGU_mgv1a008930mg [Erythranthe guttata]	7.00061e-32
lc_xylem_28493	35.2	not assigned.unknown	no hits & (original description: no original description)	3.41259	1.83e-07	1.08e-05	PREDICTED: LRR receptor-like serine/threonine-protein kinase GSO1 [Populus euphratica]	3.78154e-05
lc_xylem_135223	29.5.11.4.2	protein.degradation.ubiquitin.E3.RING	(at3g48070 : 119.0) RING/U-box superfamily protein; FUNCTIONS IN: zinc ion binding; LOCATED IN: chloroplast; EXPRESSED IN: 24 plant structures; EXPRESSED DURING: 15 growth stages; CONTAINS InterPro DOMAIN/s: Zinc finger, RING-type (InterPro:IPR001841); BEST Arabidopsis thaliana protein match is: RING/U-box superfamily protein (TAIR:AT5G62910.1); Has 35333 Blast hits to 34131 proteins in 2444 spec…	3.41385	3.2e-13	7e-11	unnamed protein product [Coffea canephora]	1.89689e-42
lc_xylem_61313	34.9	transport.metabolite transporters at the mitochondrial membrane	(at2g30160 : 338.0) Mitochondrial substrate carrier family protein; FUNCTIONS IN: transporter activity, binding; INVOLVED IN: transport, mitochondrial transport, transmembrane transport; LOCATED IN: mitochondrial inner membrane, membrane; EXPRESSED IN: 22 plant structures; EXPRESSED DURING: 15 growth stages; CONTAINS InterPro DOMAIN/s: Mitochondrial carrier protein (InterPro:IPR002067), Mitochond…	3.43721	1.27e-16	5.22e-14	PREDICTED: mitoferrin-like isoform X1 [Vitis vinifera]	8.48875e-132
lc_xylem_18210	30.2.99	signalling.receptor kinases.misc	(at1g74190 : 92.0) receptor like protein 15 (RLP15); INVOLVED IN: signal transduction; LOCATED IN: endomembrane system; CONTAINS InterPro DOMAIN/s: Leucine-rich repeat-containing N-terminal domain, type 2 (InterPro:IPR013210), Leucine-rich repeat (InterPro:IPR001611); BEST Arabidopsis thaliana protein match is: receptor like protein 13 (TAIR:AT1G74170.1); Has 128946 Blast hits to 31204 proteins i…	3.44643	1.39e-07	8.51e-06	hypothetical protein CISIN_1g0441581mg, partial [Citrus sinensis]	3.00265e-28
lc_xylem_38457	35.2	not assigned.unknown	no hits & (original description: no original description)	3.45069	1.63e-13	3.72e-11	PREDICTED: uncharacterized protein LOC105174266 [Sesamum indicum]	5.84887e-11
lc_xylem_52218	35.2	not assigned.unknown	no hits & (original description: no original description)	3.46128	3.75e-12	6.59e-10	hypothetical protein PRUPE_ppa003994mg [Prunus persica] >gi|462399165|gb|EMJ04833.1| hypothetical protein PRUPE_ppa003994mg [Prunus persica]	0.000129417
lc_xylem_76069	35.2	not assigned.unknown	no hits & (original description: no original description)	3.52783	8.57e-30	1.92e-26	5'-3' exoribonuclease 3 [Aegilops tauschii]	7.24238
lc_xylem_86506	20.1	stress.biotic	(at5g49290 : 120.0) receptor like protein 56 (RLP56); CONTAINS InterPro DOMAIN/s: Leucine-rich repeat, typical subtype (InterPro:IPR003591), Leucine-rich repeat-containing N-terminal domain, type 2 (InterPro:IPR013210), Leucine-rich repeat (InterPro:IPR001611); BEST Arabidopsis thaliana protein match is: receptor like protein 14 (TAIR:AT1G74180.1); Has 112100 Blast hits to 30260 proteins in 1125 …	3.53064	7.63e-08	5.02e-06	PREDICTED: leucine-rich repeat receptor-like protein kinase PXL1 [Nicotiana tomentosiformis]	1.31215e-46
lc_xylem_134893	27.3.25	RNA.regulation of transcription.MYB domain transcription factor family	(at1g19510 : 96.3) RAD-like 5 (RL5); FUNCTIONS IN: DNA binding, sequence-specific DNA binding transcription factor activity; INVOLVED IN: regulation of transcription, DNA-dependent; EXPRESSED IN: 11 plant structures; EXPRESSED DURING: 9 growth stages; CONTAINS InterPro DOMAIN/s: SANT, DNA-binding (InterPro:IPR001005), Molecular chaperone, heat shock protein, Hsp40, DnaJ (InterPro:IPR015609), Home…	3.53479	3.68e-15	1.14e-12	PREDICTED: protein RADIALIS-like 3 [Sesamum indicum]	3.57126e-33
lc_xylem_8782	35.2	not assigned.unknown	no hits & (original description: no original description)	3.58952	3.33e-15	1.04e-12	PREDICTED: chaperone protein dnaJ 6 [Solanum lycopersicum]	3.00244e-22
lc_xylem_71757	35.2	not assigned.unknown	no hits & (original description: no original description)	3.63126	1.48e-25	2.02e-22	PREDICTED: uncharacterized protein LOC104093609 [Nicotiana tomentosiformis]	1.27693e-27
lc_xylem_83634	35.2	not assigned.unknown	no hits & (original description: no original description)	3.63456	5.71e-10	6.33e-08
lc_xylem_82523	33.99	development.unspecified	(at1g69490 : 308.0) Encodes a member of the NAC transcription factor gene family. It is expressed in floral primordia and upregulated by AP3 and PI. Its expression is associated with leaf senescence.; NAC-like, activated by AP3/PI (NAP); CONTAINS InterPro DOMAIN/s: No apical meristem (NAM) protein (InterPro:IPR003441); BEST Arabidopsis thaliana protein match is: NAC domain containing protein 25 (…	3.64945	1.33e-31	3.42e-28	PREDICTED: LOW QUALITY PROTEIN: NAC transcription factor 29 [Sesamum indicum]	9.05718e-130
lc_xylem_138364	35.2	not assigned.unknown	no hits & (original description: no original description)	3.72833	4.23e-10	4.83e-08	PREDICTED: putative leucine-rich repeat receptor-like serine/threonine-protein kinase At2g24130, partial [Nicotiana tomentosiformis]	0.0193708
lc_xylem_85742	35.2	not assigned.unknown	no hits & (original description: no original description)	3.74699	1.47e-12	2.8e-10	cytochrome P450 B, partial [Helianthus annuus]	1.0343e-15
lc_xylem_143096	35.2	not assigned.unknown	no hits & (original description: no original description)	3.79847	5.06e-12	8.65e-10	unnamed protein product [Coffea canephora]	2.83438e-18
lc_xylem_39592	35.2	not assigned.unknown	no hits & (original description: no original description)	3.79908	1.56e-09	1.57e-07	PREDICTED: suppressor protein SRP40-like isoform X2 [Malus domestica]	2.70447
lc_xylem_53551	3.1.2.1	minor CHO metabolism.raffinose family.raffinose synthases.known	(q93xk2|stsyn_pea : 242.0) Stachyose synthase precursor (EC 2.4.1.67) (Galactinol--raffinose galactosyltransferase) - Pisum sativum (Garden pea) & (at4g01970 : 216.0) Encodes a putative stachyose synthetase.; stachyose synthase (STS); CONTAINS InterPro DOMAIN/s: Glycoside hydrolase, catalytic core (InterPro:IPR017853), Raffinose synthase (InterPro:IPR008811); BEST Arabidopsis thaliana protein mat…	3.82658	2.89e-15	9.16e-13	PREDICTED: stachyose synthase-like [Sesamum indicum]	1.09441e-117
lc_xylem_85427	35.2	not assigned.unknown	no hits & (original description: no original description)	3.85527	1.12e-10	1.45e-08	hypothetical protein SELMODRAFT_112042, partial [Selaginella moellendorffii] >gi|300152154|gb|EFJ18797.1| hypothetical protein SELMODRAFT_112042, partial [Selaginella moellendorffii]	0.000754618
lc_xylem_28533	35.2	not assigned.unknown	no hits & (original description: no original description)	3.94816	1.57e-11	2.42e-09	PREDICTED: probable leucine-rich repeat receptor-like protein kinase At1g35710-like [Solanum tuberosum]	2.20655e-07
lc_xylem_80674	35.2	not assigned.unknown	no hits & (original description: no original description)	3.96332	1.18e-11	1.86e-09
lc_xylem_66738	34.6	transport.sulphate	(at3g15990 : 452.0) Encodes sulfate transporter Sultr3;4.; sulfate transporter 3;4 (SULTR3;4); FUNCTIONS IN: sulfate transmembrane transporter activity; INVOLVED IN: sulfate transport, transport, transmembrane transport; LOCATED IN: integral to membrane, membrane; EXPRESSED IN: 10 plant structures; EXPRESSED DURING: 4 anthesis, C globular stage, petal differentiation and expansion stage, E expand…	3.98345	2.51e-20	1.83e-17	PREDICTED: probable sulfate transporter 3.4 [Sesamum indicum]	6.1287e-173
lc_xylem_120699	20.2.1	stress.abiotic.heat	(at1g71000 : 138.0) Chaperone DnaJ-domain superfamily protein; FUNCTIONS IN: heat shock protein binding; INVOLVED IN: protein folding; LOCATED IN: cellular_component unknown; EXPRESSED IN: 7 plant structures; EXPRESSED DURING: 4 anthesis, petal differentiation and expansion stage; CONTAINS InterPro DOMAIN/s: Molecular chaperone, heat shock protein, Hsp40, DnaJ (InterPro:IPR015609), Heat shock pro…	4.02373	2.62e-40	1.33e-36	PREDICTED: chaperone protein dnaJ 6-like [Nicotiana tomentosiformis]	9.8028e-67
lc_xylem_141269	35.2	not assigned.unknown	no hits & (original description: no original description)	4.21085	3.23e-13	7.05e-11	hypothetical protein AALP_AAs50029U000400 [Arabis alpina]	0.0180871
lc_xylem_92660	35.2	not assigned.unknown	no hits & (original description: no original description)	4.31584	4.06e-13	8.64e-11	PREDICTED: probable LRR receptor-like serine/threonine-protein kinase RPK1 [Camelina sativa]	2.66273
lc_xylem_80149	35.2	not assigned.unknown	no hits & (original description: no original description)	4.35056	4.69e-14	1.18e-11
lc_xylem_80544	35.2	not assigned.unknown	no hits & (original description: no original description)	4.50992	1.01e-15	3.52e-13	PREDICTED: leucine-rich repeat receptor-like protein kinase PXL1 isoform X1 [Nicotiana sylvestris] >gi|698421718|ref|XP_009779148.1| PREDICTED: leucine-rich repeat receptor-like protein kinase PXL1 isoform X1 [Nicotiana sylvestris] >gi|698421724|ref|XP_009779210.1| PREDICTED: leucine-rich repeat receptor-like protein kinase PXL1 isoform X1 [Nicotiana sylvestris] >gi|698421730|ref|XP_009779268.1| …	1.63714e-17
lc_xylem_28749	35.2	not assigned.unknown	no hits & (original description: no original description)	4.5836	1.26e-18	7.32e-16	PREDICTED: leucine-rich repeat receptor-like protein kinase PXL1 [Nicotiana tomentosiformis]	2.69534e-24

## Sheet: down
Analysis	Mercator			DESeq2			BLASTX search
id	BinCode	BinName	description	log2FoldChange	pvalue	padj	Hit_def	Hsp_evalue
lc_xylem_247803	10.5.1.1	cell wall.cell wall proteins.AGPs.AGP	(at5g03170 : 193.0) FASCICLIN-like arabinogalactan-protein 11 (FLA11); CONTAINS InterPro DOMAIN/s: FAS1 domain (InterPro:IPR000782); BEST Arabidopsis thaliana protein match is: FASCICLIN-like arabinogalactan-protein 12 (TAIR:AT5G60490.1); Has 965 Blast hits to 948 proteins in 162 species: Archae - 18; Bacteria - 233; Metazoa - 22; Fungi - 18; Plants - 634; Viruses - 0; Other Eukaryotes - 40 (sour…	-8.11402	1.41e-72	2.96e-68	PREDICTED: fasciclin-like arabinogalactan protein 11 [Nelumbo nucifera]	1.17955e-64
lc_xylem_171057	20.1.7	stress.biotic.PR-proteins	(p11670|prb1_tobac : 204.0) Basic form of pathogenesis-related protein 1 precursor (PRP 1) - Nicotiana tabacum (Common tobacco) & (at1g50060 : 192.0) CAP (Cysteine-rich secretory proteins, Antigen 5, and Pathogenesis-related 1 protein) superfamily protein; FUNCTIONS IN: molecular_function unknown; INVOLVED IN: biological_process unknown; LOCATED IN: endomembrane system, extracellular region; EXPR…	-7.90531	1.49e-76	4.16e-72	pathogenesis-related protein 1 [Bacopa monnieri]	1.17867e-78
lc_xylem_237304	26.21	misc.protease inhibitor/seed storage/lipid transfer protein (LTP) family protein	(at4g12510 : 93.2) Bifunctional inhibitor/lipid-transfer protein/seed storage 2S albumin superfamily protein; FUNCTIONS IN: lipid binding; INVOLVED IN: lipid transport; LOCATED IN: endomembrane system; CONTAINS InterPro DOMAIN/s: Bifunctional inhibitor/plant lipid transfer protein/seed storage (InterPro:IPR016140), Plant lipid transfer protein/seed storage/trypsin-alpha amylase inhibitor (InterPr…	-7.80062	3.94e-65	6.61e-61	hypothetical protein CICLE_v10022825mg [Citrus clementina] >gi|568846802|ref|XP_006477232.1| PREDICTED: 14 kDa proline-rich protein DC2.15-like [Citrus sinensis] >gi|557542609|gb|ESR53587.1| hypothetical protein CICLE_v10022825mg [Citrus clementina] >gi|641842581|gb|KDO61486.1| hypothetical protein CISIN_1g044385mg [Citrus sinensis]	3.37163e-21
lc_xylem_253979	35.2	not assigned.unknown	no hits & (original description: no original description)	-7.61091	1.17e-94	3.94e-90	hypothetical protein CISIN_1g042956mg [Citrus sinensis]	2.13384e-18
lc_xylem_261145	35.2	not assigned.unknown	(at5g37478 : 135.0) TPX2 (targeting protein for Xklp2) protein family; CONTAINS InterPro DOMAIN/s: Xklp2 targeting protein (InterPro:IPR009675); BEST Arabidopsis thaliana protein match is: TPX2 (targeting protein for Xklp2) protein family (TAIR:AT3G01015.1); Has 159 Blast hits to 159 proteins in 22 species: Archae - 0; Bacteria - 0; Metazoa - 11; Fungi - 0; Plants - 142; Viruses - 0; Other Eukary…	-7.58314	1.26e-50	1.01e-46	PREDICTED: protein TPX2 isoform X3 [Vitis vinifera]	1.52519e-53
lc_xylem_279758	35.2	not assigned.unknown	no hits & (original description: no original description)	-7.53527	1.62e-98	6.78e-94
lc_xylem_207611	20.2.99	stress.abiotic.unspecified	(at5g15780 : 105.0) Pollen Ole e 1 allergen and extensin family protein; FUNCTIONS IN: molecular_function unknown; INVOLVED IN: biological_process unknown; LOCATED IN: endomembrane system; EXPRESSED IN: 14 plant structures; EXPRESSED DURING: 10 growth stages; CONTAINS InterPro DOMAIN/s: Pollen Ole e 1 allergen/extensin (InterPro:IPR006041); Has 85252 Blast hits to 38354 proteins in 1825 species: …	-7.32498	3.37e-110	5.65e-105	PREDICTED: vegetative cell wall protein gp1-like [Solanum tuberosum]	1.47202e-42
lc_xylem_268555	10.5.1.1	cell wall.cell wall proteins.AGPs.AGP	(at5g03170 : 219.0) FASCICLIN-like arabinogalactan-protein 11 (FLA11); CONTAINS InterPro DOMAIN/s: FAS1 domain (InterPro:IPR000782); BEST Arabidopsis thaliana protein match is: FASCICLIN-like arabinogalactan-protein 12 (TAIR:AT5G60490.1); Has 965 Blast hits to 948 proteins in 162 species: Archae - 18; Bacteria - 233; Metazoa - 22; Fungi - 18; Plants - 634; Viruses - 0; Other Eukaryotes - 40 (sour…	-7.14204	4.69e-63	6.05e-59	hypothetical protein MIMGU_mgv1a026916mg [Erythranthe guttata]	4.50142e-89
lc_xylem_172038	35.1	not assigned.no ontology	(at3g06880 : 147.0) Transducin/WD40 repeat-like superfamily protein; FUNCTIONS IN: binding, nucleotide binding; LOCATED IN: cellular_component unknown; CONTAINS InterPro DOMAIN/s: WD40 repeat 2 (InterPro:IPR019782), WD40 repeat, conserved site (InterPro:IPR019775), WD40 repeat (InterPro:IPR001680), WD40 repeat-like-containing domain (InterPro:IPR011046), WD40-repeat-containing domain (InterPro:IP…	-7.06822	3.91e-51	3.28e-47	PREDICTED: putative E3 ubiquitin-protein ligase LIN-1 isoform X2 [Sesamum indicum]	6.3901e-106
lc_xylem_191990	26.12	misc.peroxidases	(at5g42180 : 437.0) Peroxidase superfamily protein; FUNCTIONS IN: peroxidase activity, heme binding; INVOLVED IN: oxidation reduction, response to oxidative stress; LOCATED IN: plant-type cell wall; EXPRESSED IN: 10 plant structures; EXPRESSED DURING: 4 anthesis, C globular stage, petal differentiation and expansion stage; CONTAINS InterPro DOMAIN/s: Haem peroxidase (InterPro:IPR010255), Plant pe…	-7.05464	4.09e-100	2.29e-95	putative peroxidase [Olea europaea]	0
lc_xylem_172242	16.10	secondary metabolism.simple phenols	(at5g60020 : 826.0) putative laccase, a member of laccase family of genes (17 members in Arabidopsis).; laccase 17 (LAC17); FUNCTIONS IN: laccase activity; INVOLVED IN: oxidation reduction, lignin catabolic process; LOCATED IN: endomembrane system, apoplast; EXPRESSED IN: 14 plant structures; EXPRESSED DURING: LP.04 four leaves visible, 4 anthesis, C globular stage, petal differentiation and expa…	-6.93449	8.5e-37	3.4e-33	PREDICTED: laccase-17-like [Sesamum indicum]	0
lc_xylem_262025	10.6.3	cell wall.degradation.pectate lyases and polygalacturonases	(at1g60590 : 647.0) Pectin lyase-like superfamily protein; FUNCTIONS IN: polygalacturonase activity; INVOLVED IN: carbohydrate metabolic process; EXPRESSED IN: 20 plant structures; EXPRESSED DURING: 10 growth stages; CONTAINS InterPro DOMAIN/s: Pectin lyase fold/virulence factor (InterPro:IPR011050), Pectin lyase fold (InterPro:IPR012334), Glycoside hydrolase, family 28 (InterPro:IPR000743), Para…	-6.74782	3.19e-76	7.66e-72	PREDICTED: polygalacturonase At1g48100 [Sesamum indicum]	0
lc_xylem_279156	20.2.99	stress.abiotic.unspecified	(at5g15780 : 182.0) Pollen Ole e 1 allergen and extensin family protein; FUNCTIONS IN: molecular_function unknown; INVOLVED IN: biological_process unknown; LOCATED IN: endomembrane system; EXPRESSED IN: 14 plant structures; EXPRESSED DURING: 10 growth stages; CONTAINS InterPro DOMAIN/s: Pollen Ole e 1 allergen/extensin (InterPro:IPR006041); Has 85252 Blast hits to 38354 proteins in 1825 species: …	-6.61879	2.39e-106	2e-101	PREDICTED: vegetative cell wall protein gp1-like [Sesamum indicum]	5.46014e-85
lc_xylem_238850	35.1	not assigned.no ontology	(at3g06880 : 879.0) Transducin/WD40 repeat-like superfamily protein; FUNCTIONS IN: binding, nucleotide binding; LOCATED IN: cellular_component unknown; CONTAINS InterPro DOMAIN/s: WD40 repeat 2 (InterPro:IPR019782), WD40 repeat, conserved site (InterPro:IPR019775), WD40 repeat (InterPro:IPR001680), WD40 repeat-like-containing domain (InterPro:IPR011046), WD40-repeat-containing domain (InterPro:IP…	-6.61106	6.79e-34	2e-30	PREDICTED: putative E3 ubiquitin-protein ligase LIN-1 isoform X2 [Sesamum indicum]	0
lc_xylem_274216	35.2	not assigned.unknown	(at4g27435 : 246.0) Protein of unknown function (DUF1218); FUNCTIONS IN: molecular_function unknown; INVOLVED IN: biological_process unknown; LOCATED IN: endomembrane system; EXPRESSED IN: 23 plant structures; EXPRESSED DURING: 13 growth stages; CONTAINS InterPro DOMAIN/s: Protein of unknown function DUF1218 (InterPro:IPR009606); BEST Arabidopsis thaliana protein match is: Protein of unknown func…	-6.56427	2.72e-62	3.26e-58	PREDICTED: uncharacterized protein LOC105174750 [Sesamum indicum] >gi|747094772|ref|XP_011095240.1| PREDICTED: uncharacterized protein LOC105174750 [Sesamum indicum]	1.5295e-103
lc_xylem_205683	10.8.1	cell wall.pectin*esterases.PME	(at5g19730 : 400.0) Pectin lyase-like superfamily protein; FUNCTIONS IN: pectinesterase activity; INVOLVED IN: cell wall modification; LOCATED IN: cell wall, plant-type cell wall, cytoplasm; EXPRESSED IN: 17 plant structures; EXPRESSED DURING: 8 growth stages; CONTAINS InterPro DOMAIN/s: Pectinesterase, active site (InterPro:IPR018040), Pectin lyase fold/virulence factor (InterPro:IPR011050), Pec…	-6.19303	2.83e-39	1.32e-35	PREDICTED: probable pectinesterase 53 [Sesamum indicum]	4.1802e-152
lc_xylem_274416	16.10	secondary metabolism.simple phenols	(at2g40370 : 516.0) putative laccase, a member of laccase family of genes (17 members in Arabidopsis).; laccase 5 (LAC5); FUNCTIONS IN: laccase activity; INVOLVED IN: response to copper ion; LOCATED IN: endomembrane system, apoplast; EXPRESSED IN: 8 plant structures; EXPRESSED DURING: 4 anthesis, petal differentiation and expansion stage; CONTAINS InterPro DOMAIN/s: Multicopper oxidase, type 3 (I…	-6.16714	4.65e-43	2.79e-39	PREDICTED: laccase-12-like [Nicotiana sylvestris]	0
lc_xylem_248058	30.3	signalling.calcium	(at3g15050 : 199.0) IQ-domain 10 (IQD10); FUNCTIONS IN: calmodulin binding; INVOLVED IN: biological_process unknown; LOCATED IN: chloroplast; EXPRESSED IN: 9 plant structures; EXPRESSED DURING: 4 anthesis, petal differentiation and expansion stage; CONTAINS InterPro DOMAIN/s: IQ calmodulin-binding region (InterPro:IPR000048); BEST Arabidopsis thaliana protein match is: IQ-domain 9 (TAIR:AT2G33990…	-6.1517	2.89e-41	1.57e-37	PREDICTED: protein IQ-DOMAIN 1 [Sesamum indicum]	5.32578e-94
lc_xylem_207042	20.2.99	stress.abiotic.unspecified	(at5g39190 : 261.0) germin-like protein (GLP2a); germin-like protein 2 (GER2); CONTAINS InterPro DOMAIN/s: Cupin, RmlC-type (InterPro:IPR011051), Cupin 1 (InterPro:IPR006045), RmlC-like jelly roll fold (InterPro:IPR014710), Germin (InterPro:IPR001929), Germin, manganese binding site (InterPro:IPR019780); BEST Arabidopsis thaliana protein match is: RmlC-like cupins superfamily protein (TAIR:AT5G39…	-6.11579	1.57e-29	3.37e-26	hypothetical protein MIMGU_mgv1a020596mg [Erythranthe guttata]	1.30891e-96
lc_xylem_155907	26.12	misc.peroxidases	(at5g42180 : 141.0) Peroxidase superfamily protein; FUNCTIONS IN: peroxidase activity, heme binding; INVOLVED IN: oxidation reduction, response to oxidative stress; LOCATED IN: plant-type cell wall; EXPRESSED IN: 10 plant structures; EXPRESSED DURING: 4 anthesis, C globular stage, petal differentiation and expansion stage; CONTAINS InterPro DOMAIN/s: Haem peroxidase (InterPro:IPR010255), Plant pe…	-6.07311	3.67e-37	1.54e-33	putative peroxidase [Olea europaea]	3.29559e-60
lc_xylem_237544	10.2.1	cell wall.cellulose synthesis.cellulose synthase	(at4g18780 : 202.0) Encodes a member of the cellulose synthase family involved in secondary cell wall biosynthesis. Mutants have abnormal xylem formation, reduced cellulose content, and enhanced drought and osmotic stress tolerance. Mediates resistance towards bacterial pathogens via ABA. Confers resistance towards bacterial and fungal pathogens, independent of salicylic acid, ethylene and jasmon…	-6.06311	4.8e-30	1.12e-26	PREDICTED: cellulose synthase A catalytic subunit 8 [UDP-forming]-like [Sesamum indicum]	1.90748e-77
lc_xylem_236640	10.5.1.1	cell wall.cell wall proteins.AGPs.AGP	(at5g60490 : 99.4) FASCICLIN-like arabinogalactan-protein 12 (FLA12); LOCATED IN: plasma membrane, anchored to membrane; EXPRESSED IN: 22 plant structures; EXPRESSED DURING: 13 growth stages; CONTAINS InterPro DOMAIN/s: FAS1 domain (InterPro:IPR000782); BEST Arabidopsis thaliana protein match is: FASCICLIN-like arabinogalactan-protein 11 (TAIR:AT5G03170.1); Has 1807 Blast hits to 1807 proteins in…	-6.04381	4.44e-37	1.82e-33	hypothetical protein MIMGU_mgv1a026916mg [Erythranthe guttata]	7.28963e-34
lc_xylem_238150	35.2	not assigned.unknown	(at1g09610 : 410.0) Protein of unknown function (DUF579); FUNCTIONS IN: molecular_function unknown; INVOLVED IN: biological_process unknown; LOCATED IN: endomembrane system; EXPRESSED IN: 8 plant structures; EXPRESSED DURING: 4 anthesis, petal differentiation and expansion stage; CONTAINS InterPro DOMAIN/s: Protein of unknown function DUF579 (InterPro:IPR021148), Conserved hypothetical protein CH…	-6.0013	8.63e-40	4.26e-36	hypothetical protein CISIN_1g043166mg [Citrus sinensis]	4.9227e-158
lc_xylem_221871	17.2.3	hormone metabolism.auxin.induced-regulated-responsive-activated	(at3g61750 : 351.0) Cytochrome b561/ferric reductase transmembrane with DOMON related domain; FUNCTIONS IN: dopamine beta-monooxygenase activity; INVOLVED IN: histidine catabolic process; LOCATED IN: membrane; CONTAINS InterPro DOMAIN/s: Cytochrome b561, eukaryote (InterPro:IPR004877), DOMON related (InterPro:IPR005018), Cytochrome b561/ferric reductase transmembrane (InterPro:IPR006593), DOMON (…	-5.99219	7.74e-28	1.39e-24	PREDICTED: cytochrome b561 and DOMON domain-containing protein At3g61750 [Sesamum indicum]	7.9871e-173
lc_xylem_197722	10.8.1	cell wall.pectin*esterases.PME	(at5g19730 : 328.0) Pectin lyase-like superfamily protein; FUNCTIONS IN: pectinesterase activity; INVOLVED IN: cell wall modification; LOCATED IN: cell wall, plant-type cell wall, cytoplasm; EXPRESSED IN: 17 plant structures; EXPRESSED DURING: 8 growth stages; CONTAINS InterPro DOMAIN/s: Pectinesterase, active site (InterPro:IPR018040), Pectin lyase fold/virulence factor (InterPro:IPR011050), Pec…	-5.98089	1.74e-33	5.03e-30	PREDICTED: probable pectinesterase 53 [Sesamum indicum]	2.3466e-127
lc_xylem_268525	20.2.99	stress.abiotic.unspecified	(at5g39190 : 269.0) germin-like protein (GLP2a); germin-like protein 2 (GER2); CONTAINS InterPro DOMAIN/s: Cupin, RmlC-type (InterPro:IPR011051), Cupin 1 (InterPro:IPR006045), RmlC-like jelly roll fold (InterPro:IPR014710), Germin (InterPro:IPR001929), Germin, manganese binding site (InterPro:IPR019780); BEST Arabidopsis thaliana protein match is: RmlC-like cupins superfamily protein (TAIR:AT5G39…	-5.96464	6.52e-28	1.22e-24	hypothetical protein MIMGU_mgv1a020596mg [Erythranthe guttata]	4.82734e-97
lc_xylem_279151	20.2.99	stress.abiotic.unspecified	(at5g39130 : 243.0) RmlC-like cupins superfamily protein; FUNCTIONS IN: manganese ion binding, nutrient reservoir activity; INVOLVED IN: biological_process unknown; LOCATED IN: endomembrane system, apoplast; CONTAINS InterPro DOMAIN/s: Cupin, RmlC-type (InterPro:IPR011051), Cupin 1 (InterPro:IPR006045), RmlC-like jelly roll fold (InterPro:IPR014710), Germin (InterPro:IPR001929), Germin, manganese…	-5.95914	4.15e-36	1.58e-32	PREDICTED: germin-like protein subfamily 1 member 13 [Sesamum indicum]	5.99044e-92
lc_xylem_277792	30.3	signalling.calcium	(at3g15050 : 199.0) IQ-domain 10 (IQD10); FUNCTIONS IN: calmodulin binding; INVOLVED IN: biological_process unknown; LOCATED IN: chloroplast; EXPRESSED IN: 9 plant structures; EXPRESSED DURING: 4 anthesis, petal differentiation and expansion stage; CONTAINS InterPro DOMAIN/s: IQ calmodulin-binding region (InterPro:IPR000048); BEST Arabidopsis thaliana protein match is: IQ-domain 9 (TAIR:AT2G33990…	-5.94925	2.84e-41	1.57e-37	PREDICTED: protein IQ-DOMAIN 1 [Sesamum indicum]	2.11791e-93
lc_xylem_248286	29.5.4	protein.degradation.aspartate protease	(at2g03200 : 448.0) Eukaryotic aspartyl protease family protein; FUNCTIONS IN: aspartic-type endopeptidase activity; INVOLVED IN: proteolysis; LOCATED IN: endomembrane system; EXPRESSED IN: 10 plant structures; EXPRESSED DURING: 4 anthesis, C globular stage, petal differentiation and expansion stage; CONTAINS InterPro DOMAIN/s: Peptidase aspartic (InterPro:IPR021109), Peptidase aspartic, catalyti…	-5.90905	3.87e-50	2.95e-46	unnamed protein product [Coffea canephora]	0
lc_xylem_254917	16.10	secondary metabolism.simple phenols	(at5g60020 : 738.0) putative laccase, a member of laccase family of genes (17 members in Arabidopsis).; laccase 17 (LAC17); FUNCTIONS IN: laccase activity; INVOLVED IN: oxidation reduction, lignin catabolic process; LOCATED IN: endomembrane system, apoplast; EXPRESSED IN: 14 plant structures; EXPRESSED DURING: LP.04 four leaves visible, 4 anthesis, C globular stage, petal differentiation and expa…	-5.84806	1.29e-26	2.08e-23	PREDICTED: laccase-17-like [Sesamum indicum]	0
lc_xylem_171330	26.21	misc.protease inhibitor/seed storage/lipid transfer protein (LTP) family protein	(at1g62500 : 108.0) Bifunctional inhibitor/lipid-transfer protein/seed storage 2S albumin superfamily protein; FUNCTIONS IN: lipid binding; INVOLVED IN: lipid transport; LOCATED IN: endomembrane system; EXPRESSED IN: 17 plant structures; EXPRESSED DURING: 8 growth stages; CONTAINS InterPro DOMAIN/s: Bifunctional inhibitor/plant lipid transfer protein/seed storage (InterPro:IPR016140), Plant lipid…	-5.82844	1.64e-61	1.83e-57	hypothetical protein MIMGU_mgv11b015559mg, partial [Erythranthe guttata]	1.68592e-27
lc_xylem_95540	35.2	not assigned.unknown	no hits & (original description: no original description)	-5.77451	1.02e-34	3.44e-31	PREDICTED: vegetative cell wall protein gp1-like [Solanum tuberosum]	6.92039e-20
lc_xylem_197968	35.2	not assigned.unknown	no hits & (original description: no original description)	-5.72275	3.41e-63	4.77e-59	hypothetical protein MIMGU_mgv11b015559mg, partial [Erythranthe guttata]	0.0769613
lc_xylem_254445	10.2.1	cell wall.cellulose synthesis.cellulose synthase	(at4g18780 : 296.0) Encodes a member of the cellulose synthase family involved in secondary cell wall biosynthesis. Mutants have abnormal xylem formation, reduced cellulose content, and enhanced drought and osmotic stress tolerance. Mediates resistance towards bacterial pathogens via ABA. Confers resistance towards bacterial and fungal pathogens, independent of salicylic acid, ethylene and jasmon…	-5.71964	2.47e-34	7.82e-31	PREDICTED: cellulose synthase A catalytic subunit 8 [UDP-forming]-like [Sesamum indicum]	2.18271e-93
lc_xylem_202255	10.5.1.1	cell wall.cell wall proteins.AGPs.AGP	(at5g03170 : 114.0) FASCICLIN-like arabinogalactan-protein 11 (FLA11); CONTAINS InterPro DOMAIN/s: FAS1 domain (InterPro:IPR000782); BEST Arabidopsis thaliana protein match is: FASCICLIN-like arabinogalactan-protein 12 (TAIR:AT5G60490.1); Has 965 Blast hits to 948 proteins in 162 species: Archae - 18; Bacteria - 233; Metazoa - 22; Fungi - 18; Plants - 634; Viruses - 0; Other Eukaryotes - 40 (sour…	-5.70417	4.96e-23	5.03e-20	PREDICTED: fasciclin-like arabinogalactan protein 11 [Nicotiana sylvestris]	2.51899e-38
lc_xylem_201034	35.2	not assigned.unknown	no hits & (original description: no original description)	-5.67447	2.52e-29	5.36e-26	PREDICTED: vegetative cell wall protein gp1-like [Sesamum indicum]	1.64307e-11
lc_xylem_261811	16.10	secondary metabolism.simple phenols	(at5g60020 : 533.0) putative laccase, a member of laccase family of genes (17 members in Arabidopsis).; laccase 17 (LAC17); FUNCTIONS IN: laccase activity; INVOLVED IN: oxidation reduction, lignin catabolic process; LOCATED IN: endomembrane system, apoplast; EXPRESSED IN: 14 plant structures; EXPRESSED DURING: LP.04 four leaves visible, 4 anthesis, C globular stage, petal differentiation and expa…	-5.66864	1.22e-22	1.18e-19	PREDICTED: laccase-17-like [Sesamum indicum]	0
lc_xylem_279032	16.10	secondary metabolism.simple phenols	(at5g05390 : 297.0) putative laccase, a member of laccase family of genes (17 members in Arabidopsis).; laccase 12 (LAC12); FUNCTIONS IN: laccase activity; INVOLVED IN: oxidation reduction, lignin catabolic process; LOCATED IN: endomembrane system, apoplast; EXPRESSED IN: 7 plant structures; EXPRESSED DURING: petal differentiation and expansion stage; CONTAINS InterPro DOMAIN/s: Multicopper oxida…	-5.63442	2.13e-26	3.38e-23	PREDICTED: laccase-12-like [Sesamum indicum]	8.4644e-105
lc_xylem_221870	10.6.3	cell wall.degradation.pectate lyases and polygalacturonases	(at1g48100 : 638.0) Pectin lyase-like superfamily protein; FUNCTIONS IN: polygalacturonase activity; INVOLVED IN: carbohydrate metabolic process; EXPRESSED IN: 19 plant structures; EXPRESSED DURING: 10 growth stages; CONTAINS InterPro DOMAIN/s: Pectin lyase fold/virulence factor (InterPro:IPR011050), Pectin lyase fold (InterPro:IPR012334), Glycoside hydrolase, family 28 (InterPro:IPR000743), Para…	-5.63194	3.18e-69	5.94e-65	PREDICTED: polygalacturonase At1g48100 [Sesamum indicum]	0
lc_xylem_277564	35.2	not assigned.unknown	(at5g67210 : 309.0) Protein of unknown function (DUF579); CONTAINS InterPro DOMAIN/s: Protein of unknown function DUF579 (InterPro:IPR021148), Conserved hypothetical protein CHP01627 (InterPro:IPR006514); BEST Arabidopsis thaliana protein match is: Protein of unknown function (DUF579) (TAIR:AT3G50220.1); Has 1807 Blast hits to 1807 proteins in 277 species: Archae - 0; Bacteria - 0; Metazoa - 736;…	-5.62064	2.98e-32	7.94e-29	PREDICTED: protein IRX15-LIKE-like [Solanum lycopersicum]	2.8372e-138
lc_xylem_268715	35.2	not assigned.unknown	(at1g17620 : 116.0) Late embryogenesis abundant (LEA) hydroxyproline-rich glycoprotein family; FUNCTIONS IN: molecular_function unknown; INVOLVED IN: biological_process unknown; LOCATED IN: plasma membrane; EXPRESSED IN: 23 plant structures; EXPRESSED DURING: 13 growth stages; CONTAINS InterPro DOMAIN/s: Late embryogenesis abundant protein, group 2 (InterPro:IPR004864); BEST Arabidopsis thaliana …	-5.58945	5.51e-20	3.79e-17	PREDICTED: uncharacterized protein LOC105163464 [Sesamum indicum]	9.82948e-60
lc_xylem_240015	35.2	not assigned.unknown	no hits & (original description: no original description)	-5.55662	8.19e-24	9.42e-21
lc_xylem_248249	10.6.1	cell wall.degradation.cellulases and beta -1,4-glucanases	(q6yxt7|gun19_orysa : 681.0) Endoglucanase 19 precursor (EC 3.2.1.4) (Endo-1,4-beta glucanase 19) - Oryza sativa (Rice) & (at4g02290 : 607.0) glycosyl hydrolase 9B13 (GH9B13); FUNCTIONS IN: hydrolase activity, hydrolyzing O-glycosyl compounds, catalytic activity; INVOLVED IN: carbohydrate metabolic process; LOCATED IN: endomembrane system; EXPRESSED IN: 20 plant structures; EXPRESSED DURING: 9 gr…	-5.55117	4.83e-52	4.26e-48	PREDICTED: endoglucanase 1-like [Sesamum indicum]	0
lc_xylem_276641	35.2	not assigned.unknown	no hits & (original description: no original description)	-5.53319	4.1e-26	6.1e-23	PREDICTED: fasciclin-like arabinogalactan protein 11 [Nicotiana sylvestris]	1.46888e-06
lc_xylem_238437	26.3.2	misc.gluco-, galacto- and mannosidases.beta-galactosidase	(at1g77410 : 530.0) beta-galactosidase 16 (BGAL16); FUNCTIONS IN: cation binding, sugar binding, beta-galactosidase activity, hydrolase activity, hydrolyzing O-glycosyl compounds, catalytic activity; INVOLVED IN: lactose catabolic process, using glucoside 3-dehydrogenase, carbohydrate metabolic process, lactose catabolic process via UDP-galactose, lactose catabolic process; LOCATED IN: endomembra…	-5.52968	1.23e-32	3.38e-29	hypothetical protein MIMGU_mgv1a018569mg [Erythranthe guttata]	0
lc_xylem_273783	10.5.1.1	cell wall.cell wall proteins.AGPs.AGP	(at5g03170 : 231.0) FASCICLIN-like arabinogalactan-protein 11 (FLA11); CONTAINS InterPro DOMAIN/s: FAS1 domain (InterPro:IPR000782); BEST Arabidopsis thaliana protein match is: FASCICLIN-like arabinogalactan-protein 12 (TAIR:AT5G60490.1); Has 965 Blast hits to 948 proteins in 162 species: Archae - 18; Bacteria - 233; Metazoa - 22; Fungi - 18; Plants - 634; Viruses - 0; Other Eukaryotes - 40 (sour…	-5.51621	2.78e-26	4.33e-23	PREDICTED: fasciclin-like arabinogalactan protein 11 [Vitis vinifera]	3.81993e-86
lc_xylem_185388	26.21	misc.protease inhibitor/seed storage/lipid transfer protein (LTP) family protein	(at1g62500 : 108.0) Bifunctional inhibitor/lipid-transfer protein/seed storage 2S albumin superfamily protein; FUNCTIONS IN: lipid binding; INVOLVED IN: lipid transport; LOCATED IN: endomembrane system; EXPRESSED IN: 17 plant structures; EXPRESSED DURING: 8 growth stages; CONTAINS InterPro DOMAIN/s: Bifunctional inhibitor/plant lipid transfer protein/seed storage (InterPro:IPR016140), Plant lipid…	-5.50091	5.52e-36	2.06e-32	hypothetical protein MIMGU_mgv11b015559mg, partial [Erythranthe guttata]	2.01796e-28
lc_xylem_277531	10.5.1.1	cell wall.cell wall proteins.AGPs.AGP	(at5g03170 : 242.0) FASCICLIN-like arabinogalactan-protein 11 (FLA11); CONTAINS InterPro DOMAIN/s: FAS1 domain (InterPro:IPR000782); BEST Arabidopsis thaliana protein match is: FASCICLIN-like arabinogalactan-protein 12 (TAIR:AT5G60490.1); Has 965 Blast hits to 948 proteins in 162 species: Archae - 18; Bacteria - 233; Metazoa - 22; Fungi - 18; Plants - 634; Viruses - 0; Other Eukaryotes - 40 (sour…	-5.48394	3.73e-26	5.64e-23	PREDICTED: fasciclin-like arabinogalactan protein 11 [Nicotiana sylvestris]	1.01447e-91
lc_xylem_274674	10.2.1	cell wall.cellulose synthesis.cellulose synthase	(at4g18780 : 1558.0) Encodes a member of the cellulose synthase family involved in secondary cell wall biosynthesis. Mutants have abnormal xylem formation, reduced cellulose content, and enhanced drought and osmotic stress tolerance. Mediates resistance towards bacterial pathogens via ABA. Confers resistance towards bacterial and fungal pathogens, independent of salicylic acid, ethylene and jasmo…	-5.41283	3.3e-24	3.96e-21	PREDICTED: cellulose synthase A catalytic subunit 8 [UDP-forming]-like [Sesamum indicum]	0
lc_xylem_272473	35.2	not assigned.unknown	no hits & (original description: no original description)	-5.41186	1.37e-38	6.21e-35
lc_xylem_220615	35.2	not assigned.unknown	no hits & (original description: no original description)	-5.38422	2.84e-27	4.82e-24	PREDICTED: uncharacterized protein LOC103633216 [Zea mays]	3.89132
lc_xylem_170789	35.2	not assigned.unknown	no hits & (original description: no original description)	-5.37451	5.93e-29	1.21e-25	hypothetical protein MIMGU_mgv1a016489mg [Erythranthe guttata]	2.69839e-42
lc_xylem_248411	10.6.2	cell wall.degradation.mannan-xylose-arabinose-fucose	(at1g02640 : 1075.0) encodes a protein similar to a beta-xylosidase located in the extracellular matrix. This is a member of glycosyl hydrolase family 3 and has six other closely related members.; beta-xylosidase 2 (BXL2); FUNCTIONS IN: hydrolase activity, hydrolyzing O-glycosyl compounds; INVOLVED IN: carbohydrate metabolic process; LOCATED IN: plant-type cell wall; EXPRESSED IN: 23 plant struct…	-5.36818	9.36e-55	8.73e-51	PREDICTED: probable beta-D-xylosidase 2 [Sesamum indicum]	0
lc_xylem_278547	26.12	misc.peroxidases	(at5g42180 : 85.1) Peroxidase superfamily protein; FUNCTIONS IN: peroxidase activity, heme binding; INVOLVED IN: oxidation reduction, response to oxidative stress; LOCATED IN: plant-type cell wall; EXPRESSED IN: 10 plant structures; EXPRESSED DURING: 4 anthesis, C globular stage, petal differentiation and expansion stage; CONTAINS InterPro DOMAIN/s: Haem peroxidase (InterPro:IPR010255), Plant per…	-5.34081	1.05e-24	1.31e-21	putative peroxidase [Olea europaea]	4.37724e-34
lc_xylem_269017	30.5	signalling.G-proteins	(at5g22400 : 301.0) Rho GTPase activating protein with PAK-box/P21-Rho-binding domain; FUNCTIONS IN: Rac GTPase activator activity; INVOLVED IN: signal transduction; LOCATED IN: intracellular, chloroplast; EXPRESSED IN: 17 plant structures; EXPRESSED DURING: 7 growth stages; CONTAINS InterPro DOMAIN/s: PAK-box/P21-Rho-binding (InterPro:IPR000095), Rho GTPase activation protein (InterPro:IPR008936…	-5.3319	1.64e-34	5.4e-31	PREDICTED: rho GTPase-activating protein 5-like [Sesamum indicum]	9.6216e-138
lc_xylem_206755	26.12	misc.peroxidases	(at5g42180 : 100.0) Peroxidase superfamily protein; FUNCTIONS IN: peroxidase activity, heme binding; INVOLVED IN: oxidation reduction, response to oxidative stress; LOCATED IN: plant-type cell wall; EXPRESSED IN: 10 plant structures; EXPRESSED DURING: 4 anthesis, C globular stage, petal differentiation and expansion stage; CONTAINS InterPro DOMAIN/s: Haem peroxidase (InterPro:IPR010255), Plant pe…	-5.28245	4.03e-26	6.04e-23	putative peroxidase, partial [Olea europaea] >gi|405789938|gb|AFS28712.1| putative peroxidase, partial [Olea europaea]	6.04847e-50
lc_xylem_254598	10.6.3	cell wall.degradation.pectate lyases and polygalacturonases	(at1g10640 : 358.0) Pectin lyase-like superfamily protein; FUNCTIONS IN: polygalacturonase activity; INVOLVED IN: carbohydrate metabolic process; LOCATED IN: cellular_component unknown; EXPRESSED IN: 18 plant structures; EXPRESSED DURING: 11 growth stages; CONTAINS InterPro DOMAIN/s: Pectin lyase fold/virulence factor (InterPro:IPR011050), Parallel beta-helix repeat (InterPro:IPR006626), Glycosid…	-5.24044	1.12e-18	6.58e-16	PREDICTED: polygalacturonase At1g48100 [Sesamum indicum]	4.6131e-142
lc_xylem_185828	10.3.2	cell wall.hemicellulose synthesis.glucuronoxylan	(at2g37090 : 375.0) The IRX9 gene encodes a putative family 43 glycosyl transferase. It was coordinately expressed with the cellulose synthase subunits during secondary cell wall formation. Cell wall analysis revealed a decrease in the abundance of xylan in the irx9 mutant, indicating that IRX9 is required for xylan synthesis. Mutants have irregular xylem phenotype suggesting a role in secondary …	-5.23592	3.64e-26	5.55e-23	PREDICTED: probable beta-1,4-xylosyltransferase IRX9 [Sesamum indicum]	1.7596e-164
lc_xylem_98729	35.2	not assigned.unknown	no hits & (original description: no original description)	-5.23281	2.83e-61	2.97e-57	hypothetical protein MIMGU_mgv1a014178mg [Erythranthe guttata]	4.84202e-21
lc_xylem_262075	10.2.1	cell wall.cellulose synthesis.cellulose synthase	(at5g44030 : 1535.0) Encodes a cellulose synthase involved in secondary cell wall biosynthesis. Confers resistance towards bacterial and fungal pathogens, independent of salicylic acid, ethylene and jasmonate signaling.; cellulose synthase A4 (CESA4); FUNCTIONS IN: cellulose synthase activity, transferase activity, transferring glycosyl groups; INVOLVED IN: cellulose biosynthetic process, plant-t…	-5.22238	2.05e-21	1.71e-18	PREDICTED: cellulose synthase A catalytic subunit 4 [UDP-forming] [Sesamum indicum]	0
lc_xylem_179229	34	transport	(at2g28315 : 189.0) Nucleotide/sugar transporter family protein; CONTAINS InterPro DOMAIN/s: Protein of unknown function DUF250 (InterPro:IPR004853); BEST Arabidopsis thaliana protein match is: nodulin MtN21 /EamA-like transporter family protein (TAIR:AT1G06890.2); Has 30201 Blast hits to 17322 proteins in 780 species: Archae - 12; Bacteria - 1396; Metazoa - 17338; Fungi - 3422; Plants - 5037; Vi…	-5.21551	2.63e-24	3.22e-21	PREDICTED: uncharacterized membrane protein At1g06890 [Sesamum indicum] >gi|747084988|ref|XP_011089929.1| PREDICTED: uncharacterized membrane protein At1g06890 [Sesamum indicum]	2.0745e-81
lc_xylem_260869	10.8.1	cell wall.pectin*esterases.PME	(at5g19730 : 182.0) Pectin lyase-like superfamily protein; FUNCTIONS IN: pectinesterase activity; INVOLVED IN: cell wall modification; LOCATED IN: cell wall, plant-type cell wall, cytoplasm; EXPRESSED IN: 17 plant structures; EXPRESSED DURING: 8 growth stages; CONTAINS InterPro DOMAIN/s: Pectinesterase, active site (InterPro:IPR018040), Pectin lyase fold/virulence factor (InterPro:IPR011050), Pec…	-5.19608	3.64e-28	7.02e-25	PREDICTED: probable pectinesterase 53 [Nicotiana sylvestris]	7.91772e-80
lc_xylem_220731	10.6.3	cell wall.degradation.pectate lyases and polygalacturonases	(at1g48100 : 248.0) Pectin lyase-like superfamily protein; FUNCTIONS IN: polygalacturonase activity; INVOLVED IN: carbohydrate metabolic process; EXPRESSED IN: 19 plant structures; EXPRESSED DURING: 10 growth stages; CONTAINS InterPro DOMAIN/s: Pectin lyase fold/virulence factor (InterPro:IPR011050), Pectin lyase fold (InterPro:IPR012334), Glycoside hydrolase, family 28 (InterPro:IPR000743), Para…	-5.19491	4.5e-20	3.16e-17	PREDICTED: polygalacturonase At1g48100 [Sesamum indicum]	4.19247e-84
lc_xylem_273399	16.10	secondary metabolism.simple phenols	(at5g05390 : 166.0) putative laccase, a member of laccase family of genes (17 members in Arabidopsis).; laccase 12 (LAC12); FUNCTIONS IN: laccase activity; INVOLVED IN: oxidation reduction, lignin catabolic process; LOCATED IN: endomembrane system, apoplast; EXPRESSED IN: 7 plant structures; EXPRESSED DURING: petal differentiation and expansion stage; CONTAINS InterPro DOMAIN/s: Multicopper oxida…	-5.17001	1.51e-19	9.87e-17	hypothetical protein MIMGU_mgv1a020620mg [Erythranthe guttata]	1.82262e-59
lc_xylem_278710	35.2	not assigned.unknown	no hits & (original description: no original description)	-5.15556	1.76e-17	8.55e-15	hypothetical protein CICLE_v10007195mg [Citrus clementina] >gi|557523335|gb|ESR34702.1| hypothetical protein CICLE_v10007195mg [Citrus clementina] >gi|641838262|gb|KDO57206.1| hypothetical protein CISIN_1g047745mg [Citrus sinensis]	0.000113294
lc_xylem_238336	35.2	not assigned.unknown	(at5g61340 : 206.0) unknown protein; BEST Arabidopsis thaliana protein match is: unknown protein (TAIR:AT1G26650.1); Has 30201 Blast hits to 17322 proteins in 780 species: Archae - 12; Bacteria - 1396; Metazoa - 17338; Fungi - 3422; Plants - 5037; Viruses - 0; Other Eukaryotes - 2996 (source: NCBI BLink). & (reliability: 412.0) & (original description: no original description)	-5.15312	3.86e-16	1.43e-13	PREDICTED: uncharacterized protein LOC105180005 [Sesamum indicum]	1.2494e-108
lc_xylem_238357	27.3.99	RNA.regulation of transcription.unclassified	(at1g66810 : 233.0) Zinc finger C-x8-C-x5-C-x3-H type family protein; FUNCTIONS IN: zinc ion binding, nucleic acid binding; INVOLVED IN: biological_process unknown; EXPRESSED IN: 20 plant structures; EXPRESSED DURING: 13 growth stages; CONTAINS InterPro DOMAIN/s: Zinc finger, CCCH-type (InterPro:IPR000571); BEST Arabidopsis thaliana protein match is: Zinc finger C-x8-C-x5-C-x3-H type family prote…	-5.12654	3.3e-21	2.7e-18	PREDICTED: zinc finger CCCH domain-containing protein 14 [Sesamum indicum]	1.0026e-112
lc_xylem_273668	30.3	signalling.calcium	(at3g59690 : 186.0) IQ-domain 13 (IQD13); FUNCTIONS IN: calmodulin binding; LOCATED IN: plasma membrane; EXPRESSED IN: 19 plant structures; EXPRESSED DURING: 8 growth stages; CONTAINS InterPro DOMAIN/s: IQ calmodulin-binding region (InterPro:IPR000048); BEST Arabidopsis thaliana protein match is: IQ-domain 14 (TAIR:AT2G43680.1); Has 1694 Blast hits to 1201 proteins in 100 species: Archae - 0; Bac…	-5.1082	3.39e-22	3.13e-19	unnamed protein product [Coffea canephora]	1.18649e-81
lc_xylem_277757	30.3	signalling.calcium	(at3g49260 : 89.4) IQ-domain 21 (iqd21); FUNCTIONS IN: calmodulin binding; INVOLVED IN: biological_process unknown; LOCATED IN: cellular_component unknown; EXPRESSED IN: 19 plant structures; EXPRESSED DURING: 13 growth stages; CONTAINS InterPro DOMAIN/s: IQ calmodulin-binding region (InterPro:IPR000048); BEST Arabidopsis thaliana protein match is: IQ-domain 2 (TAIR:AT5G03040.3). & (reliability: 1…	-5.10217	2.19e-34	7.09e-31	PREDICTED: protein IQ-DOMAIN 1 [Sesamum indicum] >gi|747059204|ref|XP_011075971.1| PREDICTED: protein IQ-DOMAIN 1 [Sesamum indicum] >gi|747108068|ref|XP_011069341.1| PREDICTED: protein IQ-DOMAIN 1-like [Sesamum indicum] >gi|747108070|ref|XP_011069342.1| PREDICTED: protein IQ-DOMAIN 1-like [Sesamum indicum]	6.34612e-47
lc_xylem_204880	35.2	not assigned.unknown	no hits & (original description: no original description)	-5.0926	3.91e-19	2.45e-16	putative peroxidase, partial [Olea europaea] >gi|405789938|gb|AFS28712.1| putative peroxidase, partial [Olea europaea]	9.70191e-28
lc_xylem_191503	35.2	not assigned.unknown	no hits & (original description: no original description)	-5.07433	1.43e-20	1.06e-17	hypothetical protein MIMGU_mgv1a016489mg [Erythranthe guttata]	9.73355e-47
lc_xylem_155611	35.2	not assigned.unknown	no hits & (original description: no original description)	-5.07363	2.17e-17	1.03e-14	PREDICTED: polygalacturonase At1g48100 [Sesamum indicum]	1.75452e-14
lc_xylem_268731	35.2	not assigned.unknown	no hits & (original description: no original description)	-5.06753	7.79e-28	1.39e-24	PREDICTED: auxin response factor 2 [Cicer arietinum]	5.81075
lc_xylem_246637	16.10	secondary metabolism.simple phenols	(at2g38080 : 228.0) Encodes a protein with similarity to putative laccase, a member of laccase family (17 members in Arabidopsis). Might be involved in cell wall biosynthesis. Mutants have a mild irregular xylem phenotype.; IRREGULAR XYLEM 12 (IRX12); FUNCTIONS IN: laccase activity; INVOLVED IN: secondary cell wall biogenesis; LOCATED IN: endomembrane system, apoplast; EXPRESSED IN: 24 plant stru…	-5.02638	2.76e-18	1.51e-15	hypothetical protein MIMGU_mgv1a003895mg [Erythranthe guttata]	7.04498e-84
lc_xylem_276072	10.8.1	cell wall.pectin*esterases.PME	(at5g19730 : 127.0) Pectin lyase-like superfamily protein; FUNCTIONS IN: pectinesterase activity; INVOLVED IN: cell wall modification; LOCATED IN: cell wall, plant-type cell wall, cytoplasm; EXPRESSED IN: 17 plant structures; EXPRESSED DURING: 8 growth stages; CONTAINS InterPro DOMAIN/s: Pectinesterase, active site (InterPro:IPR018040), Pectin lyase fold/virulence factor (InterPro:IPR011050), Pec…	-5.0117	6.6e-20	4.51e-17	PREDICTED: probable pectinesterase 53 [Nicotiana sylvestris]	5.0307e-44
lc_xylem_277044	35.2	not assigned.unknown	no hits & (original description: no original description)	-4.99403	1.02e-22	9.92e-20	hypothetical protein MIMGU_mgv1a016489mg [Erythranthe guttata]	9.73091e-46
lc_xylem_186043	10.6.3	cell wall.degradation.pectate lyases and polygalacturonases	(at1g70370 : 686.0) polygalacturonase 2 (PG2); FUNCTIONS IN: polygalacturonase activity; INVOLVED IN: biological_process unknown; LOCATED IN: endomembrane system; EXPRESSED IN: 23 plant structures; EXPRESSED DURING: 13 growth stages; CONTAINS InterPro DOMAIN/s: BURP (InterPro:IPR004873); BEST Arabidopsis thaliana protein match is: BURP domain-containing protein (TAIR:AT1G23760.1). & (ipr004873 : …	-4.9805	4.5e-38	1.99e-34	PREDICTED: polygalacturonase-1 non-catalytic subunit beta-like [Sesamum indicum]	0
lc_xylem_171160	35.2	not assigned.unknown	no hits & (original description: no original description)	-4.9704	2.99e-16	1.13e-13	Os02g0635000 [Oryza sativa Japonica Group] >gi|49387542|dbj|BAD25098.1| putative nitrilase 1 [Oryza sativa Japonica Group] >gi|113537048|dbj|BAF09431.1| Os02g0635000 [Oryza sativa Japonica Group] >gi|215697645|dbj|BAG91639.1| unnamed protein product [Oryza sativa Japonica Group] >gi|215765157|dbj|BAG86854.1| unnamed protein product [Oryza sativa Japonica Group]	3.38382e-12
lc_xylem_274268	15.2	metal handling.binding, chelation and storage	(at3g62020 : 298.0) germin-like protein (GLP10); germin-like protein 10 (GLP10); FUNCTIONS IN: manganese ion binding, nutrient reservoir activity; INVOLVED IN: biological_process unknown; LOCATED IN: cell wall, plant-type cell wall; EXPRESSED IN: 19 plant structures; EXPRESSED DURING: 10 growth stages; CONTAINS InterPro DOMAIN/s: Cupin, RmlC-type (InterPro:IPR011051), Cupin 1 (InterPro:IPR006045)…	-4.95394	6.8e-22	5.95e-19	PREDICTED: germin-like protein 5-1 [Sesamum indicum]	6.244e-116
lc_xylem_172051	35.2	not assigned.unknown	(at2g40320 : 664.0) Encodes a member of the TBL (TRICHOME BIREFRINGENCE-LIKE) gene family containing a plant-specific DUF231 (domain of unknown function) domain. TBL gene family has 46 members, two of which (TBR/AT5G06700 and TBL3/AT5G01360) have been shown to be involved in the synthesis and deposition of secondary wall cellulose, presumably by influencing the esterification state of pectic poly…	-4.95178	2.49e-16	9.69e-14	PREDICTED: protein trichome birefringence-like 33 [Sesamum indicum]	0
lc_xylem_202330	35.2	not assigned.unknown	(at5g41050 : 134.0) Pollen Ole e 1 allergen and extensin family protein; FUNCTIONS IN: molecular_function unknown; INVOLVED IN: biological_process unknown; LOCATED IN: endomembrane system; EXPRESSED IN: 22 plant structures; EXPRESSED DURING: 13 growth stages; CONTAINS InterPro DOMAIN/s: Pollen Ole e 1 allergen/extensin (InterPro:IPR006041); BEST Arabidopsis thaliana protein match is: Pollen Ole e…	-4.90345	8.46e-19	5.07e-16	PREDICTED: uncharacterized protein LOC105177453 isoform X1 [Sesamum indicum]	1.79177e-64
lc_xylem_229906	35.2	not assigned.unknown	no hits & (original description: no original description)	-4.89901	5.89e-19	3.61e-16	BnaCnng19890D [Brassica napus]	0.266017
lc_xylem_278771	35.2	not assigned.unknown	no hits & (original description: no original description)	-4.89788	7.44e-16	2.64e-13	unnamed protein product [Coffea canephora]	6.25181e-12
lc_xylem_237527	16.10	secondary metabolism.simple phenols	(at5g60020 : 232.0) putative laccase, a member of laccase family of genes (17 members in Arabidopsis).; laccase 17 (LAC17); FUNCTIONS IN: laccase activity; INVOLVED IN: oxidation reduction, lignin catabolic process; LOCATED IN: endomembrane system, apoplast; EXPRESSED IN: 14 plant structures; EXPRESSED DURING: LP.04 four leaves visible, 4 anthesis, C globular stage, petal differentiation and expa…	-4.88598	4.27e-17	1.88e-14	PREDICTED: laccase-17-like [Sesamum indicum]	2.46249e-82
lc_xylem_236310	11.9.2.1	lipid metabolism.lipid degradation.lipases.triacylglycerol lipase	(at5g14180 : 181.0) Myzus persicae-induced lipase 1 (MPL1); FUNCTIONS IN: catalytic activity; INVOLVED IN: glycerol biosynthetic process, lipid metabolic process; LOCATED IN: endomembrane system; EXPRESSED IN: 7 plant structures; EXPRESSED DURING: L mature pollen stage, M germinated pollen stage, 4 anthesis, petal differentiation and expansion stage; CONTAINS InterPro DOMAIN/s: AB-hydrolase-assoc…	-4.88239	2.51e-25	3.32e-22	hypothetical protein MIMGU_mgv1a007222mg [Erythranthe guttata]	1.07568e-75
lc_xylem_277076	26.10	misc.cytochrome P450	(at5g58860 : 255.0) Encodes a member of the CYP86A subfamily of cytochrome p450 genes. Expressed significantly only in root tissue.; "cytochrome P450, family 86, subfamily A, polypeptide 1" (CYP86A1); FUNCTIONS IN: alkane 1-monooxygenase activity, oxygen binding; INVOLVED IN: fatty acid metabolic process, suberin biosynthetic process; LOCATED IN: vacuole; EXPRESSED IN: hypocotyl, root; CONTAINS I…	-4.87427	4.75e-20	3.31e-17	PREDICTED: cytochrome P450 86A1 [Sesamum indicum]	9.10311e-95
lc_xylem_201538	10.5.1.1	cell wall.cell wall proteins.AGPs.AGP	(at5g03170 : 122.0) FASCICLIN-like arabinogalactan-protein 11 (FLA11); CONTAINS InterPro DOMAIN/s: FAS1 domain (InterPro:IPR000782); BEST Arabidopsis thaliana protein match is: FASCICLIN-like arabinogalactan-protein 12 (TAIR:AT5G60490.1); Has 965 Blast hits to 948 proteins in 162 species: Archae - 18; Bacteria - 233; Metazoa - 22; Fungi - 18; Plants - 634; Viruses - 0; Other Eukaryotes - 40 (sour…	-4.86832	1.01e-16	4.26e-14	PREDICTED: fasciclin-like arabinogalactan protein 11 [Sesamum indicum]	3.31232e-40
lc_xylem_262056	31.1	cell.organisation	(at3g27960 : 737.0) Tetratricopeptide repeat (TPR)-like superfamily protein; FUNCTIONS IN: binding; INVOLVED IN: pollen tube growth; LOCATED IN: plasma membrane; EXPRESSED IN: 24 plant structures; EXPRESSED DURING: 14 growth stages; CONTAINS InterPro DOMAIN/s: Tetratricopeptide TPR-1 (InterPro:IPR001440), Tetratricopeptide-like helical (InterPro:IPR011990), Tetratricopeptide repeat-containing (In…	-4.85488	4.2e-35	1.44e-31	PREDICTED: tetratricopeptide repeat protein 28-like [Nicotiana tomentosiformis]	0
lc_xylem_276741	16.10	secondary metabolism.simple phenols	(at2g40370 : 220.0) putative laccase, a member of laccase family of genes (17 members in Arabidopsis).; laccase 5 (LAC5); FUNCTIONS IN: laccase activity; INVOLVED IN: response to copper ion; LOCATED IN: endomembrane system, apoplast; EXPRESSED IN: 8 plant structures; EXPRESSED DURING: 4 anthesis, petal differentiation and expansion stage; CONTAINS InterPro DOMAIN/s: Multicopper oxidase, type 3 (I…	-4.84538	1.01e-16	4.25e-14	PREDICTED: laccase-12-like [Nicotiana sylvestris]	2.39884e-75
lc_xylem_191399	26.21	misc.protease inhibitor/seed storage/lipid transfer protein (LTP) family protein	(at5g48485 : 80.9) encodes a putative apoplastic lipid transfer protein that is involved in systemic acquired resistance. Mutants in this gene exhibit wild-type local resistance to avirulent and virulent Pseudomonas syringae, but pathogenesis-related gene expression is abolished in uninoculated distant leaves and fail to develop SAR to virulent Pseudomonas or Peronospora parasitica.; DEFECTIVE IN…	-4.84395	1.85e-60	1.82e-56	PREDICTED: putative lipid-transfer protein DIR1 [Phoenix dactylifera]	5.62451e-32
lc_xylem_251388	35.2	not assigned.unknown	no hits & (original description: no original description)	-4.83906	4.14e-20	2.92e-17
lc_xylem_237607	17.2.3	hormone metabolism.auxin.induced-regulated-responsive-activated	(at3g25290 : 153.0) Auxin-responsive family protein; INVOLVED IN: multicellular organismal development; LOCATED IN: plasma membrane, membrane; EXPRESSED IN: 19 plant structures; EXPRESSED DURING: 9 growth stages; CONTAINS InterPro DOMAIN/s: Cytochrome b561, eukaryote (InterPro:IPR004877), Uncharacterised conserved protein UCP037471 (InterPro:IPR017214), Protein of unknown function DUF568, DOMON-l…	-4.82438	2.4e-15	7.71e-13	PREDICTED: auxin-induced in root cultures protein 12-like [Sesamum indicum]	5.52358e-90
lc_xylem_274454	11.9.2.1	lipid metabolism.lipid degradation.lipases.triacylglycerol lipase	(at5g14180 : 439.0) Myzus persicae-induced lipase 1 (MPL1); FUNCTIONS IN: catalytic activity; INVOLVED IN: glycerol biosynthetic process, lipid metabolic process; LOCATED IN: endomembrane system; EXPRESSED IN: 7 plant structures; EXPRESSED DURING: L mature pollen stage, M germinated pollen stage, 4 anthesis, petal differentiation and expansion stage; CONTAINS InterPro DOMAIN/s: AB-hydrolase-assoc…	-4.81412	1.18e-36	4.59e-33	hypothetical protein MIMGU_mgv1a007222mg [Erythranthe guttata]	0
lc_xylem_261346	10.6.3	cell wall.degradation.pectate lyases and polygalacturonases	(at1g60590 : 329.0) Pectin lyase-like superfamily protein; FUNCTIONS IN: polygalacturonase activity; INVOLVED IN: carbohydrate metabolic process; EXPRESSED IN: 20 plant structures; EXPRESSED DURING: 10 growth stages; CONTAINS InterPro DOMAIN/s: Pectin lyase fold/virulence factor (InterPro:IPR011050), Pectin lyase fold (InterPro:IPR012334), Glycoside hydrolase, family 28 (InterPro:IPR000743), Para…	-4.80877	2.78e-15	8.85e-13	PREDICTED: polygalacturonase At1g48100 [Sesamum indicum]	4.9217e-126
lc_xylem_265921	10.8.1	cell wall.pectin*esterases.PME	(at5g19730 : 135.0) Pectin lyase-like superfamily protein; FUNCTIONS IN: pectinesterase activity; INVOLVED IN: cell wall modification; LOCATED IN: cell wall, plant-type cell wall, cytoplasm; EXPRESSED IN: 17 plant structures; EXPRESSED DURING: 8 growth stages; CONTAINS InterPro DOMAIN/s: Pectinesterase, active site (InterPro:IPR018040), Pectin lyase fold/virulence factor (InterPro:IPR011050), Pec…	-4.80326	2.79e-19	1.78e-16	PREDICTED: probable pectinesterase 53 [Nicotiana sylvestris]	1.91813e-46
lc_xylem_183489	35.2	not assigned.unknown	no hits & (original description: no original description)	-4.78927	3.88e-19	2.44e-16	PREDICTED: vegetative cell wall protein gp1 [Nelumbo nucifera]	0.053949
lc_xylem_179959	20.2.99	stress.abiotic.unspecified	(at1g44760 : 206.0) Adenine nucleotide alpha hydrolases-like superfamily protein; FUNCTIONS IN: molecular_function unknown; INVOLVED IN: response to stress; EXPRESSED IN: 22 plant structures; EXPRESSED DURING: 13 growth stages; CONTAINS InterPro DOMAIN/s: UspA (InterPro:IPR006016), Rossmann-like alpha/beta/alpha sandwich fold (InterPro:IPR014729); BEST Arabidopsis thaliana protein match is: Adeni…	-4.78643	3e-41	1.57e-37	PREDICTED: uncharacterized protein LOC105155375 [Sesamum indicum]	1.33143e-75
lc_xylem_238071	26.18	misc.invertase/pectin methylesterase inhibitor family protein	(at1g14890 : 192.0) Plant invertase/pectin methylesterase inhibitor superfamily protein; FUNCTIONS IN: enzyme inhibitor activity, pectinesterase inhibitor activity, pectinesterase activity; INVOLVED IN: biological_process unknown; EXPRESSED IN: 22 plant structures; EXPRESSED DURING: 13 growth stages; CONTAINS InterPro DOMAIN/s: Pectinesterase inhibitor (InterPro:IPR006501); BEST Arabidopsis thali…	-4.77665	1.2e-63	1.84e-59	PREDICTED: 21 kDa protein-like [Sesamum indicum]	7.97547e-97
lc_xylem_237466	27.3.12	RNA.regulation of transcription.C3H zinc finger family	(at1g68200 : 139.0) Zinc finger C-x8-C-x5-C-x3-H type family protein; CONTAINS InterPro DOMAIN/s: Zinc finger, CCCH-type (InterPro:IPR000571); BEST Arabidopsis thaliana protein match is: Zinc finger C-x8-C-x5-C-x3-H type family protein (TAIR:AT1G66810.1); Has 1170 Blast hits to 1062 proteins in 230 species: Archae - 0; Bacteria - 0; Metazoa - 455; Fungi - 97; Plants - 305; Viruses - 0; Other Euka…	-4.77358	6.87e-15	1.97e-12	hypothetical protein MIMGU_mgv1a026739mg [Erythranthe guttata]	1.0319e-58
lc_xylem_237636	35.1.21	not assigned.no ontology.epsin N-terminal homology (ENTH) domain-containing protein	(at4g25940 : 158.0) ENTH/ANTH/VHS superfamily protein; FUNCTIONS IN: phospholipid binding, clathrin binding, binding, phosphatidylinositol binding; INVOLVED IN: clathrin coat assembly; LOCATED IN: clathrin coat; EXPRESSED IN: 14 plant structures; EXPRESSED DURING: 10 growth stages; CONTAINS InterPro DOMAIN/s: Epsin-like, N-terminal (InterPro:IPR013809), ANTH (InterPro:IPR011417), ENTH/VHS (InterP…	-4.77147	1.6e-21	1.36e-18	unnamed protein product [Coffea canephora]	5.32542e-70
lc_xylem_247499	27.3.25	RNA.regulation of transcription.MYB domain transcription factor family	(at1g63910 : 154.0) member of MYB3R- and R2R3- type MYB- encoding genes; myb domain protein 103 (AtMYB103); CONTAINS InterPro DOMAIN/s: SANT, DNA-binding (InterPro:IPR001005), Homeodomain-like (InterPro:IPR009057), Myb, DNA-binding (InterPro:IPR014778), HTH transcriptional regulator, Myb-type, DNA-binding (InterPro:IPR017930), Homeodomain-related (InterPro:IPR012287), Myb transcription factor (In…	-4.75918	1.03e-14	2.87e-12	PREDICTED: transcription factor MYB86 [Vitis vinifera] >gi|297742235|emb|CBI34384.3| unnamed protein product [Vitis vinifera]	3.94088e-92
lc_xylem_198020	26.10	misc.cytochrome P450	(at5g58860 : 412.0) Encodes a member of the CYP86A subfamily of cytochrome p450 genes. Expressed significantly only in root tissue.; "cytochrome P450, family 86, subfamily A, polypeptide 1" (CYP86A1); FUNCTIONS IN: alkane 1-monooxygenase activity, oxygen binding; INVOLVED IN: fatty acid metabolic process, suberin biosynthetic process; LOCATED IN: vacuole; EXPRESSED IN: hypocotyl, root; CONTAINS I…	-4.74752	4.04e-21	3.23e-18	PREDICTED: cytochrome P450 86A1 [Sesamum indicum]	8.5745e-163
lc_xylem_277024	10.5.1.1	cell wall.cell wall proteins.AGPs.AGP	(at5g03170 : 228.0) FASCICLIN-like arabinogalactan-protein 11 (FLA11); CONTAINS InterPro DOMAIN/s: FAS1 domain (InterPro:IPR000782); BEST Arabidopsis thaliana protein match is: FASCICLIN-like arabinogalactan-protein 12 (TAIR:AT5G60490.1); Has 965 Blast hits to 948 proteins in 162 species: Archae - 18; Bacteria - 233; Metazoa - 22; Fungi - 18; Plants - 634; Viruses - 0; Other Eukaryotes - 40 (sour…	-4.73657	1.95e-25	2.62e-22	PREDICTED: fasciclin-like arabinogalactan protein 11 [Sesamum indicum]	1.31458e-84
lc_xylem_276417	16.10	secondary metabolism.simple phenols	(at5g05390 : 158.0) putative laccase, a member of laccase family of genes (17 members in Arabidopsis).; laccase 12 (LAC12); FUNCTIONS IN: laccase activity; INVOLVED IN: oxidation reduction, lignin catabolic process; LOCATED IN: endomembrane system, apoplast; EXPRESSED IN: 7 plant structures; EXPRESSED DURING: petal differentiation and expansion stage; CONTAINS InterPro DOMAIN/s: Multicopper oxida…	-4.72598	1.46e-19	9.54e-17	hypothetical protein MIMGU_mgv1a003472mg [Erythranthe guttata]	8.8281e-48
lc_xylem_247053	30.5	signalling.G-proteins	(at5g22400 : 115.0) Rho GTPase activating protein with PAK-box/P21-Rho-binding domain; FUNCTIONS IN: Rac GTPase activator activity; INVOLVED IN: signal transduction; LOCATED IN: intracellular, chloroplast; EXPRESSED IN: 17 plant structures; EXPRESSED DURING: 7 growth stages; CONTAINS InterPro DOMAIN/s: PAK-box/P21-Rho-binding (InterPro:IPR000095), Rho GTPase activation protein (InterPro:IPR008936…	-4.72021	1.45e-16	5.9e-14	PREDICTED: rho GTPase-activating protein 5-like [Sesamum indicum]	5.25417e-36
lc_xylem_206722	30.2.7	signalling.receptor kinases.leucine rich repeat VII	(at3g28040 : 169.0) Leucine-rich receptor-like protein kinase family protein; FUNCTIONS IN: protein serine/threonine kinase activity, kinase activity, ATP binding; INVOLVED IN: transmembrane receptor protein tyrosine kinase signaling pathway, protein amino acid phosphorylation; LOCATED IN: endomembrane system; EXPRESSED IN: 23 plant structures; EXPRESSED DURING: 13 growth stages; CONTAINS InterPr…	-4.71833	4.34e-17	1.91e-14	PREDICTED: probably inactive leucine-rich repeat receptor-like protein kinase At3g28040 [Sesamum indicum]	1.05341e-64
lc_xylem_220845	35.2	not assigned.unknown	no hits & (original description: no original description)	-4.69553	1.12e-15	3.86e-13
lc_xylem_276944	30.2.7	signalling.receptor kinases.leucine rich repeat VII	(at3g28040 : 162.0) Leucine-rich receptor-like protein kinase family protein; FUNCTIONS IN: protein serine/threonine kinase activity, kinase activity, ATP binding; INVOLVED IN: transmembrane receptor protein tyrosine kinase signaling pathway, protein amino acid phosphorylation; LOCATED IN: endomembrane system; EXPRESSED IN: 23 plant structures; EXPRESSED DURING: 13 growth stages; CONTAINS InterPr…	-4.69281	3.47e-18	1.86e-15	unnamed protein product [Coffea canephora]	8.87535e-67
lc_xylem_232909	10.6.3	cell wall.degradation.pectate lyases and polygalacturonases	(at1g60590 : 112.0) Pectin lyase-like superfamily protein; FUNCTIONS IN: polygalacturonase activity; INVOLVED IN: carbohydrate metabolic process; EXPRESSED IN: 20 plant structures; EXPRESSED DURING: 10 growth stages; CONTAINS InterPro DOMAIN/s: Pectin lyase fold/virulence factor (InterPro:IPR011050), Pectin lyase fold (InterPro:IPR012334), Glycoside hydrolase, family 28 (InterPro:IPR000743), Para…	-4.69217	2.36e-14	6.14e-12	unknown [Populus trichocarpa]	1.09205e-37
lc_xylem_247135	10.2.2	cell wall.cellulose synthesis.COBRA	(at5g15630 : 398.0) Encodes a member of the COBRA family, similar to phytochelatin synthetase. Involved in secondary cell wall biosynthesis. Mutants make smaller plants with reduced levels of cellulose and cell wall sugars.; IRREGULAR XYLEM 6 (IRX6); INVOLVED IN: secondary cell wall biogenesis; LOCATED IN: plasma membrane, anchored to membrane; EXPRESSED IN: 21 plant structures; EXPRESSED DURING:…	-4.6869	1.53e-17	7.53e-15	PREDICTED: COBRA-like protein 4 [Sesamum indicum]	3.6693e-138
lc_xylem_184090	35.2	not assigned.unknown	no hits & (original description: no original description)	-4.67511	2.9e-14	7.45e-12	hypothetical protein MIMGU_mgv1a003472mg [Erythranthe guttata]	1.15131e-09
lc_xylem_274676	10.2.1	cell wall.cellulose synthesis.cellulose synthase	(at5g17420 : 1763.0) Encodes a xylem-specific cellulose synthase that is phosphorylated on one or more serine residues (on either S185 or one of S180 or S181).; IRREGULAR XYLEM 3 (IRX3); FUNCTIONS IN: cellulose synthase activity; INVOLVED IN: cellulose biosynthetic process, plant-type cell wall biogenesis, secondary cell wall biogenesis, rhamnogalacturonan I side chain metabolic process; LOCATED …	-4.6708	1.66e-19	1.08e-16	PREDICTED: cellulose synthase A catalytic subunit 7 [UDP-forming]-like [Sesamum indicum]	0
lc_xylem_259564	35.2	not assigned.unknown	(at5g67210 : 94.4) Protein of unknown function (DUF579); CONTAINS InterPro DOMAIN/s: Protein of unknown function DUF579 (InterPro:IPR021148), Conserved hypothetical protein CHP01627 (InterPro:IPR006514); BEST Arabidopsis thaliana protein match is: Protein of unknown function (DUF579) (TAIR:AT3G50220.1); Has 1807 Blast hits to 1807 proteins in 277 species: Archae - 0; Bacteria - 0; Metazoa - 736; …	-4.65474	5.3e-15	1.57e-12	PREDICTED: protein IRX15-LIKE-like [Nicotiana tomentosiformis]	7.19773e-33
lc_xylem_269427	35.2	not assigned.unknown	no hits & (original description: no original description)	-4.63275	2.62e-16	1.01e-13	PREDICTED: THO complex subunit 3-like [Malus domestica]	3.8951
lc_xylem_254797	30.2.3	signalling.receptor kinases.leucine rich repeat III	(at3g17840 : 392.0) Encodes a receptor-like kinase found at the cell surface of various tissues. Its function remains unknown.; receptor-like kinase 902 (RLK902); FUNCTIONS IN: protein serine/threonine kinase activity, kinase activity, ATP binding; INVOLVED IN: transmembrane receptor protein tyrosine kinase signaling pathway, protein amino acid phosphorylation; LOCATED IN: plasma membrane; EXPRES…	-4.62731	1.34e-31	3.42e-28	PREDICTED: probable inactive receptor kinase At1g48480 [Sesamum indicum]	0
lc_xylem_191932	31.1	cell.organisation	(at5g35810 : 215.0) Ankyrin repeat family protein; FUNCTIONS IN: molecular_function unknown; INVOLVED IN: biological_process unknown; LOCATED IN: endomembrane system; CONTAINS InterPro DOMAIN/s: Ankyrin repeat-containing domain (InterPro:IPR020683); BEST Arabidopsis thaliana protein match is: Ankyrin repeat family protein (TAIR:AT3G54070.1); Has 1807 Blast hits to 1807 proteins in 277 species: Ar…	-4.62646	5.53e-22	4.91e-19	PREDICTED: ankyrin repeat-containing protein At5g02620-like [Prunus mume] >gi|645218180|ref|XP_008229285.1| PREDICTED: ankyrin repeat-containing protein At5g02620-like [Prunus mume]	1.09153e-89
lc_xylem_186086	10.6.2	cell wall.degradation.mannan-xylose-arabinose-fucose	(at1g02640 : 870.0) encodes a protein similar to a beta-xylosidase located in the extracellular matrix. This is a member of glycosyl hydrolase family 3 and has six other closely related members.; beta-xylosidase 2 (BXL2); FUNCTIONS IN: hydrolase activity, hydrolyzing O-glycosyl compounds; INVOLVED IN: carbohydrate metabolic process; LOCATED IN: plant-type cell wall; EXPRESSED IN: 23 plant structu…	-4.62568	2.15e-39	1.03e-35	PREDICTED: probable beta-D-xylosidase 2 [Sesamum indicum]	0
lc_xylem_221006	35.2	not assigned.unknown	no hits & (original description: no original description)	-4.62146	3.33e-20	2.4e-17	PREDICTED: uncharacterized protein LOC104249134 [Nicotiana sylvestris]	4.39677e-06
lc_xylem_277913	35.2	not assigned.unknown	no hits & (original description: no original description)	-4.62122	8.16e-14	1.96e-11	PREDICTED: uncharacterized protein PHLOEM PROTEIN 2-LIKE A4-like isoform X1 [Phoenix dactylifera]	2.28182
lc_xylem_273082	10.6.3	cell wall.degradation.pectate lyases and polygalacturonases	(at1g10640 : 178.0) Pectin lyase-like superfamily protein; FUNCTIONS IN: polygalacturonase activity; INVOLVED IN: carbohydrate metabolic process; LOCATED IN: cellular_component unknown; EXPRESSED IN: 18 plant structures; EXPRESSED DURING: 11 growth stages; CONTAINS InterPro DOMAIN/s: Pectin lyase fold/virulence factor (InterPro:IPR011050), Parallel beta-helix repeat (InterPro:IPR006626), Glycosid…	-4.61206	7.23e-14	1.75e-11	PREDICTED: polygalacturonase At1g48100 [Sesamum indicum]	2.53377e-65
lc_xylem_267668	20.1.7	stress.biotic.PR-proteins	(p13240|dr206_pea : 180.0) Disease resistance response protein 206 - Pisum sativum (Garden pea) & (at4g23690 : 145.0) Disease resistance-responsive (dirigent-like protein) family protein; FUNCTIONS IN: molecular_function unknown; INVOLVED IN: lignan biosynthetic process, defense response; LOCATED IN: endomembrane system; EXPRESSED IN: 21 plant structures; EXPRESSED DURING: 13 growth stages; CONTA…	-4.60628	1.15e-13	2.68e-11	PREDICTED: disease resistance response protein 206-like [Fragaria vesca subsp. vesca]	4.61083e-84
lc_xylem_237883	10.3.2	cell wall.hemicellulose synthesis.glucuronoxylan	(at4g33330 : 253.0) plant glycogenin-like starch initiation protein 3 (PGSIP3); FUNCTIONS IN: transferase activity, transferring glycosyl groups; INVOLVED IN: biosynthetic process; LOCATED IN: endomembrane system; EXPRESSED IN: inflorescence meristem, sperm cell, root, flower; EXPRESSED DURING: petal differentiation and expansion stage; CONTAINS InterPro DOMAIN/s: Glycosyl transferase, family 8 (…	-4.60538	1.57e-15	5.24e-13	PREDICTED: UDP-glucuronate:xylan alpha-glucuronosyltransferase 2 [Sesamum indicum]	1.6233e-104
lc_xylem_276275	16.10	secondary metabolism.simple phenols	(at2g40370 : 84.3) putative laccase, a member of laccase family of genes (17 members in Arabidopsis).; laccase 5 (LAC5); FUNCTIONS IN: laccase activity; INVOLVED IN: response to copper ion; LOCATED IN: endomembrane system, apoplast; EXPRESSED IN: 8 plant structures; EXPRESSED DURING: 4 anthesis, petal differentiation and expansion stage; CONTAINS InterPro DOMAIN/s: Multicopper oxidase, type 3 (In…	-4.60486	9.2e-14	2.19e-11	PREDICTED: laccase-12-like [Nicotiana sylvestris]	5.85836e-27
lc_xylem_260491	10.6.3	cell wall.degradation.pectate lyases and polygalacturonases	(at1g48100 : 247.0) Pectin lyase-like superfamily protein; FUNCTIONS IN: polygalacturonase activity; INVOLVED IN: carbohydrate metabolic process; EXPRESSED IN: 19 plant structures; EXPRESSED DURING: 10 growth stages; CONTAINS InterPro DOMAIN/s: Pectin lyase fold/virulence factor (InterPro:IPR011050), Pectin lyase fold (InterPro:IPR012334), Glycoside hydrolase, family 28 (InterPro:IPR000743), Para…	-4.60175	5.95e-15	1.74e-12	PREDICTED: polygalacturonase At1g48100 [Sesamum indicum]	6.66668e-92
lc_xylem_267237	35.2	not assigned.unknown	no hits & (original description: no original description)	-4.59513	1.3e-13	3e-11	PREDICTED: probable myosin-binding protein 5 [Jatropha curcas]	4.48484
lc_xylem_267407	26.10	misc.cytochrome P450	(at5g58860 : 250.0) Encodes a member of the CYP86A subfamily of cytochrome p450 genes. Expressed significantly only in root tissue.; "cytochrome P450, family 86, subfamily A, polypeptide 1" (CYP86A1); FUNCTIONS IN: alkane 1-monooxygenase activity, oxygen binding; INVOLVED IN: fatty acid metabolic process, suberin biosynthetic process; LOCATED IN: vacuole; EXPRESSED IN: hypocotyl, root; CONTAINS I…	-4.59208	1.78e-14	4.77e-12	unnamed protein product [Coffea canephora]	3.53123e-93
lc_xylem_237227	20.2.3	stress.abiotic.drought/salt	(at1g47980 : 251.0) unknown protein; FUNCTIONS IN: molecular_function unknown; INVOLVED IN: biological_process unknown; LOCATED IN: endomembrane system; EXPRESSED IN: 6 plant structures; EXPRESSED DURING: 4 anthesis, F mature embryo stage, petal differentiation and expansion stage, E expanded cotyledon stage; BEST Arabidopsis thaliana protein match is: unknown protein (TAIR:AT3G62730.1); Has 169 …	-4.58783	2.23e-14	5.85e-12	PREDICTED: desiccation-related protein PCC13-62-like [Sesamum indicum]	1.2362e-115
lc_xylem_201200	16.10	secondary metabolism.simple phenols	(at2g40370 : 150.0) putative laccase, a member of laccase family of genes (17 members in Arabidopsis).; laccase 5 (LAC5); FUNCTIONS IN: laccase activity; INVOLVED IN: response to copper ion; LOCATED IN: endomembrane system, apoplast; EXPRESSED IN: 8 plant structures; EXPRESSED DURING: 4 anthesis, petal differentiation and expansion stage; CONTAINS InterPro DOMAIN/s: Multicopper oxidase, type 3 (I…	-4.58507	8.94e-15	2.52e-12	PREDICTED: laccase-12-like [Nicotiana sylvestris]	2.09498e-46
lc_xylem_273565	30.3	signalling.calcium	(at3g59690 : 120.0) IQ-domain 13 (IQD13); FUNCTIONS IN: calmodulin binding; LOCATED IN: plasma membrane; EXPRESSED IN: 19 plant structures; EXPRESSED DURING: 8 growth stages; CONTAINS InterPro DOMAIN/s: IQ calmodulin-binding region (InterPro:IPR000048); BEST Arabidopsis thaliana protein match is: IQ-domain 14 (TAIR:AT2G43680.1); Has 1694 Blast hits to 1201 proteins in 100 species: Archae - 0; Bac…	-4.56213	3.33e-21	2.72e-18	PREDICTED: protein IQ-DOMAIN 14-like [Sesamum indicum]	1.78885e-65
lc_xylem_207134	20.2.99	stress.abiotic.unspecified	(at5g15780 : 181.0) Pollen Ole e 1 allergen and extensin family protein; FUNCTIONS IN: molecular_function unknown; INVOLVED IN: biological_process unknown; LOCATED IN: endomembrane system; EXPRESSED IN: 14 plant structures; EXPRESSED DURING: 10 growth stages; CONTAINS InterPro DOMAIN/s: Pollen Ole e 1 allergen/extensin (InterPro:IPR006041); Has 85252 Blast hits to 38354 proteins in 1825 species: …	-4.51621	5.57e-14	1.38e-11	PREDICTED: vegetative cell wall protein gp1-like [Sesamum indicum]	1.13674e-83
lc_xylem_221110	20.2.2	stress.abiotic.cold	(at3g55990 : 201.0) Encodes ESK1 (Eskimo1). A member of a large gene family of DUF231 domain proteins whose members encode a total of 45 proteins of unknown function. ESK1 functions as a negative regulator of cold acclimation. Mutations in the ESK1 gene provides strong freezing tolerance. A member of the TBL (TRICHOME BIREFRINGENCE-LIKE) gene family containing a plant-specific DUF231 (domain of u…	-4.51567	6.86e-14	1.67e-11	unknown [Populus trichocarpa]	2.17728e-64
lc_xylem_220070	35.2	not assigned.unknown	no hits & (original description: no original description)	-4.49748	4.41e-13	9.34e-11	putative peroxidase, partial [Olea europaea] >gi|405789938|gb|AFS28712.1| putative peroxidase, partial [Olea europaea]	1.81362e-18
lc_xylem_262055	29.4.1.51	protein.postranslational modification.kinase.receptor like cytoplasmatic kinase I	(at3g56050 : 395.0) Protein kinase family protein; FUNCTIONS IN: protein kinase activity, kinase activity, ATP binding; INVOLVED IN: protein amino acid phosphorylation; EXPRESSED IN: 22 plant structures; EXPRESSED DURING: 13 growth stages; CONTAINS InterPro DOMAIN/s: Protein kinase, catalytic domain (InterPro:IPR000719), Serine-threonine/tyrosine-protein kinase (InterPro:IPR001245), Protein kinas…	-4.49712	1.05e-12	2.06e-10	unnamed protein product [Vitis vinifera]	9.7479e-178
lc_xylem_276874	16.2.1.8	secondary metabolism.phenylpropanoids.lignin biosynthesis.F5H	(at4g36220 : 150.0) encodes ferulate 5-hydroxylase (F5H). Involved in lignin biosynthesis.; ferulic acid 5-hydroxylase 1 (FAH1); FUNCTIONS IN: ferulate 5-hydroxylase activity, monooxygenase activity; INVOLVED IN: lignin biosynthetic process, response to UV-B, phenylpropanoid biosynthetic process; LOCATED IN: endoplasmic reticulum; EXPRESSED IN: 20 plant structures; EXPRESSED DURING: 12 growth sta…	-4.49633	3.19e-15	1e-12	hypothetical protein MIMGU_mgv1a004547mg [Erythranthe guttata]	1.88333e-49
lc_xylem_275409	35.2	not assigned.unknown	no hits & (original description: no original description)	-4.49631	4.7e-13	9.9e-11	hypothetical protein PRUPE_ppa008831mg [Prunus persica] >gi|462397781|gb|EMJ03449.1| hypothetical protein PRUPE_ppa008831mg [Prunus persica]	4.09326e-05
lc_xylem_247352	10.3.2	cell wall.hemicellulose synthesis.glucuronoxylan	(at2g37090 : 172.0) The IRX9 gene encodes a putative family 43 glycosyl transferase. It was coordinately expressed with the cellulose synthase subunits during secondary cell wall formation. Cell wall analysis revealed a decrease in the abundance of xylan in the irx9 mutant, indicating that IRX9 is required for xylan synthesis. Mutants have irregular xylem phenotype suggesting a role in secondary …	-4.49157	2.45e-18	1.34e-15	PREDICTED: probable beta-1,4-xylosyltransferase IRX9 [Sesamum indicum]	2.18915e-61
lc_xylem_276457	35.2	not assigned.unknown	no hits & (original description: no original description)	-4.49065	1.67e-18	9.44e-16	unnamed protein product [Coffea canephora]	6.43716e-15
lc_xylem_244333	10.2.2	cell wall.cellulose synthesis.COBRA	(at5g15630 : 128.0) Encodes a member of the COBRA family, similar to phytochelatin synthetase. Involved in secondary cell wall biosynthesis. Mutants make smaller plants with reduced levels of cellulose and cell wall sugars.; IRREGULAR XYLEM 6 (IRX6); INVOLVED IN: secondary cell wall biogenesis; LOCATED IN: plasma membrane, anchored to membrane; EXPRESSED IN: 21 plant structures; EXPRESSED DURING:…	-4.47626	6.34e-14	1.55e-11	PREDICTED: COBRA-like protein 4 [Sesamum indicum]	6.20182e-39
lc_xylem_156585	10.2.2	cell wall.cellulose synthesis.COBRA	(at5g15630 : 291.0) Encodes a member of the COBRA family, similar to phytochelatin synthetase. Involved in secondary cell wall biosynthesis. Mutants make smaller plants with reduced levels of cellulose and cell wall sugars.; IRREGULAR XYLEM 6 (IRX6); INVOLVED IN: secondary cell wall biogenesis; LOCATED IN: plasma membrane, anchored to membrane; EXPRESSED IN: 21 plant structures; EXPRESSED DURING:…	-4.4758	7.96e-14	1.92e-11	PREDICTED: COBRA-like protein 4 [Sesamum indicum]	1.8202e-100
lc_xylem_268190	26.21	misc.protease inhibitor/seed storage/lipid transfer protein (LTP) family protein	(at2g48140 : 96.7) embryo sac development arrest 4 (EDA4); FUNCTIONS IN: lipid binding; INVOLVED IN: megagametogenesis, lipid transport; LOCATED IN: anchored to membrane; EXPRESSED IN: embryo, hypocotyl, root, flower; EXPRESSED DURING: C globular stage, petal differentiation and expansion stage; CONTAINS InterPro DOMAIN/s: Bifunctional inhibitor/plant lipid transfer protein/seed storage (InterPro…	-4.47562	2.2e-15	7.14e-13	PREDICTED: non-specific lipid-transfer protein 3 [Sesamum indicum]	6.81227e-41
lc_xylem_202618	30.2.7	signalling.receptor kinases.leucine rich repeat VII	(at3g28040 : 150.0) Leucine-rich receptor-like protein kinase family protein; FUNCTIONS IN: protein serine/threonine kinase activity, kinase activity, ATP binding; INVOLVED IN: transmembrane receptor protein tyrosine kinase signaling pathway, protein amino acid phosphorylation; LOCATED IN: endomembrane system; EXPRESSED IN: 23 plant structures; EXPRESSED DURING: 13 growth stages; CONTAINS InterPr…	-4.46948	7.41e-21	5.76e-18	unnamed protein product [Coffea canephora]	9.03475e-75
lc_xylem_269152	16.10	secondary metabolism.simple phenols	(at2g38080 : 785.0) Encodes a protein with similarity to putative laccase, a member of laccase family (17 members in Arabidopsis). Might be involved in cell wall biosynthesis. Mutants have a mild irregular xylem phenotype.; IRREGULAR XYLEM 12 (IRX12); FUNCTIONS IN: laccase activity; INVOLVED IN: secondary cell wall biogenesis; LOCATED IN: endomembrane system, apoplast; EXPRESSED IN: 24 plant stru…	-4.46838	7.74e-13	1.57e-10	PREDICTED: laccase-4-like [Sesamum indicum]	0
lc_xylem_196552	30.2.7	signalling.receptor kinases.leucine rich repeat VII	(at3g28040 : 163.0) Leucine-rich receptor-like protein kinase family protein; FUNCTIONS IN: protein serine/threonine kinase activity, kinase activity, ATP binding; INVOLVED IN: transmembrane receptor protein tyrosine kinase signaling pathway, protein amino acid phosphorylation; LOCATED IN: endomembrane system; EXPRESSED IN: 23 plant structures; EXPRESSED DURING: 13 growth stages; CONTAINS InterPr…	-4.46322	7.6e-14	1.84e-11	kinase-like protein pac.x.5.39, partial [Platanus x acerifolia]	1.27376e-62
lc_xylem_246275	35.2	not assigned.unknown	no hits & (original description: no original description)	-4.46042	7.82e-14	1.89e-11	Myb domain protein 83 [Theobroma cacao] >gi|508704797|gb|EOX96693.1| Myb domain protein 83 [Theobroma cacao]	1.72867e-30
lc_xylem_236557	31.1	cell.organisation	(q5jmf2|abil5_orysa : 96.7) Probable protein ABIL5 (Abl interactor-like protein 5) - Oryza sativa (Rice) & (at2g46225 : 80.1) Encodes a subunit of the WAVE complex. The WAVE complex is required for activation of ARP2/3 complex which functions in actin microfilament nucleation and branching. One of four ABI-like proteins.; ABI-1-like 1 (ABIL1); FUNCTIONS IN: molecular_function unknown; INVOLVED IN…	-4.46037	1e-26	1.64e-23	PREDICTED: probable protein ABIL5 isoform X3 [Nelumbo nucifera]	1.63364e-38
lc_xylem_265125	35.2	not assigned.unknown	no hits & (original description: no original description)	-4.45544	8.76e-14	2.09e-11	unnamed protein product [Coffea canephora]	1.0649e-21
lc_xylem_184339	10.6.3	cell wall.degradation.pectate lyases and polygalacturonases	(at1g60590 : 182.0) Pectin lyase-like superfamily protein; FUNCTIONS IN: polygalacturonase activity; INVOLVED IN: carbohydrate metabolic process; EXPRESSED IN: 20 plant structures; EXPRESSED DURING: 10 growth stages; CONTAINS InterPro DOMAIN/s: Pectin lyase fold/virulence factor (InterPro:IPR011050), Pectin lyase fold (InterPro:IPR012334), Glycoside hydrolase, family 28 (InterPro:IPR000743), Para…	-4.44612	9.89e-13	1.96e-10	PREDICTED: polygalacturonase At1g48100 [Sesamum indicum]	1.94149e-58
lc_xylem_185168	10.2.2	cell wall.cellulose synthesis.COBRA	(at5g15630 : 311.0) Encodes a member of the COBRA family, similar to phytochelatin synthetase. Involved in secondary cell wall biosynthesis. Mutants make smaller plants with reduced levels of cellulose and cell wall sugars.; IRREGULAR XYLEM 6 (IRX6); INVOLVED IN: secondary cell wall biogenesis; LOCATED IN: plasma membrane, anchored to membrane; EXPRESSED IN: 21 plant structures; EXPRESSED DURING:…	-4.44549	1.64e-14	4.41e-12	PREDICTED: COBRA-like protein 4 [Sesamum indicum]	2.5728e-107
lc_xylem_276376	16.10	secondary metabolism.simple phenols	(at5g05390 : 197.0) putative laccase, a member of laccase family of genes (17 members in Arabidopsis).; laccase 12 (LAC12); FUNCTIONS IN: laccase activity; INVOLVED IN: oxidation reduction, lignin catabolic process; LOCATED IN: endomembrane system, apoplast; EXPRESSED IN: 7 plant structures; EXPRESSED DURING: petal differentiation and expansion stage; CONTAINS InterPro DOMAIN/s: Multicopper oxida…	-4.44493	1.1e-12	2.14e-10	hypothetical protein B456_010G1942002, partial [Gossypium raimondii]	1.12925e-62
lc_xylem_204408	16.10	secondary metabolism.simple phenols	(at5g05390 : 148.0) putative laccase, a member of laccase family of genes (17 members in Arabidopsis).; laccase 12 (LAC12); FUNCTIONS IN: laccase activity; INVOLVED IN: oxidation reduction, lignin catabolic process; LOCATED IN: endomembrane system, apoplast; EXPRESSED IN: 7 plant structures; EXPRESSED DURING: petal differentiation and expansion stage; CONTAINS InterPro DOMAIN/s: Multicopper oxida…	-4.4314	1.4e-12	2.67e-10	hypothetical protein MIMGU_mgv1a003472mg [Erythranthe guttata]	4.02837e-43
lc_xylem_274592	35.2	not assigned.unknown	(at5g01360 : 613.0) Encodes a member of the TBL (TRICHOME BIREFRINGENCE-LIKE) gene family containing a plant-specific DUF231 (domain of unknown function) domain. TBL gene family has 46 members, two of which (TBR/AT5G06700 and TBL3/AT5G01360) have been shown to be involved in the synthesis and deposition of secondary wall cellulose, presumably by influencing the esterification state of pectic poly…	-4.42609	1.6e-11	2.46e-09	PREDICTED: protein trichome birefringence-like 3 [Sesamum indicum]	0
lc_xylem_238254	10.3.2	cell wall.hemicellulose synthesis.glucuronoxylan	(at4g33330 : 502.0) plant glycogenin-like starch initiation protein 3 (PGSIP3); FUNCTIONS IN: transferase activity, transferring glycosyl groups; INVOLVED IN: biosynthetic process; LOCATED IN: endomembrane system; EXPRESSED IN: inflorescence meristem, sperm cell, root, flower; EXPRESSED DURING: petal differentiation and expansion stage; CONTAINS InterPro DOMAIN/s: Glycosyl transferase, family 8 (…	-4.42534	4.83e-17	2.11e-14	PREDICTED: UDP-glucuronate:xylan alpha-glucuronosyltransferase 2-like isoform X1 [Solanum lycopersicum]	0
lc_xylem_238126	35.2	not assigned.unknown	(at4g20050 : 447.0) Encodes a polygalacturonase that plays a direct role in degrading the pollen mother cell wall during microspore development.; QUARTET 3 (QRT3); FUNCTIONS IN: polygalacturonase activity; INVOLVED IN: microsporogenesis, pollen exine formation; LOCATED IN: endomembrane system; EXPRESSED IN: 16 plant structures; EXPRESSED DURING: 7 growth stages; CONTAINS InterPro DOMAIN/s: Pectin…	-4.41819	2.52e-24	3.11e-21	Pectin lyase-like superfamily protein isoform 1 [Theobroma cacao] >gi|508704960|gb|EOX96856.1| Pectin lyase-like superfamily protein isoform 1 [Theobroma cacao]	0
lc_xylem_197902	10.6.2	cell wall.degradation.mannan-xylose-arabinose-fucose	(at1g02640 : 295.0) encodes a protein similar to a beta-xylosidase located in the extracellular matrix. This is a member of glycosyl hydrolase family 3 and has six other closely related members.; beta-xylosidase 2 (BXL2); FUNCTIONS IN: hydrolase activity, hydrolyzing O-glycosyl compounds; INVOLVED IN: carbohydrate metabolic process; LOCATED IN: plant-type cell wall; EXPRESSED IN: 23 plant structu…	-4.40886	2.66e-20	1.92e-17	PREDICTED: probable beta-D-xylosidase 2 [Sesamum indicum]	3.9106e-111
lc_xylem_271212	35.2	not assigned.unknown	no hits & (original description: no original description)	-4.40758	1.74e-13	3.96e-11	PREDICTED: peroxidase 64-like [Solanum tuberosum]	0.000262665
lc_xylem_169903	10.6.3	cell wall.degradation.pectate lyases and polygalacturonases	(at1g60590 : 94.4) Pectin lyase-like superfamily protein; FUNCTIONS IN: polygalacturonase activity; INVOLVED IN: carbohydrate metabolic process; EXPRESSED IN: 20 plant structures; EXPRESSED DURING: 10 growth stages; CONTAINS InterPro DOMAIN/s: Pectin lyase fold/virulence factor (InterPro:IPR011050), Pectin lyase fold (InterPro:IPR012334), Glycoside hydrolase, family 28 (InterPro:IPR000743), Paral…	-4.40207	1.88e-12	3.5e-10	PREDICTED: polygalacturonase At1g48100 [Sesamum indicum]	1.54973e-34
lc_xylem_279435	35.2	not assigned.unknown	no hits & (original description: no original description)	-4.37333	2.71e-29	5.68e-26	PREDICTED: katanin p80 WD40 repeat-containing subunit B1 homolog isoform X2 [Cucumis sativus]	0.112741
lc_xylem_204448	35.2	not assigned.unknown	(at5g67210 : 125.0) Protein of unknown function (DUF579); CONTAINS InterPro DOMAIN/s: Protein of unknown function DUF579 (InterPro:IPR021148), Conserved hypothetical protein CHP01627 (InterPro:IPR006514); BEST Arabidopsis thaliana protein match is: Protein of unknown function (DUF579) (TAIR:AT3G50220.1); Has 1807 Blast hits to 1807 proteins in 277 species: Archae - 0; Bacteria - 0; Metazoa - 736;…	-4.3637	9.99e-15	2.8e-12	PREDICTED: protein IRX15-LIKE-like [Solanum lycopersicum]	3.16892e-43
lc_xylem_221145	35.1.40	not assigned.no ontology.glycine rich proteins	(at5g49350 : 141.0) Glycine-rich protein family; FUNCTIONS IN: molecular_function unknown; INVOLVED IN: biological_process unknown; LOCATED IN: endomembrane system; EXPRESSED IN: hypocotyl, root; BEST Arabidopsis thaliana protein match is: unknown protein (TAIR:AT1G56320.1). & (reliability: 282.0) & (original description: no original description)	-4.35282	4e-21	3.21e-18	PREDICTED: uncharacterized protein LOC105178913 [Sesamum indicum]	1.16076e-64
lc_xylem_254904	27.3.67	RNA.regulation of transcription.putative transcription regulator	(at5g07030 : 548.0) Eukaryotic aspartyl protease family protein; FUNCTIONS IN: aspartic-type endopeptidase activity; INVOLVED IN: proteolysis; LOCATED IN: cell wall, plant-type cell wall; EXPRESSED IN: 23 plant structures; EXPRESSED DURING: 13 growth stages; CONTAINS InterPro DOMAIN/s: Peptidase aspartic, catalytic (InterPro:IPR009007), Peptidase aspartic (InterPro:IPR021109), Peptidase A1 (Inter…	-4.35227	1.9e-11	2.87e-09	unnamed protein product [Coffea canephora]	0
lc_xylem_248013	10.5.3	cell wall.cell wall proteins.LRR	(at3g22800 : 431.0) Leucine-rich repeat (LRR) family protein; FUNCTIONS IN: structural constituent of cell wall; LOCATED IN: endomembrane system; EXPRESSED IN: 8 plant structures; EXPRESSED DURING: petal differentiation and expansion stage; CONTAINS InterPro DOMAIN/s: Leucine-rich repeat-containing N-terminal domain, type 2 (InterPro:IPR013210), Leucine-rich repeat (InterPro:IPR001611); BEST Arab…	-4.34961	4.67e-19	2.89e-16	unnamed protein product [Coffea canephora]	2.4667e-174
lc_xylem_268392	15.2	metal handling.binding, chelation and storage	(at5g24580 : 138.0) Heavy metal transport/detoxification superfamily protein ; FUNCTIONS IN: copper ion binding, metal ion binding; INVOLVED IN: copper ion transport, metal ion transport; LOCATED IN: cellular_component unknown; EXPRESSED IN: 20 plant structures; EXPRESSED DURING: 13 growth stages; CONTAINS InterPro DOMAIN/s: Heavy metal transport/detoxification protein (InterPro:IPR006121); BEST …	-4.33923	5.84e-12	9.86e-10	hypothetical protein MIMGU_mgv1a010654mg [Erythranthe guttata]	2.04189e-46
lc_xylem_260558	20.2.2	stress.abiotic.cold	(at3g55990 : 252.0) Encodes ESK1 (Eskimo1). A member of a large gene family of DUF231 domain proteins whose members encode a total of 45 proteins of unknown function. ESK1 functions as a negative regulator of cold acclimation. Mutations in the ESK1 gene provides strong freezing tolerance. A member of the TBL (TRICHOME BIREFRINGENCE-LIKE) gene family containing a plant-specific DUF231 (domain of u…	-4.33615	9.35e-13	1.86e-10	hypothetical protein CARUB_v10017067mg [Capsella rubella] >gi|482559658|gb|EOA23849.1| hypothetical protein CARUB_v10017067mg [Capsella rubella]	6.91186e-79
lc_xylem_254691	31.1	cell.organisation	(at2g33385 : 284.0) actin-related protein C2B (arpc2b); CONTAINS InterPro DOMAIN/s: Arp2/3 complex, 34kDa subunit p34-Arc (InterPro:IPR007188); BEST Arabidopsis thaliana protein match is: Arp2/3 complex, 34 kD subunit p34-Arc (TAIR:AT1G30825.1). & (ipr007188 : 91.57278) Arp2/3 complex, 34kDa subunit p34-Arc & (reliability: 728.2524) & (original description: no original description)	-4.32883	9.68e-18	4.9e-15	PREDICTED: actin-related protein 2/3 complex subunit 2B isoform X2 [Nicotiana sylvestris]	4.112e-133
lc_xylem_277497	11.6	lipid metabolism.lipid transfer proteins etc	(at1g55260 : 166.0) Bifunctional inhibitor/lipid-transfer protein/seed storage 2S albumin superfamily protein; FUNCTIONS IN: lipid binding; INVOLVED IN: lipid transport; LOCATED IN: anchored to membrane; EXPRESSED IN: 22 plant structures; EXPRESSED DURING: 13 growth stages; CONTAINS InterPro DOMAIN/s: Bifunctional inhibitor/plant lipid transfer protein/seed storage (InterPro:IPR016140), Plant lip…	-4.32404	1.53e-11	2.36e-09	PREDICTED: protein YLS3-like [Vitis vinifera]	4.26035e-66
lc_xylem_267403	26.10	misc.cytochrome P450	(at5g58860 : 252.0) Encodes a member of the CYP86A subfamily of cytochrome p450 genes. Expressed significantly only in root tissue.; "cytochrome P450, family 86, subfamily A, polypeptide 1" (CYP86A1); FUNCTIONS IN: alkane 1-monooxygenase activity, oxygen binding; INVOLVED IN: fatty acid metabolic process, suberin biosynthetic process; LOCATED IN: vacuole; EXPRESSED IN: hypocotyl, root; CONTAINS I…	-4.31953	9.46e-15	2.66e-12	Cytochrome P450 86A1 family protein [Populus trichocarpa] >gi|550348172|gb|EEE84625.2| Cytochrome P450 86A1 family protein [Populus trichocarpa]	3.50333e-93
lc_xylem_272791	16.10	secondary metabolism.simple phenols	(at2g40370 : 192.0) putative laccase, a member of laccase family of genes (17 members in Arabidopsis).; laccase 5 (LAC5); FUNCTIONS IN: laccase activity; INVOLVED IN: response to copper ion; LOCATED IN: endomembrane system, apoplast; EXPRESSED IN: 8 plant structures; EXPRESSED DURING: 4 anthesis, petal differentiation and expansion stage; CONTAINS InterPro DOMAIN/s: Multicopper oxidase, type 3 (I…	-4.31887	9.36e-15	2.63e-12	PREDICTED: laccase-12-like [Nicotiana sylvestris]	2.55488e-68
lc_xylem_179078	35.2	not assigned.unknown	no hits & (original description: no original description)	-4.31744	8.03e-12	1.3e-09	nitrilase 3 [Arabidopsis thaliana] >gi|1171770|sp|P46010.1|NRL3_ARATH RecName: Full=Nitrilase 3 [Arabidopsis thaliana] >gi|508735|gb|AAA19627.1| nitrilase [Arabidopsis thaliana] >gi|6580144|emb|CAA68936.2| nitrilase 3 [Arabidopsis thaliana] >gi|7649383|emb|CAB89000.1| nitrilase 3 [Arabidopsis thaliana] >gi|27754296|gb|AAO22601.1| putative nitrilase 3 [Arabidopsis thaliana] >gi|28393863|gb|AAO4233…	2.836e-16
lc_xylem_177164	16.10	secondary metabolism.simple phenols	(at2g40370 : 178.0) putative laccase, a member of laccase family of genes (17 members in Arabidopsis).; laccase 5 (LAC5); FUNCTIONS IN: laccase activity; INVOLVED IN: response to copper ion; LOCATED IN: endomembrane system, apoplast; EXPRESSED IN: 8 plant structures; EXPRESSED DURING: 4 anthesis, petal differentiation and expansion stage; CONTAINS InterPro DOMAIN/s: Multicopper oxidase, type 3 (I…	-4.31447	6.72e-12	1.12e-09	laccase, partial [Populus alba]	2.09404e-53
lc_xylem_271007	35.2	not assigned.unknown	no hits & (original description: no original description)	-4.30967	1.08e-25	1.49e-22	PREDICTED: lysine-rich arabinogalactan protein 18 [Eucalyptus grandis] >gi|629088538|gb|KCW54791.1| hypothetical protein EUGRSUZ_I00731 [Eucalyptus grandis]	0.000737516
lc_xylem_236488	10.6.3	cell wall.degradation.pectate lyases and polygalacturonases	(at1g10640 : 213.0) Pectin lyase-like superfamily protein; FUNCTIONS IN: polygalacturonase activity; INVOLVED IN: carbohydrate metabolic process; LOCATED IN: cellular_component unknown; EXPRESSED IN: 18 plant structures; EXPRESSED DURING: 11 growth stages; CONTAINS InterPro DOMAIN/s: Pectin lyase fold/virulence factor (InterPro:IPR011050), Parallel beta-helix repeat (InterPro:IPR006626), Glycosid…	-4.30829	9.43e-13	1.87e-10	PREDICTED: polygalacturonase At1g48100 [Sesamum indicum]	2.2037e-71
lc_xylem_169987	35.2	not assigned.unknown	no hits & (original description: no original description)	-4.29593	1.13e-12	2.2e-10	hypothetical protein L484_020503 [Morus notabilis] >gi|587933310|gb|EXC20285.1| hypothetical protein L484_020503 [Morus notabilis]	1.51335e-12
lc_xylem_189694	35.2	not assigned.unknown	(at5g67210 : 134.0) Protein of unknown function (DUF579); CONTAINS InterPro DOMAIN/s: Protein of unknown function DUF579 (InterPro:IPR021148), Conserved hypothetical protein CHP01627 (InterPro:IPR006514); BEST Arabidopsis thaliana protein match is: Protein of unknown function (DUF579) (TAIR:AT3G50220.1); Has 1807 Blast hits to 1807 proteins in 277 species: Archae - 0; Bacteria - 0; Metazoa - 736;…	-4.28757	1.16e-11	1.83e-09	PREDICTED: protein IRX15-LIKE-like [Solanum lycopersicum]	3.04372e-53
lc_xylem_254172	31.1	cell.organisation	(at5g35810 : 127.0) Ankyrin repeat family protein; FUNCTIONS IN: molecular_function unknown; INVOLVED IN: biological_process unknown; LOCATED IN: endomembrane system; CONTAINS InterPro DOMAIN/s: Ankyrin repeat-containing domain (InterPro:IPR020683); BEST Arabidopsis thaliana protein match is: Ankyrin repeat family protein (TAIR:AT3G54070.1); Has 1807 Blast hits to 1807 proteins in 277 species: Ar…	-4.28654	1.45e-13	3.33e-11	PREDICTED: ankyrin repeat-containing protein At5g02620-like [Sesamum indicum]	1.56305e-43
lc_xylem_170478	16.8.3	secondary metabolism.flavonoids.dihydroflavonols	(at1g01390 : 196.0) UDP-Glycosyltransferase superfamily protein; FUNCTIONS IN: UDP-glycosyltransferase activity, transferase activity, transferring glycosyl groups; INVOLVED IN: metabolic process; EXPRESSED IN: 7 plant structures; EXPRESSED DURING: 9 growth stages; CONTAINS InterPro DOMAIN/s: UDP-glucuronosyl/UDP-glucosyltransferase (InterPro:IPR002213); BEST Arabidopsis thaliana protein match is…	-4.28059	1.1e-11	1.74e-09	PREDICTED: hydroquinone glucosyltransferase-like [Sesamum indicum]	1.1136e-80
lc_xylem_195882	16.10	secondary metabolism.simple phenols	(at5g05390 : 186.0) putative laccase, a member of laccase family of genes (17 members in Arabidopsis).; laccase 12 (LAC12); FUNCTIONS IN: laccase activity; INVOLVED IN: oxidation reduction, lignin catabolic process; LOCATED IN: endomembrane system, apoplast; EXPRESSED IN: 7 plant structures; EXPRESSED DURING: petal differentiation and expansion stage; CONTAINS InterPro DOMAIN/s: Multicopper oxida…	-4.28027	2.23e-15	7.2e-13	hypothetical protein B456_010G1942002, partial [Gossypium raimondii]	2.95044e-59
lc_xylem_191073	10.6.3	cell wall.degradation.pectate lyases and polygalacturonases	(at1g48100 : 151.0) Pectin lyase-like superfamily protein; FUNCTIONS IN: polygalacturonase activity; INVOLVED IN: carbohydrate metabolic process; EXPRESSED IN: 19 plant structures; EXPRESSED DURING: 10 growth stages; CONTAINS InterPro DOMAIN/s: Pectin lyase fold/virulence factor (InterPro:IPR011050), Pectin lyase fold (InterPro:IPR012334), Glycoside hydrolase, family 28 (InterPro:IPR000743), Para…	-4.27809	1.21e-11	1.9e-09	PREDICTED: polygalacturonase At1g48100 [Sesamum indicum]	7.03957e-51
lc_xylem_201593	16.10	secondary metabolism.simple phenols	(at5g05390 : 118.0) putative laccase, a member of laccase family of genes (17 members in Arabidopsis).; laccase 12 (LAC12); FUNCTIONS IN: laccase activity; INVOLVED IN: oxidation reduction, lignin catabolic process; LOCATED IN: endomembrane system, apoplast; EXPRESSED IN: 7 plant structures; EXPRESSED DURING: petal differentiation and expansion stage; CONTAINS InterPro DOMAIN/s: Multicopper oxida…	-4.27058	1.65e-12	3.12e-10	hypothetical protein MIMGU_mgv1a003472mg [Erythranthe guttata]	8.83995e-36
lc_xylem_172068	35.1	not assigned.no ontology	(at5g41040 : 645.0) Encodes a feruloyl-CoA transferase required for suberin synthesis. Has feruloyl-CoA-dependent feruloyl transferase activity towards substrates with a primary alcohol.; HXXXD-type acyl-transferase family protein; CONTAINS InterPro DOMAIN/s: Transferase (InterPro:IPR003480); BEST Arabidopsis thaliana protein match is: HXXXD-type acyl-transferase family protein (TAIR:AT5G63560.1)…	-4.27034	3.43e-30	8.11e-27	PREDICTED: omega-hydroxypalmitate O-feruloyl transferase isoform X1 [Sesamum indicum]	0
lc_xylem_254405	10.2	cell wall.cellulose synthesis	(at5g03760 : 169.0) encodes a beta-mannan synthase that is required for agrobacterium-mediated plant genetic transformation involves a complex interaction between the bacterium and the host plant. 3' UTR is involved in transcriptional regulation and the gene is expressed in the elongation zone of the root.; ATCSLA09; CONTAINS InterPro DOMAIN/s: Glycosyl transferase, family 2 (InterPro:IPR001173);…	-4.27007	2.12e-20	1.56e-17	PREDICTED: glucomannan 4-beta-mannosyltransferase 9-like [Cicer arietinum]	2.25434e-58
lc_xylem_252574	35.2	not assigned.unknown	no hits & (original description: no original description)	-4.26514	2.83e-12	5.09e-10	PREDICTED: uncharacterized membrane protein At1g06890 [Sesamum indicum] >gi|747084988|ref|XP_011089929.1| PREDICTED: uncharacterized membrane protein At1g06890 [Sesamum indicum]	2.50788e-14
lc_xylem_279842	20.2.99	stress.abiotic.unspecified	(at5g15780 : 181.0) Pollen Ole e 1 allergen and extensin family protein; FUNCTIONS IN: molecular_function unknown; INVOLVED IN: biological_process unknown; LOCATED IN: endomembrane system; EXPRESSED IN: 14 plant structures; EXPRESSED DURING: 10 growth stages; CONTAINS InterPro DOMAIN/s: Pollen Ole e 1 allergen/extensin (InterPro:IPR006041); Has 85252 Blast hits to 38354 proteins in 1825 species: …	-4.26469	4.24e-11	5.98e-09	PREDICTED: vegetative cell wall protein gp1-like [Sesamum indicum]	2.79407e-80
lc_xylem_248257	27.3.99	RNA.regulation of transcription.unclassified	(at1g09750 : 514.0) Eukaryotic aspartyl protease family protein; FUNCTIONS IN: aspartic-type endopeptidase activity; INVOLVED IN: proteolysis; LOCATED IN: apoplast, cell wall, plant-type cell wall; EXPRESSED IN: 22 plant structures; EXPRESSED DURING: 14 growth stages; CONTAINS InterPro DOMAIN/s: Peptidase aspartic (InterPro:IPR021109), Peptidase aspartic, catalytic (InterPro:IPR009007), Peptidase…	-4.26426	8.6e-11	1.14e-08	PREDICTED: aspartic proteinase nepenthesin-1 [Sesamum indicum]	0
lc_xylem_268018	26.28	misc.GDSL-motif lipase	(at2g23540 : 312.0) GDSL-like Lipase/Acylhydrolase superfamily protein; FUNCTIONS IN: hydrolase activity, acting on ester bonds, carboxylesterase activity; INVOLVED IN: lipid metabolic process; LOCATED IN: endomembrane system; EXPRESSED IN: embryo, hypocotyl, root, flower; EXPRESSED DURING: 4 anthesis, C globular stage; CONTAINS InterPro DOMAIN/s: Lipase, GDSL (InterPro:IPR001087); BEST Arabidops…	-4.26053	2.94e-16	1.12e-13	PREDICTED: GDSL esterase/lipase At2g23540 [Sesamum indicum]	4.3439e-123
lc_xylem_247203	35.2	not assigned.unknown	(at4g24130 : 223.0) Protein of unknown function, DUF538; INVOLVED IN: biological_process unknown; LOCATED IN: nucleus; EXPRESSED IN: 21 plant structures; EXPRESSED DURING: 12 growth stages; CONTAINS InterPro DOMAIN/s: Protein of unknown function DUF538 (InterPro:IPR007493); BEST Arabidopsis thaliana protein match is: Protein of unknown function, DUF538 (TAIR:AT5G46230.1); Has 362 Blast hits to 36…	-4.25951	1.17e-30	2.84e-27	PREDICTED: uncharacterized protein LOC101304828 [Fragaria vesca subsp. vesca]	3.0817e-84
lc_xylem_219076	35.2	not assigned.unknown	no hits & (original description: no original description)	-4.25147	3.56e-12	6.28e-10	PREDICTED: fasciclin-like arabinogalactan protein 11 [Nicotiana sylvestris]	1.93107
lc_xylem_277983	35.2	not assigned.unknown	no hits & (original description: no original description)	-4.24746	2.33e-16	9.12e-14
lc_xylem_246803	10.6.3	cell wall.degradation.pectate lyases and polygalacturonases	(at5g48900 : 350.0) Pectin lyase-like superfamily protein; FUNCTIONS IN: lyase activity, pectate lyase activity; LOCATED IN: endomembrane system; EXPRESSED IN: 22 plant structures; EXPRESSED DURING: 14 growth stages; CONTAINS InterPro DOMAIN/s: Pectin lyase fold/virulence factor (InterPro:IPR011050), AmbAllergen (InterPro:IPR018082), Pectate lyase/Amb allergen (InterPro:IPR002022), Pectin lyase f…	-4.24693	5.09e-14	1.27e-11	PREDICTED: probable pectate lyase 8 [Nelumbo nucifera]	2.1158e-121
lc_xylem_205164	35.2	not assigned.unknown	no hits & (original description: no original description)	-4.24491	1.08e-29	2.35e-26	PREDICTED: transmembrane emp24 domain-containing protein p24delta8 [Camelina sativa]	0.260732
lc_xylem_276389	29.4.1.55	protein.postranslational modification.kinase.receptor like cytoplasmatic kinase V	(at1g56720 : 177.0) Protein kinase superfamily protein; FUNCTIONS IN: protein serine/threonine kinase activity, protein kinase activity, kinase activity, ATP binding; INVOLVED IN: protein amino acid phosphorylation; LOCATED IN: cellular_component unknown; EXPRESSED IN: 23 plant structures; EXPRESSED DURING: 13 growth stages; CONTAINS InterPro DOMAIN/s: Protein kinase, ATP binding site (InterPro:I…	-4.2432	4.64e-14	1.16e-11	unknown [Lotus japonicus]	1.44372e-56
lc_xylem_238609	35.2	not assigned.unknown	(at1g65900 : 519.0) unknown protein; FUNCTIONS IN: molecular_function unknown; INVOLVED IN: biological_process unknown; LOCATED IN: endomembrane system; EXPRESSED IN: 21 plant structures; EXPRESSED DURING: 13 growth stages; Has 306 Blast hits to 306 proteins in 119 species: Archae - 19; Bacteria - 238; Metazoa - 0; Fungi - 0; Plants - 34; Viruses - 0; Other Eukaryotes - 15 (source: NCBI BLink). &…	-4.23962	2.44e-46	1.64e-42	PREDICTED: uncharacterized protein LOC105175980 [Sesamum indicum]	0
lc_xylem_196879	30.2.7	signalling.receptor kinases.leucine rich repeat VII	(at3g28040 : 132.0) Leucine-rich receptor-like protein kinase family protein; FUNCTIONS IN: protein serine/threonine kinase activity, kinase activity, ATP binding; INVOLVED IN: transmembrane receptor protein tyrosine kinase signaling pathway, protein amino acid phosphorylation; LOCATED IN: endomembrane system; EXPRESSED IN: 23 plant structures; EXPRESSED DURING: 13 growth stages; CONTAINS InterPr…	-4.23049	5.16e-14	1.28e-11	PREDICTED: probably inactive leucine-rich repeat receptor-like protein kinase At3g28040 [Sesamum indicum]	1.12099e-44
lc_xylem_237317	26.19	misc.plastocyanin-like	(at3g60270 : 107.0) Cupredoxin superfamily protein; FUNCTIONS IN: electron carrier activity, copper ion binding; LOCATED IN: anchored to membrane; CONTAINS InterPro DOMAIN/s: Plastocyanin-like (InterPro:IPR003245), Cupredoxin (InterPro:IPR008972); BEST Arabidopsis thaliana protein match is: uclacyanin 2 (TAIR:AT2G44790.1); Has 2285 Blast hits to 1861 proteins in 153 species: Archae - 3; Bacteria …	-4.22445	3.01e-22	2.79e-19	PREDICTED: mavicyanin-like [Eucalyptus grandis] >gi|629111914|gb|KCW76874.1| hypothetical protein EUGRSUZ_D01225 [Eucalyptus grandis]	3.47091e-35
lc_xylem_276545	10.8.1	cell wall.pectin*esterases.PME	(at5g19730 : 204.0) Pectin lyase-like superfamily protein; FUNCTIONS IN: pectinesterase activity; INVOLVED IN: cell wall modification; LOCATED IN: cell wall, plant-type cell wall, cytoplasm; EXPRESSED IN: 17 plant structures; EXPRESSED DURING: 8 growth stages; CONTAINS InterPro DOMAIN/s: Pectinesterase, active site (InterPro:IPR018040), Pectin lyase fold/virulence factor (InterPro:IPR011050), Pec…	-4.20734	1.04e-15	3.59e-13	PREDICTED: probable pectinesterase 53 [Sesamum indicum]	1.61551e-70
lc_xylem_261727	35.1.27	not assigned.no ontology.tetratricopeptide repeat (TPR)	(at2g42580 : 240.0) Encodes a member of the TTL family and contains a thioredoxin like domain and three tandom TPRs. Interacts physically with BRL2/VH1 and appears to play a role in brassiosteroid and auxin signaling.; tetratricopetide-repeat thioredoxin-like 3 (TTL3); FUNCTIONS IN: binding; INVOLVED IN: brassinosteroid mediated signaling pathway, auxin mediated signaling pathway, leaf vascular t…	-4.20108	5.69e-16	2.05e-13	unnamed protein product [Coffea canephora]	3.7182e-133
lc_xylem_274097	35.2	not assigned.unknown	(at5g47635 : 116.0) Pollen Ole e 1 allergen and extensin family protein; FUNCTIONS IN: molecular_function unknown; INVOLVED IN: biological_process unknown; LOCATED IN: endomembrane system; EXPRESSED IN: 8 plant structures; EXPRESSED DURING: 4 anthesis, petal differentiation and expansion stage; CONTAINS InterPro DOMAIN/s: Pollen Ole e 1 allergen/extensin (InterPro:IPR006041); BEST Arabidopsis tha…	-4.19852	3.21e-16	1.21e-13	PREDICTED: uncharacterized protein LOC105168050 [Sesamum indicum]	3.09548e-58
lc_xylem_254322	35.1	not assigned.no ontology	(at4g20390 : 145.0) Uncharacterised protein family (UPF0497); CONTAINS InterPro DOMAIN/s: Uncharacterised protein family UPF0497, trans-membrane plant (InterPro:IPR006702), Uncharacterised protein family UPF0497, trans-membrane plant subgroup (InterPro:IPR006459); BEST Arabidopsis thaliana protein match is: Uncharacterised protein family (UPF0497) (TAIR:AT5G44550.1); Has 1807 Blast hits to 1807 p…	-4.19819	3.09e-19	1.96e-16	PREDICTED: CASP-like protein 1B2 [Sesamum indicum]	7.13217e-56
lc_xylem_247516	34.99	transport.misc	(at1g60030 : 301.0) nucleobase-ascorbate transporter 7 (NAT7); FUNCTIONS IN: transmembrane transporter activity; INVOLVED IN: transport, transmembrane transport; LOCATED IN: plasma membrane, membrane; EXPRESSED IN: 8 plant structures; EXPRESSED DURING: C globular stage, petal differentiation and expansion stage; CONTAINS InterPro DOMAIN/s: Xanthine/uracil/vitamin C permease (InterPro:IPR006043); …	-4.19793	4.49e-15	1.36e-12	PREDICTED: nucleobase-ascorbate transporter 4 isoform X1 [Sesamum indicum]	3.8276e-135
lc_xylem_277915	35.2	not assigned.unknown	no hits & (original description: no original description)	-4.1899	5.1e-12	8.71e-10	putative peroxidase, partial [Olea europaea] >gi|405789938|gb|AFS28712.1| putative peroxidase, partial [Olea europaea]	3.79258e-17
lc_xylem_276760	10.2.2	cell wall.cellulose synthesis.COBRA	(at5g15630 : 226.0) Encodes a member of the COBRA family, similar to phytochelatin synthetase. Involved in secondary cell wall biosynthesis. Mutants make smaller plants with reduced levels of cellulose and cell wall sugars.; IRREGULAR XYLEM 6 (IRX6); INVOLVED IN: secondary cell wall biogenesis; LOCATED IN: plasma membrane, anchored to membrane; EXPRESSED IN: 21 plant structures; EXPRESSED DURING:…	-4.18925	4.55e-11	6.39e-09	unknown [Glycine max]	1.71484e-74
lc_xylem_268752	35.2	not assigned.unknown	no hits & (original description: no original description)	-4.17154	7.97e-24	9.22e-21	PREDICTED: uncharacterized protein LOC104768386 [Camelina sativa]	5.11645
lc_xylem_260951	35.2	not assigned.unknown	no hits & (original description: no original description)	-4.17098	1.68e-18	9.48e-16	hypothetical protein PRUPE_ppa012336mg [Prunus persica] >gi|462401647|gb|EMJ07204.1| hypothetical protein PRUPE_ppa012336mg [Prunus persica]	1.87827e-05
lc_xylem_272405	35.2	not assigned.unknown	no hits & (original description: no original description)	-4.16768	6.91e-11	9.33e-09	PREDICTED: uncharacterized protein LOC101260788 isoform X2 [Solanum lycopersicum]	1.68502e-05
lc_xylem_168827	35.2	not assigned.unknown	no hits & (original description: no original description)	-4.16695	1.02e-12	2.01e-10	PREDICTED: ankyrin repeat-containing protein At5g02620-like [Sesamum indicum]	2.33738e-10
lc_xylem_171256	26.3.2	misc.gluco-, galacto- and mannosidases.beta-galactosidase	(at1g77410 : 298.0) beta-galactosidase 16 (BGAL16); FUNCTIONS IN: cation binding, sugar binding, beta-galactosidase activity, hydrolase activity, hydrolyzing O-glycosyl compounds, catalytic activity; INVOLVED IN: lactose catabolic process, using glucoside 3-dehydrogenase, carbohydrate metabolic process, lactose catabolic process via UDP-galactose, lactose catabolic process; LOCATED IN: endomembra…	-4.16366	1.39e-13	3.22e-11	hypothetical protein MIMGU_mgv1a018569mg [Erythranthe guttata]	7.6505e-112
lc_xylem_276110	16.10	secondary metabolism.simple phenols	(at5g05390 : 151.0) putative laccase, a member of laccase family of genes (17 members in Arabidopsis).; laccase 12 (LAC12); FUNCTIONS IN: laccase activity; INVOLVED IN: oxidation reduction, lignin catabolic process; LOCATED IN: endomembrane system, apoplast; EXPRESSED IN: 7 plant structures; EXPRESSED DURING: petal differentiation and expansion stage; CONTAINS InterPro DOMAIN/s: Multicopper oxida…	-4.15991	5.78e-11	7.96e-09	hypothetical protein MIMGU_mgv1a003472mg [Erythranthe guttata]	9.0184e-48
lc_xylem_206870	35.2	not assigned.unknown	no hits & (original description: no original description)	-4.15009	1.88e-35	6.86e-32	Defensin [Medicago truncatula] >gi|358345090|ref|XP_003636616.1| Defensin [Medicago truncatula] >gi|355523001|gb|AET03455.1| Defensin MtDef4.4 [Medicago truncatula]	2.30577
lc_xylem_276821	16.2.1.8	secondary metabolism.phenylpropanoids.lignin biosynthesis.F5H	(at4g36220 : 217.0) encodes ferulate 5-hydroxylase (F5H). Involved in lignin biosynthesis.; ferulic acid 5-hydroxylase 1 (FAH1); FUNCTIONS IN: ferulate 5-hydroxylase activity, monooxygenase activity; INVOLVED IN: lignin biosynthetic process, response to UV-B, phenylpropanoid biosynthetic process; LOCATED IN: endoplasmic reticulum; EXPRESSED IN: 20 plant structures; EXPRESSED DURING: 12 growth sta…	-4.13979	5.35e-15	1.58e-12	PREDICTED: cytochrome P450 84A1-like [Sesamum indicum]	1.18983e-80
lc_xylem_180082	27.3.99	RNA.regulation of transcription.unclassified	(at1g66810 : 241.0) Zinc finger C-x8-C-x5-C-x3-H type family protein; FUNCTIONS IN: zinc ion binding, nucleic acid binding; INVOLVED IN: biological_process unknown; EXPRESSED IN: 20 plant structures; EXPRESSED DURING: 13 growth stages; CONTAINS InterPro DOMAIN/s: Zinc finger, CCCH-type (InterPro:IPR000571); BEST Arabidopsis thaliana protein match is: Zinc finger C-x8-C-x5-C-x3-H type family prote…	-4.13576	6.36e-27	1.06e-23	PREDICTED: zinc finger CCCH domain-containing protein 14 [Sesamum indicum]	1.4536e-140
lc_xylem_278667	30.2.7	signalling.receptor kinases.leucine rich repeat VII	(at3g28040 : 171.0) Leucine-rich receptor-like protein kinase family protein; FUNCTIONS IN: protein serine/threonine kinase activity, kinase activity, ATP binding; INVOLVED IN: transmembrane receptor protein tyrosine kinase signaling pathway, protein amino acid phosphorylation; LOCATED IN: endomembrane system; EXPRESSED IN: 23 plant structures; EXPRESSED DURING: 13 growth stages; CONTAINS InterPr…	-4.13299	4.13e-14	1.04e-11	receptor protein kinase, putative [Ricinus communis] >gi|223542628|gb|EEF44166.1| receptor protein kinase, putative [Ricinus communis]	2.4933e-59
lc_xylem_273625	30.5	signalling.G-proteins	(q41253|rac13_goshi : 302.0) Rac-like GTP-binding protein RAC13 - Gossypium hirsutum (Upland cotton) & (at5g45970 : 295.0) Encodes a Rac-like protein ARAC2. A member of ROP GTPase gene family.; RAC-like 2 (RAC2); FUNCTIONS IN: GTP binding; INVOLVED IN: small GTPase mediated signal transduction; LOCATED IN: intracellular; EXPRESSED IN: 7 plant structures; EXPRESSED DURING: 4 anthesis, petal differ…	-4.1294	2.22e-17	1.05e-14	PREDICTED: rac-like GTP-binding protein RAC13 [Nicotiana sylvestris]	4.5942e-106
lc_xylem_254419	20.2.99	stress.abiotic.unspecified	(at1g70890 : 132.0) MLP-like protein 43 (MLP43); FUNCTIONS IN: molecular_function unknown; INVOLVED IN: response to biotic stimulus, defense response; LOCATED IN: chloroplast; EXPRESSED IN: 17 plant structures; EXPRESSED DURING: 10 growth stages; CONTAINS InterPro DOMAIN/s: Bet v I allergen (InterPro:IPR000916); BEST Arabidopsis thaliana protein match is: MLP-like protein 28 (TAIR:AT1G70830.5); H…	-4.12657	2.2e-18	1.22e-15	PREDICTED: kirola-like isoform X2 [Sesamum indicum]	3.54695e-65
lc_xylem_265608	35.2	not assigned.unknown	no hits & (original description: no original description)	-4.12381	8.01e-13	1.62e-10	PREDICTED: uncharacterized protein LOC105178913 [Sesamum indicum]	2.3751e-10
lc_xylem_246043	35.2	not assigned.unknown	no hits & (original description: no original description)	-4.11155	1.7e-11	2.6e-09	PREDICTED: glutathione S-transferase-like [Jatropha curcas] >gi|643728925|gb|KDP36862.1| hypothetical protein JCGZ_08153 [Jatropha curcas]	2.23001
lc_xylem_235998	35.2	not assigned.unknown	(at4g20050 : 112.0) Encodes a polygalacturonase that plays a direct role in degrading the pollen mother cell wall during microspore development.; QUARTET 3 (QRT3); FUNCTIONS IN: polygalacturonase activity; INVOLVED IN: microsporogenesis, pollen exine formation; LOCATED IN: endomembrane system; EXPRESSED IN: 16 plant structures; EXPRESSED DURING: 7 growth stages; CONTAINS InterPro DOMAIN/s: Pectin…	-4.10385	1.86e-11	2.82e-09	hypothetical protein MIMGU_mgv1a005465mg [Erythranthe guttata]	2.35598e-39
lc_xylem_252554	10.2.1	cell wall.cellulose synthesis.cellulose synthase	(at5g17420 : 94.0) Encodes a xylem-specific cellulose synthase that is phosphorylated on one or more serine residues (on either S185 or one of S180 or S181).; IRREGULAR XYLEM 3 (IRX3); FUNCTIONS IN: cellulose synthase activity; INVOLVED IN: cellulose biosynthetic process, plant-type cell wall biogenesis, secondary cell wall biogenesis, rhamnogalacturonan I side chain metabolic process; LOCATED IN…	-4.10195	9.13e-13	1.82e-10	PREDICTED: cellulose synthase A catalytic subunit 4 [UDP-forming]-like [Malus domestica]	8.22211e-38
lc_xylem_201235	20.1	stress.biotic	(at3g44220 : 130.0) Late embryogenesis abundant (LEA) hydroxyproline-rich glycoprotein family; CONTAINS InterPro DOMAIN/s: Late embryogenesis abundant protein, group 2 (InterPro:IPR004864); BEST Arabidopsis thaliana protein match is: Late embryogenesis abundant (LEA) hydroxyproline-rich glycoprotein family (TAIR:AT5G22200.1); Has 838 Blast hits to 838 proteins in 28 species: Archae - 0; Bacteria …	-4.09922	2.99e-12	5.35e-10	PREDICTED: protein YLS9-like [Sesamum indicum]	2.07935e-47
lc_xylem_278561	16.10	secondary metabolism.simple phenols	(at2g40370 : 184.0) putative laccase, a member of laccase family of genes (17 members in Arabidopsis).; laccase 5 (LAC5); FUNCTIONS IN: laccase activity; INVOLVED IN: response to copper ion; LOCATED IN: endomembrane system, apoplast; EXPRESSED IN: 8 plant structures; EXPRESSED DURING: 4 anthesis, petal differentiation and expansion stage; CONTAINS InterPro DOMAIN/s: Multicopper oxidase, type 3 (I…	-4.09743	1.32e-10	1.68e-08	hypothetical protein CICLE_v10031070mg [Citrus clementina] >gi|568865768|ref|XP_006486242.1| PREDICTED: laccase-5-like [Citrus sinensis] >gi|557538024|gb|ESR49068.1| hypothetical protein CICLE_v10031070mg [Citrus clementina]	9.45449e-58
lc_xylem_252617	33.99	development.unspecified	(at2g46770 : 189.0) NAC transcription factor NST1. NST1 and NST2 are redundant in regulating secondary wall thickening in anther walls and siliques. NST1 promoter was detected in various tissues in which lignified secondary walls develop.; EMBRYO DEFECTIVE 2301 (EMB2301); CONTAINS InterPro DOMAIN/s: No apical meristem (NAM) protein (InterPro:IPR003441); BEST Arabidopsis thaliana protein match is:…	-4.0971	1.57e-10	1.97e-08	PREDICTED: NAC domain-containing protein 43 [Solanum lycopersicum]	6.09335e-60
lc_xylem_165820	16.10	secondary metabolism.simple phenols	(at5g05390 : 126.0) putative laccase, a member of laccase family of genes (17 members in Arabidopsis).; laccase 12 (LAC12); FUNCTIONS IN: laccase activity; INVOLVED IN: oxidation reduction, lignin catabolic process; LOCATED IN: endomembrane system, apoplast; EXPRESSED IN: 7 plant structures; EXPRESSED DURING: petal differentiation and expansion stage; CONTAINS InterPro DOMAIN/s: Multicopper oxida…	-4.08585	2.46e-11	3.62e-09	PREDICTED: laccase-12-like [Nicotiana sylvestris]	7.08086e-37
lc_xylem_236176	35.2	not assigned.unknown	no hits & (original description: no original description)	-4.08151	1.07e-12	2.09e-10	hypothetical protein POPTR_0010s24510g [Populus trichocarpa] >gi|550330524|gb|ERP56613.1| hypothetical protein POPTR_0010s24510g [Populus trichocarpa]	0.701555
lc_xylem_238805	10.6.2	cell wall.degradation.mannan-xylose-arabinose-fucose	(at5g64570 : 1087.0) Encodes a beta-d-xylosidase that belongs to family 3 of glycoside hydrolases.; beta-D-xylosidase 4 (XYL4); FUNCTIONS IN: xylan 1,4-beta-xylosidase activity, hydrolase activity, hydrolyzing O-glycosyl compounds; INVOLVED IN: xylan catabolic process; LOCATED IN: apoplast, cell wall; EXPRESSED IN: 24 plant structures; EXPRESSED DURING: 13 growth stages; CONTAINS InterPro DOMAIN/…	-4.08148	1.54e-41	8.89e-38	PREDICTED: beta-xylosidase/alpha-L-arabinofuranosidase 2-like [Sesamum indicum]	0
lc_xylem_243603	35.2	not assigned.unknown	no hits & (original description: no original description)	-4.07964	9.33e-12	1.5e-09	PREDICTED: mechanosensitive ion channel protein 10-like [Beta vulgaris subsp. vulgaris]	3.97746
lc_xylem_275381	35.2	not assigned.unknown	no hits & (original description: no original description)	-4.07386	1.96e-10	2.41e-08	PREDICTED: cytochrome P450 CYP72A219-like [Nicotiana tomentosiformis]	3.35847e-18
lc_xylem_221315	10.6.3	cell wall.degradation.pectate lyases and polygalacturonases	(at1g70370 : 243.0) polygalacturonase 2 (PG2); FUNCTIONS IN: polygalacturonase activity; INVOLVED IN: biological_process unknown; LOCATED IN: endomembrane system; EXPRESSED IN: 23 plant structures; EXPRESSED DURING: 13 growth stages; CONTAINS InterPro DOMAIN/s: BURP (InterPro:IPR004873); BEST Arabidopsis thaliana protein match is: BURP domain-containing protein (TAIR:AT1G23760.1). & (reliability:…	-4.07253	5.68e-12	9.63e-10	PREDICTED: polygalacturonase-1 non-catalytic subunit beta-like [Sesamum indicum]	9.51576e-97
lc_xylem_201383	35.2	not assigned.unknown	no hits & (original description: no original description)	-4.06976	1.09e-12	2.13e-10	PREDICTED: U-box domain-containing protein 11 [Sesamum indicum] >gi|747044386|ref|XP_011088762.1| PREDICTED: U-box domain-containing protein 11 [Sesamum indicum]	1.55826e-18
lc_xylem_236876	29.5.4	protein.degradation.aspartate protease	(at1g79720 : 157.0) Eukaryotic aspartyl protease family protein; FUNCTIONS IN: aspartic-type endopeptidase activity; INVOLVED IN: proteolysis; LOCATED IN: apoplast; EXPRESSED IN: 22 plant structures; EXPRESSED DURING: 13 growth stages; CONTAINS InterPro DOMAIN/s: Peptidase aspartic (InterPro:IPR021109), Peptidase aspartic, catalytic (InterPro:IPR009007), Peptidase A1 (InterPro:IPR001461), Peptida…	-4.06635	4.23e-15	1.29e-12	PREDICTED: protein ASPARTIC PROTEASE IN GUARD CELL 2 [Sesamum indicum]	1.90678e-72
lc_xylem_202737	26.10	misc.cytochrome P450	(at5g58860 : 367.0) Encodes a member of the CYP86A subfamily of cytochrome p450 genes. Expressed significantly only in root tissue.; "cytochrome P450, family 86, subfamily A, polypeptide 1" (CYP86A1); FUNCTIONS IN: alkane 1-monooxygenase activity, oxygen binding; INVOLVED IN: fatty acid metabolic process, suberin biosynthetic process; LOCATED IN: vacuole; EXPRESSED IN: hypocotyl, root; CONTAINS I…	-4.06087	7.96e-21	6.1e-18	PREDICTED: cytochrome P450 86A1 [Sesamum indicum]	2.7883e-133
lc_xylem_236325	10.2.2	cell wall.cellulose synthesis.COBRA	(at5g15630 : 142.0) Encodes a member of the COBRA family, similar to phytochelatin synthetase. Involved in secondary cell wall biosynthesis. Mutants make smaller plants with reduced levels of cellulose and cell wall sugars.; IRREGULAR XYLEM 6 (IRX6); INVOLVED IN: secondary cell wall biogenesis; LOCATED IN: plasma membrane, anchored to membrane; EXPRESSED IN: 21 plant structures; EXPRESSED DURING:…	-4.05754	2.4e-10	2.87e-08	PREDICTED: COBRA-like protein 4 [Sesamum indicum]	1.70724e-44
lc_xylem_191597	20.1	stress.biotic	(at3g44220 : 226.0) Late embryogenesis abundant (LEA) hydroxyproline-rich glycoprotein family; CONTAINS InterPro DOMAIN/s: Late embryogenesis abundant protein, group 2 (InterPro:IPR004864); BEST Arabidopsis thaliana protein match is: Late embryogenesis abundant (LEA) hydroxyproline-rich glycoprotein family (TAIR:AT5G22200.1); Has 838 Blast hits to 838 proteins in 28 species: Archae - 0; Bacteria …	-4.05474	8.85e-30	1.96e-26	unnamed protein product [Coffea canephora]	1.31535e-91
lc_xylem_259255	20.1	stress.biotic	(at5g22200 : 89.0) Late embryogenesis abundant (LEA) hydroxyproline-rich glycoprotein family; CONTAINS InterPro DOMAIN/s: Late embryogenesis abundant protein, group 2 (InterPro:IPR004864); BEST Arabidopsis thaliana protein match is: Late embryogenesis abundant (LEA) hydroxyproline-rich glycoprotein family (TAIR:AT3G44220.1); Has 30201 Blast hits to 17322 proteins in 780 species: Archae - 12; Bact…	-4.05367	3.81e-11	5.42e-09	PREDICTED: protein YLS9 [Sesamum indicum]	1.37584e-35
lc_xylem_238149	35.2	not assigned.unknown	(at1g33800 : 345.0) Protein of unknown function (DUF579); FUNCTIONS IN: molecular_function unknown; INVOLVED IN: biological_process unknown; LOCATED IN: endomembrane system; EXPRESSED IN: 20 plant structures; EXPRESSED DURING: 12 growth stages; CONTAINS InterPro DOMAIN/s: Protein of unknown function DUF579 (InterPro:IPR021148), Conserved hypothetical protein CHP01627 (InterPro:IPR006514); BEST Ar…	-4.05085	5.84e-34	1.75e-30	unnamed protein product [Coffea canephora]	1.9649e-153
lc_xylem_248018	35.2	not assigned.unknown	no hits & (original description: no original description)	-4.05073	2.7e-11	3.94e-09	PREDICTED: protein IQ-DOMAIN 1 [Sesamum indicum] >gi|747059204|ref|XP_011075971.1| PREDICTED: protein IQ-DOMAIN 1 [Sesamum indicum] >gi|747108068|ref|XP_011069341.1| PREDICTED: protein IQ-DOMAIN 1-like [Sesamum indicum] >gi|747108070|ref|XP_011069342.1| PREDICTED: protein IQ-DOMAIN 1-like [Sesamum indicum]	2.97915e-41
lc_xylem_179574	30.2.3	signalling.receptor kinases.leucine rich repeat III	(at5g16590 : 161.0) Leucine-rich repeat protein kinase family protein; FUNCTIONS IN: protein serine/threonine kinase activity, kinase activity, ATP binding; INVOLVED IN: protein amino acid phosphorylation, transmembrane receptor protein tyrosine kinase signaling pathway, response to symbiotic fungus; LOCATED IN: plasma membrane, membrane, plant-type cell wall; EXPRESSED IN: 24 plant structures; E…	-4.05006	1.93e-15	6.32e-13	PREDICTED: probable inactive receptor kinase At1g48480 [Sesamum indicum]	2.60449e-81
lc_xylem_276733	16.2.1.8	secondary metabolism.phenylpropanoids.lignin biosynthesis.F5H	(at4g36220 : 126.0) encodes ferulate 5-hydroxylase (F5H). Involved in lignin biosynthesis.; ferulic acid 5-hydroxylase 1 (FAH1); FUNCTIONS IN: ferulate 5-hydroxylase activity, monooxygenase activity; INVOLVED IN: lignin biosynthetic process, response to UV-B, phenylpropanoid biosynthetic process; LOCATED IN: endoplasmic reticulum; EXPRESSED IN: 20 plant structures; EXPRESSED DURING: 12 growth sta…	-4.04726	2.53e-11	3.71e-09	coniferylalcohol 5-hydroxylase [Centaurium erythraea]	1.72938e-39
lc_xylem_156226	10.6.3	cell wall.degradation.pectate lyases and polygalacturonases	(at1g60590 : 226.0) Pectin lyase-like superfamily protein; FUNCTIONS IN: polygalacturonase activity; INVOLVED IN: carbohydrate metabolic process; EXPRESSED IN: 20 plant structures; EXPRESSED DURING: 10 growth stages; CONTAINS InterPro DOMAIN/s: Pectin lyase fold/virulence factor (InterPro:IPR011050), Pectin lyase fold (InterPro:IPR012334), Glycoside hydrolase, family 28 (InterPro:IPR000743), Para…	-4.04627	5.15e-11	7.17e-09	PREDICTED: polygalacturonase At1g48100 [Sesamum indicum]	1.09343e-84
lc_xylem_261146	26.21	misc.protease inhibitor/seed storage/lipid transfer protein (LTP) family protein	(at2g48140 : 96.7) embryo sac development arrest 4 (EDA4); FUNCTIONS IN: lipid binding; INVOLVED IN: megagametogenesis, lipid transport; LOCATED IN: anchored to membrane; EXPRESSED IN: embryo, hypocotyl, root, flower; EXPRESSED DURING: C globular stage, petal differentiation and expansion stage; CONTAINS InterPro DOMAIN/s: Bifunctional inhibitor/plant lipid transfer protein/seed storage (InterPro…	-4.0425	1.05e-11	1.68e-09	PREDICTED: non-specific lipid-transfer protein 3 [Sesamum indicum]	3.46284e-39
lc_xylem_273424	34.4	transport.nitrate	(at1g27040 : 129.0) Major facilitator superfamily protein; FUNCTIONS IN: transporter activity; INVOLVED IN: oligopeptide transport; LOCATED IN: membrane; EXPRESSED IN: 6 plant structures; EXPRESSED DURING: 4 anthesis, petal differentiation and expansion stage; CONTAINS InterPro DOMAIN/s: Oligopeptide transporter (InterPro:IPR000109), Major facilitator superfamily, general substrate transporter (I…	-4.04056	4.66e-17	2.04e-14	PREDICTED: protein NRT1/ PTR FAMILY 4.5-like, partial [Sesamum indicum]	3.41288e-65
lc_xylem_206293	35.2	not assigned.unknown	no hits & (original description: no original description)	-4.03361	1.33e-12	2.55e-10	hypothetical protein ZEAMMB73_225724 [Zea mays]	0.0257694
lc_xylem_237309	29.5.1	protein.degradation.subtilases	(at5g67360 : 269.0) Encodes a subtilisin-like serine protease essential for mucilage release from seed coats.; ARA12; FUNCTIONS IN: serine-type endopeptidase activity; INVOLVED IN: proteolysis, seed coat development, mucilage metabolic process involved seed coat development, mucilage extrusion from seed coat; LOCATED IN: extracellular region, apoplast, cell wall, plant-type cell wall; EXPRESSED I…	-4.03311	1.34e-12	2.56e-10	PREDICTED: subtilisin-like protease [Sesamum indicum]	2.2906e-102
lc_xylem_238797	35.2	not assigned.unknown	(at1g29200 : 630.0) O-fucosyltransferase family protein; FUNCTIONS IN: molecular_function unknown; INVOLVED IN: biological_process unknown; LOCATED IN: endomembrane system; EXPRESSED IN: 8 plant structures; EXPRESSED DURING: 4 anthesis, petal differentiation and expansion stage; CONTAINS InterPro DOMAIN/s: GDP-fucose protein O-fucosyltransferase (InterPro:IPR019378); BEST Arabidopsis thaliana pro…	-4.02033	4.76e-10	5.39e-08	PREDICTED: uncharacterized protein At1g04910 isoform X2 [Sesamum indicum]	0
lc_xylem_170720	34.11	transport.NDP-sugars at the ER	(at5g25340 : 113.0) Ubiquitin-like superfamily protein; BEST Arabidopsis thaliana protein match is: Ubiquitin-like superfamily protein (TAIR:AT4G32270.1); Has 1807 Blast hits to 1807 proteins in 277 species: Archae - 0; Bacteria - 0; Metazoa - 736; Fungi - 347; Plants - 385; Viruses - 0; Other Eukaryotes - 339 (source: NCBI BLink). & (reliability: 206.0) & (original description: no original descr…	-4.01543	1.58e-11	2.43e-09	PREDICTED: uncharacterized protein LOC105158371 [Sesamum indicum]	1.05073e-55
lc_xylem_259102	10.6.3	cell wall.degradation.pectate lyases and polygalacturonases	(at1g60590 : 145.0) Pectin lyase-like superfamily protein; FUNCTIONS IN: polygalacturonase activity; INVOLVED IN: carbohydrate metabolic process; EXPRESSED IN: 20 plant structures; EXPRESSED DURING: 10 growth stages; CONTAINS InterPro DOMAIN/s: Pectin lyase fold/virulence factor (InterPro:IPR011050), Pectin lyase fold (InterPro:IPR012334), Glycoside hydrolase, family 28 (InterPro:IPR000743), Para…	-4.01262	3.74e-10	4.33e-08	PREDICTED: polygalacturonase At1g48100 [Sesamum indicum]	5.33256e-48
lc_xylem_237464	30.2.6	signalling.receptor kinases.leucine rich repeat VI	(at5g07150 : 116.0) Leucine-rich repeat protein kinase family protein; FUNCTIONS IN: protein kinase activity, ATP binding; INVOLVED IN: protein amino acid phosphorylation; LOCATED IN: endomembrane system; EXPRESSED IN: root; CONTAINS InterPro DOMAIN/s: Protein kinase, catalytic domain (InterPro:IPR000719), Leucine-rich repeat-containing N-terminal domain, type 2 (InterPro:IPR013210), Serine-threo…	-3.99391	1.7e-12	3.2e-10	PREDICTED: probable inactive receptor-like protein kinase At3g56050 isoform X1 [Jatropha curcas] >gi|802540945|ref|XP_012078908.1| PREDICTED: probable inactive receptor-like protein kinase At3g56050 isoform X1 [Jatropha curcas]	6.44115e-45
lc_xylem_277299	16.2.1.8	secondary metabolism.phenylpropanoids.lignin biosynthesis.F5H	(at4g36220 : 249.0) encodes ferulate 5-hydroxylase (F5H). Involved in lignin biosynthesis.; ferulic acid 5-hydroxylase 1 (FAH1); FUNCTIONS IN: ferulate 5-hydroxylase activity, monooxygenase activity; INVOLVED IN: lignin biosynthetic process, response to UV-B, phenylpropanoid biosynthetic process; LOCATED IN: endoplasmic reticulum; EXPRESSED IN: 20 plant structures; EXPRESSED DURING: 12 growth sta…	-3.9877	2.65e-23	2.84e-20	hypothetical protein MIMGU_mgv1a004547mg [Erythranthe guttata]	8.38955e-94
lc_xylem_247391	20.1	stress.biotic	(at1g65870 : 134.0) Disease resistance-responsive (dirigent-like protein) family protein; FUNCTIONS IN: molecular_function unknown; INVOLVED IN: lignan biosynthetic process, defense response; LOCATED IN: cell wall; EXPRESSED IN: 13 plant structures; EXPRESSED DURING: 9 growth stages; CONTAINS InterPro DOMAIN/s: Plant disease resistance response protein (InterPro:IPR004265); BEST Arabidopsis thali…	-3.97114	1.38e-28	2.76e-25	PREDICTED: dirigent protein 22-like [Sesamum indicum]	5.82049e-74
lc_xylem_259876	35.2	not assigned.unknown	no hits & (original description: no original description)	-3.95684	3.26e-11	4.68e-09	Rhicadhesin receptor precursor, putative [Ricinus communis] >gi|223529842|gb|EEF31774.1| Rhicadhesin receptor precursor, putative [Ricinus communis]	4.76911e-12
lc_xylem_188814	35.2	not assigned.unknown	no hits & (original description: no original description)	-3.93956	1e-11	1.6e-09	lipid binding protein, putative [Ricinus communis] >gi|223528400|gb|EEF30436.1| lipid binding protein, putative [Ricinus communis]	0.00331851
lc_xylem_272396	35.2	not assigned.unknown	(at5g67210 : 80.9) Protein of unknown function (DUF579); CONTAINS InterPro DOMAIN/s: Protein of unknown function DUF579 (InterPro:IPR021148), Conserved hypothetical protein CHP01627 (InterPro:IPR006514); BEST Arabidopsis thaliana protein match is: Protein of unknown function (DUF579) (TAIR:AT3G50220.1); Has 1807 Blast hits to 1807 proteins in 277 species: Archae - 0; Bacteria - 0; Metazoa - 736; …	-3.93889	2.84e-11	4.11e-09	PREDICTED: protein IRX15-like [Solanum tuberosum]	4.30907e-29
lc_xylem_248205	29.7.5	protein.glycosylation.alpha-1,3-mannosyl-glycoprotein-beta-1,2-N-acetylglucosaminyltransferase(GnTI)	(at1g65590 : 694.0) Encodes a protein with beta-hexosaminidase activity. Located on the plasma membrane.; beta-hexosaminidase 3 (HEXO3); FUNCTIONS IN: hexosaminidase activity, beta-N-acetylhexosaminidase activity; INVOLVED IN: carbohydrate metabolic process; LOCATED IN: cell wall, plasma membrane, plant-type cell wall; EXPRESSED IN: 12 plant structures; EXPRESSED DURING: L mature pollen stage, M …	-3.93816	6.13e-25	7.79e-22	PREDICTED: beta-hexosaminidase 3 [Sesamum indicum] >gi|747061266|ref|XP_011077094.1| PREDICTED: beta-hexosaminidase 3 [Sesamum indicum]	0
lc_xylem_237399	31.4	cell.vesicle transport	(at5g16490 : 89.0) encodes a member of a novel protein family that contains contain a CRIB (for Cdc42/Rac-interactive binding) motif required for their specific interaction with GTP-bound Rop1 (plant-specific Rho GTPase). It interacts with Rop1 and is involved in pollen tube growth and function, and exocytosis in the pollen tube tip. Protein most similar to RIC2 (family subgroup V). Gene is expre…	-3.93586	1.15e-16	4.78e-14	ROP-INTERACTIVE CRIB MOTIF-CONTAINING protein 2 [Populus trichocarpa] >gi|550345671|gb|EEE80919.2| ROP-INTERACTIVE CRIB MOTIF-CONTAINING protein 2 [Populus trichocarpa]	5.05706e-51
lc_xylem_221816	35.1	not assigned.no ontology	(at5g02890 : 160.0) HXXXD-type acyl-transferase family protein; FUNCTIONS IN: transferase activity, transferring acyl groups other than amino-acyl groups, transferase activity; INVOLVED IN: biological_process unknown; LOCATED IN: cellular_component unknown; EXPRESSED IN: 21 plant structures; EXPRESSED DURING: 12 growth stages; CONTAINS InterPro DOMAIN/s: Transferase (InterPro:IPR003480); BEST Ara…	-3.9339	8.62e-25	1.08e-21	PREDICTED: uncharacterized protein LOC105166055 [Sesamum indicum]	4.1839e-120
lc_xylem_238276	29.5.5	protein.degradation.serine protease	(at5g23210 : 543.0) serine carboxypeptidase-like 34 (SCPL34); FUNCTIONS IN: serine-type carboxypeptidase activity; INVOLVED IN: proteolysis; LOCATED IN: plant-type cell wall; EXPRESSED IN: 22 plant structures; EXPRESSED DURING: 13 growth stages; CONTAINS InterPro DOMAIN/s: Peptidase S10, serine carboxypeptidase (InterPro:IPR001563), Peptidase S10, serine carboxypeptidase, active site (InterPro:IP…	-3.93362	1.85e-15	6.06e-13	PREDICTED: serine carboxypeptidase-like 34 [Nicotiana sylvestris]	0
lc_xylem_273996	35.2	not assigned.unknown	no hits & (original description: no original description)	-3.93051	6.74e-19	4.11e-16	PREDICTED: cornifin-A-like [Nicotiana tomentosiformis]	3.59926
lc_xylem_236277	35.2	not assigned.unknown	no hits & (original description: no original description)	-3.93031	1.64e-21	1.39e-18	PREDICTED: cornifin alpha-like, partial [Nicotiana tomentosiformis]	2.05121e-10
lc_xylem_254206	26.21	misc.protease inhibitor/seed storage/lipid transfer protein (LTP) family protein	(at2g48140 : 109.0) embryo sac development arrest 4 (EDA4); FUNCTIONS IN: lipid binding; INVOLVED IN: megagametogenesis, lipid transport; LOCATED IN: anchored to membrane; EXPRESSED IN: embryo, hypocotyl, root, flower; EXPRESSED DURING: C globular stage, petal differentiation and expansion stage; CONTAINS InterPro DOMAIN/s: Bifunctional inhibitor/plant lipid transfer protein/seed storage (InterPr…	-3.91769	7.34e-16	2.61e-13	unnamed protein product [Coffea canephora]	4.59852e-53
lc_xylem_183129	29.4.1.55	protein.postranslational modification.kinase.receptor like cytoplasmatic kinase V	(at1g56720 : 142.0) Protein kinase superfamily protein; FUNCTIONS IN: protein serine/threonine kinase activity, protein kinase activity, kinase activity, ATP binding; INVOLVED IN: protein amino acid phosphorylation; LOCATED IN: cellular_component unknown; EXPRESSED IN: 23 plant structures; EXPRESSED DURING: 13 growth stages; CONTAINS InterPro DOMAIN/s: Protein kinase, ATP binding site (InterPro:I…	-3.90857	2.55e-12	4.63e-10	PREDICTED: probable receptor-like protein kinase At2g42960 isoform X2 [Beta vulgaris subsp. vulgaris]	1.03662e-42
lc_xylem_254523	10.3.2	cell wall.hemicellulose synthesis.glucuronoxylan	(at5g22940 : 273.0) Homolog of FRA8 (AT2G28110), a member of a member of glycosyltransferase family 47; exhibits high sequence similarity to tobacco (Nicotiana plumbaginifolia) pectin glucuronyltransferase.; FRA8 homolog (F8H); CONTAINS InterPro DOMAIN/s: Exostosin-like (InterPro:IPR004263); BEST Arabidopsis thaliana protein match is: Exostosin family protein (TAIR:AT2G28110.1); Has 1434 Blast hi…	-3.90767	1.29e-17	6.4e-15	PREDICTED: probable glucuronoxylan glucuronosyltransferase IRX7 [Sesamum indicum]	1.1706e-125
lc_xylem_260172	20.2.99	stress.abiotic.unspecified	(at1g44760 : 122.0) Adenine nucleotide alpha hydrolases-like superfamily protein; FUNCTIONS IN: molecular_function unknown; INVOLVED IN: response to stress; EXPRESSED IN: 22 plant structures; EXPRESSED DURING: 13 growth stages; CONTAINS InterPro DOMAIN/s: UspA (InterPro:IPR006016), Rossmann-like alpha/beta/alpha sandwich fold (InterPro:IPR014729); BEST Arabidopsis thaliana protein match is: Adeni…	-3.90765	3.02e-10	3.54e-08	PREDICTED: uncharacterized protein LOC103319839 [Prunus mume]	6.14156e-41
lc_xylem_253625	35.2	not assigned.unknown	no hits & (original description: no original description)	-3.90671	5.12e-12	8.74e-10	Myb domain protein 86 [Theobroma cacao] >gi|508773579|gb|EOY20835.1| Myb domain protein 86 [Theobroma cacao]	1.38659e-15
lc_xylem_267965	35.2	not assigned.unknown	no hits & (original description: no original description)	-3.8999	3.89e-48	2.84e-44	hypothetical protein MIMGU_mgv1a016516mg [Erythranthe guttata]	2.3086e-19
lc_xylem_190841	10.6.3	cell wall.degradation.pectate lyases and polygalacturonases	(at1g10640 : 132.0) Pectin lyase-like superfamily protein; FUNCTIONS IN: polygalacturonase activity; INVOLVED IN: carbohydrate metabolic process; LOCATED IN: cellular_component unknown; EXPRESSED IN: 18 plant structures; EXPRESSED DURING: 11 growth stages; CONTAINS InterPro DOMAIN/s: Pectin lyase fold/virulence factor (InterPro:IPR011050), Parallel beta-helix repeat (InterPro:IPR006626), Glycosid…	-3.88192	7.87e-11	1.05e-08	PREDICTED: polygalacturonase At1g48100 [Sesamum indicum]	1.53244e-41
lc_xylem_201252	34.4	transport.nitrate	(at1g69850 : 99.8) Encodes an inducible component of low-affinity nitrate uptake. mRNA found primarily in root hairs and the epidermis of roots.; nitrate transporter 1:2 (NRT1:2); FUNCTIONS IN: transporter activity, calcium ion binding; INVOLVED IN: response to nematode; LOCATED IN: plasma membrane, membrane; EXPRESSED IN: 22 plant structures; EXPRESSED DURING: 13 growth stages; CONTAINS InterPro…	-3.88039	2.3e-11	3.41e-09	Major facilitator superfamily protein isoform 2 [Theobroma cacao] >gi|508719892|gb|EOY11789.1| Major facilitator superfamily protein isoform 2 [Theobroma cacao]	1.32946e-39
lc_xylem_219390	35.2	not assigned.unknown	no hits & (original description: no original description)	-3.87643	2.35e-16	9.16e-14	hypothetical protein Csa_5G468430 [Cucumis sativus]	1.58506
lc_xylem_236252	35.2	not assigned.unknown	(at3g18050 : 171.0) unknown protein; BEST Arabidopsis thaliana protein match is: unknown protein (TAIR:AT4G28100.1); Has 67 Blast hits to 66 proteins in 12 species: Archae - 0; Bacteria - 0; Metazoa - 0; Fungi - 0; Plants - 67; Viruses - 0; Other Eukaryotes - 0 (source: NCBI BLink). & (reliability: 342.0) & (original description: no original description)	-3.87563	2.3e-11	3.41e-09	PREDICTED: uncharacterized GPI-anchored protein At4g28100-like [Nicotiana tomentosiformis]	7.27697e-67
lc_xylem_185401	29.5.1	protein.degradation.subtilases	(at5g67360 : 308.0) Encodes a subtilisin-like serine protease essential for mucilage release from seed coats.; ARA12; FUNCTIONS IN: serine-type endopeptidase activity; INVOLVED IN: proteolysis, seed coat development, mucilage metabolic process involved seed coat development, mucilage extrusion from seed coat; LOCATED IN: extracellular region, apoplast, cell wall, plant-type cell wall; EXPRESSED I…	-3.8721	9.51e-11	1.25e-08	SBT1 protein precursor [Solanum lycopersicum] >gi|1771160|emb|CAA67429.1| SBT1 [Solanum lycopersicum] >gi|3687305|emb|CAA06999.1| subtilisin-like protease [Solanum lycopersicum]	2.2785e-118
lc_xylem_259080	16.10	secondary metabolism.simple phenols	(at2g40370 : 143.0) putative laccase, a member of laccase family of genes (17 members in Arabidopsis).; laccase 5 (LAC5); FUNCTIONS IN: laccase activity; INVOLVED IN: response to copper ion; LOCATED IN: endomembrane system, apoplast; EXPRESSED IN: 8 plant structures; EXPRESSED DURING: 4 anthesis, petal differentiation and expansion stage; CONTAINS InterPro DOMAIN/s: Multicopper oxidase, type 3 (I…	-3.87045	1.07e-10	1.38e-08	PREDICTED: laccase-12-like [Solanum lycopersicum]	7.42733e-48
lc_xylem_165543	16.10	secondary metabolism.simple phenols	(at2g40370 : 89.0) putative laccase, a member of laccase family of genes (17 members in Arabidopsis).; laccase 5 (LAC5); FUNCTIONS IN: laccase activity; INVOLVED IN: response to copper ion; LOCATED IN: endomembrane system, apoplast; EXPRESSED IN: 8 plant structures; EXPRESSED DURING: 4 anthesis, petal differentiation and expansion stage; CONTAINS InterPro DOMAIN/s: Multicopper oxidase, type 3 (In…	-3.86975	1.02e-10	1.33e-08	PREDICTED: laccase-12-like [Nicotiana tomentosiformis]	1.39953e-24
lc_xylem_185283	26.5	misc.acyl transferases	(at4g01130 : 296.0) GDSL-like Lipase/Acylhydrolase superfamily protein; FUNCTIONS IN: hydrolase activity, acting on ester bonds, carboxylesterase activity; INVOLVED IN: lipid metabolic process; LOCATED IN: endomembrane system; EXPRESSED IN: 18 plant structures; EXPRESSED DURING: 13 growth stages; CONTAINS InterPro DOMAIN/s: Lipase, GDSL (InterPro:IPR001087); BEST Arabidopsis thaliana protein matc…	-3.86462	1.02e-10	1.33e-08	PREDICTED: GDSL esterase/lipase At4g01130-like [Sesamum indicum]	1.0448e-110
lc_xylem_221073	30.5	signalling.G-proteins	(at5g22400 : 192.0) Rho GTPase activating protein with PAK-box/P21-Rho-binding domain; FUNCTIONS IN: Rac GTPase activator activity; INVOLVED IN: signal transduction; LOCATED IN: intracellular, chloroplast; EXPRESSED IN: 17 plant structures; EXPRESSED DURING: 7 growth stages; CONTAINS InterPro DOMAIN/s: PAK-box/P21-Rho-binding (InterPro:IPR000095), Rho GTPase activation protein (InterPro:IPR008936…	-3.86327	9.79e-14	2.32e-11	unnamed protein product [Vitis vinifera]	9.74492e-65
lc_xylem_277625	10.2.2	cell wall.cellulose synthesis.COBRA	(at5g15630 : 506.0) Encodes a member of the COBRA family, similar to phytochelatin synthetase. Involved in secondary cell wall biosynthesis. Mutants make smaller plants with reduced levels of cellulose and cell wall sugars.; IRREGULAR XYLEM 6 (IRX6); INVOLVED IN: secondary cell wall biogenesis; LOCATED IN: plasma membrane, anchored to membrane; EXPRESSED IN: 21 plant structures; EXPRESSED DURING:…	-3.86141	2.23e-09	2.16e-07	PREDICTED: COBRA-like protein 4 [Sesamum indicum]	0
lc_xylem_260661	22.1.7	polyamine metabolism.synthesis.spermine synthase	(at5g19530 : 235.0) Encodes a spermine synthase. Required for internode elongation and vascular development, specifically in the mechanism that defines the boundaries between veins and nonvein regions. This mechanism may be mediated by polar auxin transport. Though ACL5 has been shown to function as a spermine synthase in E. coli, an ACL5 knockout has no effect on the endogenous levels of free an…	-3.85745	1.81e-14	4.82e-12	PREDICTED: thermospermine synthase ACAULIS5-like [Nicotiana tomentosiformis]	5.26172e-98
lc_xylem_237601	26.28	misc.GDSL-motif lipase	(at1g54790 : 301.0) GDSL-like Lipase/Acylhydrolase superfamily protein; FUNCTIONS IN: hydrolase activity, acting on ester bonds, carboxylesterase activity; INVOLVED IN: lipid metabolic process; LOCATED IN: endomembrane system; EXPRESSED IN: 16 plant structures; EXPRESSED DURING: 8 growth stages; CONTAINS InterPro DOMAIN/s: Lipase, GDSL (InterPro:IPR001087); BEST Arabidopsis thaliana protein match…	-3.85621	1.99e-11	2.99e-09	PREDICTED: GDSL esterase/lipase At1g54790 [Sesamum indicum]	1.5118e-123
lc_xylem_201214	16.10	secondary metabolism.simple phenols	(at5g05390 : 123.0) putative laccase, a member of laccase family of genes (17 members in Arabidopsis).; laccase 12 (LAC12); FUNCTIONS IN: laccase activity; INVOLVED IN: oxidation reduction, lignin catabolic process; LOCATED IN: endomembrane system, apoplast; EXPRESSED IN: 7 plant structures; EXPRESSED DURING: petal differentiation and expansion stage; CONTAINS InterPro DOMAIN/s: Multicopper oxida…	-3.85519	5.55e-10	6.17e-08	hypothetical protein MIMGU_mgv1a003472mg [Erythranthe guttata]	3.37114e-44
lc_xylem_221117	35.2	not assigned.unknown	no hits & (original description: no original description)	-3.85319	4.89e-13	1.02e-10	PREDICTED: CRIB domain-containing protein RIC4 isoform X2 [Sesamum indicum]	2.83507e-35
lc_xylem_254394	26.21	misc.protease inhibitor/seed storage/lipid transfer protein (LTP) family protein	(at3g22600 : 97.8) Bifunctional inhibitor/lipid-transfer protein/seed storage 2S albumin superfamily protein; FUNCTIONS IN: lipid binding; INVOLVED IN: lipid transport; LOCATED IN: anchored to membrane; EXPRESSED IN: 14 plant structures; EXPRESSED DURING: 10 growth stages; CONTAINS InterPro DOMAIN/s: Bifunctional inhibitor/plant lipid transfer protein/seed storage (InterPro:IPR016140), Plant lipi…	-3.8421	7.5e-20	5.05e-17	PREDICTED: non-specific lipid-transfer protein-like protein At2g13820 isoform X2 [Populus euphratica]	4.39395e-40
lc_xylem_268275	35.2	not assigned.unknown	no hits & (original description: no original description)	-3.83191	2.61e-16	1.01e-13	PREDICTED: cornifin-A-like [Nicotiana tomentosiformis]	3.44017
lc_xylem_171058	35.2	not assigned.unknown	(at1g29270 : 88.2) unknown protein; BEST Arabidopsis thaliana protein match is: unknown protein (TAIR:AT2G40435.1); Has 98 Blast hits to 98 proteins in 15 species: Archae - 0; Bacteria - 0; Metazoa - 0; Fungi - 0; Plants - 98; Viruses - 0; Other Eukaryotes - 0 (source: NCBI BLink). & (reliability: 176.4) & (original description: no original description)	-3.82833	1.06e-08	8.67e-07	unnamed protein product [Coffea canephora]	1.59693e-53
lc_xylem_259509	35.2	not assigned.unknown	no hits & (original description: no original description)	-3.82367	7.11e-15	2.04e-12	unnamed protein product [Coffea canephora]	1.89351
lc_xylem_273519	30.2.7	signalling.receptor kinases.leucine rich repeat VII	(at3g28040 : 137.0) Leucine-rich receptor-like protein kinase family protein; FUNCTIONS IN: protein serine/threonine kinase activity, kinase activity, ATP binding; INVOLVED IN: transmembrane receptor protein tyrosine kinase signaling pathway, protein amino acid phosphorylation; LOCATED IN: endomembrane system; EXPRESSED IN: 23 plant structures; EXPRESSED DURING: 13 growth stages; CONTAINS InterPr…	-3.82281	2.25e-14	5.91e-12	PREDICTED: probably inactive leucine-rich repeat receptor-like protein kinase At3g28040 [Sesamum indicum]	1.17096e-68
lc_xylem_246574	30.2.7	signalling.receptor kinases.leucine rich repeat VII	(at3g28040 : 184.0) Leucine-rich receptor-like protein kinase family protein; FUNCTIONS IN: protein serine/threonine kinase activity, kinase activity, ATP binding; INVOLVED IN: transmembrane receptor protein tyrosine kinase signaling pathway, protein amino acid phosphorylation; LOCATED IN: endomembrane system; EXPRESSED IN: 23 plant structures; EXPRESSED DURING: 13 growth stages; CONTAINS InterPr…	-3.81148	1.15e-11	1.82e-09	PREDICTED: probably inactive leucine-rich repeat receptor-like protein kinase At3g28040 [Sesamum indicum]	2.5361e-71
lc_xylem_237159	35.2	not assigned.unknown	no hits & (original description: no original description)	-3.80974	1.28e-10	1.64e-08	PREDICTED: serine/threonine-protein kinase Nek6-like [Sesamum indicum]	9.15862e-40
lc_xylem_237231	26.12	misc.peroxidases	(at3g17070 : 247.0) Peroxidase family protein; FUNCTIONS IN: peroxidase activity, heme binding; INVOLVED IN: response to oxidative stress, oxidation reduction; LOCATED IN: endomembrane system; EXPRESSED IN: guard cell; CONTAINS InterPro DOMAIN/s: Haem peroxidase (InterPro:IPR010255), Plant peroxidase (InterPro:IPR000823), Haem peroxidase, plant/fungal/bacterial (InterPro:IPR002016); BEST Arabidop…	-3.80937	4.56e-13	9.64e-11	PREDICTED: peroxidase 29 [Prunus mume]	1.78223e-94
lc_xylem_247372	30.3	signalling.calcium	(at2g43680 : 99.4) IQ-domain 14 (IQD14); FUNCTIONS IN: calmodulin binding; EXPRESSED IN: 22 plant structures; EXPRESSED DURING: 13 growth stages; CONTAINS InterPro DOMAIN/s: IQ calmodulin-binding region (InterPro:IPR000048); BEST Arabidopsis thaliana protein match is: IQ-domain 13 (TAIR:AT3G59690.1); Has 118926 Blast hits to 59821 proteins in 2152 species: Archae - 194; Bacteria - 23690; Metazoa …	-3.80846	1.43e-17	7.05e-15	unnamed protein product [Coffea canephora]	5.08794e-36
lc_xylem_195826	30.2.7	signalling.receptor kinases.leucine rich repeat VII	(at3g28040 : 91.7) Leucine-rich receptor-like protein kinase family protein; FUNCTIONS IN: protein serine/threonine kinase activity, kinase activity, ATP binding; INVOLVED IN: transmembrane receptor protein tyrosine kinase signaling pathway, protein amino acid phosphorylation; LOCATED IN: endomembrane system; EXPRESSED IN: 23 plant structures; EXPRESSED DURING: 13 growth stages; CONTAINS InterPro…	-3.80639	8.94e-11	1.18e-08	unnamed protein product [Coffea canephora]	3.17751e-37
lc_xylem_236283	35.2	not assigned.unknown	no hits & (original description: no original description)	-3.80588	4.6e-10	5.21e-08	unnamed protein product [Vitis vinifera]	6.8107e-38
lc_xylem_155081	35.2	not assigned.unknown	no hits & (original description: no original description)	-3.8044	1.11e-12	2.16e-10	PREDICTED: probable pectinesterase/pectinesterase inhibitor 61 [Sesamum indicum]	0.0515359
lc_xylem_246861	16.8.3	secondary metabolism.flavonoids.dihydroflavonols	(at4g01070 : 129.0) the glycosyltransferase (UGT72B1) is involved in metabolizing xenobiotica (chloroaniline and chlorophenole). Comparison between wild type and knock-out mutant demonstrates the central role of this gene for metabolizing chloroaniline but significantly less for chlorophenole. The glucosyltransferase preferred UDP-xylose over UDP-glucose indicating its (additional) functioning as…	-3.79281	1.9e-11	2.87e-09	PREDICTED: hydroquinone glucosyltransferase-like [Sesamum indicum]	3.45176e-51
lc_xylem_177795	35.2	not assigned.unknown	no hits & (original description: no original description)	-3.79237	2.86e-10	3.37e-08	hypothetical protein MIMGU_mgv1a007222mg [Erythranthe guttata]	2.25001e-23
lc_xylem_193087	35.2	not assigned.unknown	no hits & (original description: no original description)	-3.79158	1.49e-09	1.51e-07	PREDICTED: cytochrome P450 86A1-like [Cicer arietinum]	4.41375e-19
lc_xylem_266052	35.2	not assigned.unknown	no hits & (original description: no original description)	-3.79065	1.37e-14	3.73e-12	unnamed protein product [Coffea canephora]	2.16162e-19
lc_xylem_267759	35.2	not assigned.unknown	no hits & (original description: no original description)	-3.7899	7.78e-12	1.27e-09	PREDICTED: BEL1-like homeodomain protein 7 [Sesamum indicum] >gi|747073319|ref|XP_011083614.1| PREDICTED: BEL1-like homeodomain protein 7 [Sesamum indicum] >gi|747073321|ref|XP_011083616.1| PREDICTED: BEL1-like homeodomain protein 7 [Sesamum indicum]	1.35806e-29
lc_xylem_246228	16.10	secondary metabolism.simple phenols	(at2g38080 : 186.0) Encodes a protein with similarity to putative laccase, a member of laccase family (17 members in Arabidopsis). Might be involved in cell wall biosynthesis. Mutants have a mild irregular xylem phenotype.; IRREGULAR XYLEM 12 (IRX12); FUNCTIONS IN: laccase activity; INVOLVED IN: secondary cell wall biogenesis; LOCATED IN: endomembrane system, apoplast; EXPRESSED IN: 24 plant stru…	-3.78702	1.55e-10	1.94e-08	PREDICTED: laccase-4-like [Sesamum indicum]	2.6955e-62
lc_xylem_276598	16.10	secondary metabolism.simple phenols	(at2g40370 : 193.0) putative laccase, a member of laccase family of genes (17 members in Arabidopsis).; laccase 5 (LAC5); FUNCTIONS IN: laccase activity; INVOLVED IN: response to copper ion; LOCATED IN: endomembrane system, apoplast; EXPRESSED IN: 8 plant structures; EXPRESSED DURING: 4 anthesis, petal differentiation and expansion stage; CONTAINS InterPro DOMAIN/s: Multicopper oxidase, type 3 (I…	-3.78488	2.25e-11	3.34e-09	PREDICTED: laccase-12-like [Nicotiana sylvestris]	1.37022e-67
lc_xylem_220886	8.3	TCA / org transformation.carbonic anhydrases	(at3g52720 : 158.0) Encodes a putative alpha carbonic anhydrase (CAH1) located in the chloroplast stroma. Most chloroplast proteins are encoded by the nuclear genome and imported with the help of sorting signals that are intrinsic parts of the polypeptides. CAH1 takes an alternative route through the secretory pathway, and becomes N-glycosylated before entering the chloroplast.; alpha carbonic an…	-3.77786	4e-10	4.6e-08	hypothetical protein MIMGU_mgv1a011347mg [Erythranthe guttata]	9.00458e-65
lc_xylem_191834	20.1	stress.biotic	(at4g25780 : 231.0) CAP (Cysteine-rich secretory proteins, Antigen 5, and Pathogenesis-related 1 protein) superfamily protein; FUNCTIONS IN: molecular_function unknown; INVOLVED IN: biological_process unknown; LOCATED IN: endomembrane system, extracellular region; EXPRESSED IN: 14 plant structures; EXPRESSED DURING: 11 growth stages; CONTAINS InterPro DOMAIN/s: Allergen V5/Tpx-1 related, conserve…	-3.77531	1.7e-11	2.59e-09	PREDICTED: pathogenesis-related protein PR-1-like [Sesamum indicum]	7.5307e-102
lc_xylem_236708	31.4	cell.vesicle transport	(at4g22540 : 170.0) OSBP(oxysterol binding protein)-related protein 2A (ORP2A); CONTAINS InterPro DOMAIN/s: Oxysterol-binding protein (InterPro:IPR000648); BEST Arabidopsis thaliana protein match is: OSBP(oxysterol binding protein)-related protein 2B (TAIR:AT4G12460.1). & (reliability: 340.0) & (original description: no original description)	-3.77127	9.54e-16	3.35e-13	PREDICTED: oxysterol-binding protein-related protein 2A-like isoform X3 [Sesamum indicum]	4.25374e-76
lc_xylem_246968	10.2	cell wall.cellulose synthesis	(at5g03760 : 354.0) encodes a beta-mannan synthase that is required for agrobacterium-mediated plant genetic transformation involves a complex interaction between the bacterium and the host plant. 3' UTR is involved in transcriptional regulation and the gene is expressed in the elongation zone of the root.; ATCSLA09; CONTAINS InterPro DOMAIN/s: Glycosyl transferase, family 2 (InterPro:IPR001173);…	-3.77105	1.22e-17	6.13e-15	PREDICTED: glucomannan 4-beta-mannosyltransferase 9-like [Nicotiana sylvestris]	2.1416e-125
lc_xylem_204937	34.4	transport.nitrate	(at1g69850 : 132.0) Encodes an inducible component of low-affinity nitrate uptake. mRNA found primarily in root hairs and the epidermis of roots.; nitrate transporter 1:2 (NRT1:2); FUNCTIONS IN: transporter activity, calcium ion binding; INVOLVED IN: response to nematode; LOCATED IN: plasma membrane, membrane; EXPRESSED IN: 22 plant structures; EXPRESSED DURING: 13 growth stages; CONTAINS InterPr…	-3.76932	2.12e-12	3.9e-10	PREDICTED: protein NRT1/ PTR FAMILY 4.5-like [Sesamum indicum]	6.18057e-60
lc_xylem_254986	11.1.9	lipid metabolism.FA synthesis and FA elongation.long chain fatty acid CoA ligase	(at4g23850 : 829.0) long-chain acyl-CoA synthetase 4 (LACS4); FUNCTIONS IN: catalytic activity; INVOLVED IN: fatty acid biosynthetic process; LOCATED IN: plasma membrane; EXPRESSED IN: 26 plant structures; EXPRESSED DURING: 13 growth stages; CONTAINS InterPro DOMAIN/s: AMP-binding, conserved site (InterPro:IPR020845), AMP-dependent synthetase/ligase (InterPro:IPR000873); BEST Arabidopsis thaliana…	-3.76721	2.9e-22	2.71e-19	PREDICTED: long chain acyl-CoA synthetase 4-like [Nicotiana sylvestris]	0
lc_xylem_277268	35.2	not assigned.unknown	(at5g37478 : 110.0) TPX2 (targeting protein for Xklp2) protein family; CONTAINS InterPro DOMAIN/s: Xklp2 targeting protein (InterPro:IPR009675); BEST Arabidopsis thaliana protein match is: TPX2 (targeting protein for Xklp2) protein family (TAIR:AT3G01015.1); Has 159 Blast hits to 159 proteins in 22 species: Archae - 0; Bacteria - 0; Metazoa - 11; Fungi - 0; Plants - 142; Viruses - 0; Other Eukary…	-3.765	7.43e-09	6.33e-07	PREDICTED: protein TPX2 isoform X3 [Vitis vinifera]	1.92435e-38
lc_xylem_195469	35.2	not assigned.unknown	(at5g12950 : 149.0) FUNCTIONS IN: catalytic activity; LOCATED IN: vacuole, plant-type cell wall; EXPRESSED IN: stem, male gametophyte, guard cell, pollen tube; EXPRESSED DURING: L mature pollen stage, M germinated pollen stage; CONTAINS InterPro DOMAIN/s: Protein of unknown function DUF1680 (InterPro:IPR012878), Six-hairpin glycosidase-like (InterPro:IPR008928); BEST Arabidopsis thaliana protein …	-3.7522	2.15e-09	2.09e-07	hypothetical protein MIMGU_mgv1a002509mg [Erythranthe guttata]	2.29188e-47
lc_xylem_191082	26.28	misc.GDSL-motif lipase	(at2g23540 : 254.0) GDSL-like Lipase/Acylhydrolase superfamily protein; FUNCTIONS IN: hydrolase activity, acting on ester bonds, carboxylesterase activity; INVOLVED IN: lipid metabolic process; LOCATED IN: endomembrane system; EXPRESSED IN: embryo, hypocotyl, root, flower; EXPRESSED DURING: 4 anthesis, C globular stage; CONTAINS InterPro DOMAIN/s: Lipase, GDSL (InterPro:IPR001087); BEST Arabidops…	-3.75144	1.37e-10	1.74e-08	PREDICTED: GDSL esterase/lipase At2g23540 [Sesamum indicum]	9.40975e-94
lc_xylem_179083	16.10	secondary metabolism.simple phenols	(at5g01190 : 305.0) putative laccase, a member of laccase family of genes (17 members in Arabidopsis).; laccase 10 (LAC10); FUNCTIONS IN: laccase activity; INVOLVED IN: oxidation reduction, lignin catabolic process; LOCATED IN: endomembrane system, apoplast; EXPRESSED IN: 9 plant structures; EXPRESSED DURING: petal differentiation and expansion stage; CONTAINS InterPro DOMAIN/s: Multicopper oxida…	-3.74638	5.53e-10	6.16e-08	PREDICTED: laccase-4-like [Sesamum indicum]	1.0187e-103
lc_xylem_266285	30.2.7	signalling.receptor kinases.leucine rich repeat VII	(at3g28040 : 115.0) Leucine-rich receptor-like protein kinase family protein; FUNCTIONS IN: protein serine/threonine kinase activity, kinase activity, ATP binding; INVOLVED IN: transmembrane receptor protein tyrosine kinase signaling pathway, protein amino acid phosphorylation; LOCATED IN: endomembrane system; EXPRESSED IN: 23 plant structures; EXPRESSED DURING: 13 growth stages; CONTAINS InterPr…	-3.74636	5.92e-10	6.53e-08	PREDICTED: probably inactive leucine-rich repeat receptor-like protein kinase At3g28040 isoform X2 [Nicotiana tomentosiformis]	2.23504e-38
lc_xylem_246664	29.5.11.4.2	protein.degradation.ubiquitin.E3.RING	(at3g03550 : 98.2) RING/U-box superfamily protein; FUNCTIONS IN: zinc ion binding; INVOLVED IN: response to karrikin; EXPRESSED IN: 19 plant structures; EXPRESSED DURING: 8 growth stages; CONTAINS InterPro DOMAIN/s: Zinc finger, RING-type (InterPro:IPR001841), Zinc finger, C3HC4 RING-type (InterPro:IPR018957); BEST Arabidopsis thaliana protein match is: RING/U-box superfamily protein (TAIR:AT5G17…	-3.74043	9.62e-10	1.01e-07	unnamed protein product [Coffea canephora]	2.60395e-36
lc_xylem_246044	26.13	misc.acid and other phosphatases	(at4g29270 : 113.0) HAD superfamily, subfamily IIIB acid phosphatase ; FUNCTIONS IN: acid phosphatase activity; INVOLVED IN: biological_process unknown; LOCATED IN: endomembrane system; EXPRESSED IN: 7 plant structures; EXPRESSED DURING: petal differentiation and expansion stage, D bilateral stage; CONTAINS InterPro DOMAIN/s: Acid phosphatase (Class B) (InterPro:IPR005519), Vegetative storage pro…	-3.73668	2.17e-10	2.63e-08	PREDICTED: acid phosphatase 1-like [Nicotiana sylvestris]	1.49109e-66
lc_xylem_260279	16.2.1.8	secondary metabolism.phenylpropanoids.lignin biosynthesis.F5H	(at4g36220 : 174.0) encodes ferulate 5-hydroxylase (F5H). Involved in lignin biosynthesis.; ferulic acid 5-hydroxylase 1 (FAH1); FUNCTIONS IN: ferulate 5-hydroxylase activity, monooxygenase activity; INVOLVED IN: lignin biosynthetic process, response to UV-B, phenylpropanoid biosynthetic process; LOCATED IN: endoplasmic reticulum; EXPRESSED IN: 20 plant structures; EXPRESSED DURING: 12 growth sta…	-3.73431	4.29e-11	6.04e-09	hypothetical protein MIMGU_mgv1a004547mg [Erythranthe guttata]	2.83106e-57
lc_xylem_253457	30.5	signalling.G-proteins	(at3g11490 : 197.0) rac GTPase activating protein; FUNCTIONS IN: Rac GTPase activator activity; INVOLVED IN: signal transduction; LOCATED IN: intracellular, chloroplast; EXPRESSED IN: 21 plant structures; EXPRESSED DURING: 13 growth stages; CONTAINS InterPro DOMAIN/s: PAK-box/P21-Rho-binding (InterPro:IPR000095), Rho GTPase activation protein (InterPro:IPR008936), RhoGAP (InterPro:IPR000198); BES…	-3.73272	4.55e-10	5.16e-08	PREDICTED: rho GTPase-activating protein 5-like [Sesamum indicum]	1.0927e-75
lc_xylem_185696	35.2	not assigned.unknown	no hits & (original description: no original description)	-3.72633	1.47e-08	1.16e-06	conserved hypothetical protein [Ricinus communis] >gi|223526174|gb|EEF28504.1| conserved hypothetical protein [Ricinus communis]	9.96712e-21
lc_xylem_235473	35.2	not assigned.unknown	(at2g40320 : 169.0) Encodes a member of the TBL (TRICHOME BIREFRINGENCE-LIKE) gene family containing a plant-specific DUF231 (domain of unknown function) domain. TBL gene family has 46 members, two of which (TBR/AT5G06700 and TBL3/AT5G01360) have been shown to be involved in the synthesis and deposition of secondary wall cellulose, presumably by influencing the esterification state of pectic poly…	-3.71748	2.29e-08	1.73e-06	PREDICTED: protein trichome birefringence-like 33 [Sesamum indicum]	3.60602e-54
lc_xylem_236063	20.1	stress.biotic	(at4g25780 : 122.0) CAP (Cysteine-rich secretory proteins, Antigen 5, and Pathogenesis-related 1 protein) superfamily protein; FUNCTIONS IN: molecular_function unknown; INVOLVED IN: biological_process unknown; LOCATED IN: endomembrane system, extracellular region; EXPRESSED IN: 14 plant structures; EXPRESSED DURING: 11 growth stages; CONTAINS InterPro DOMAIN/s: Allergen V5/Tpx-1 related, conserve…	-3.71644	5.24e-12	8.94e-10	STS14 protein precursor, putative [Ricinus communis] >gi|223527886|gb|EEF29976.1| STS14 protein precursor, putative [Ricinus communis]	1.79124e-36
lc_xylem_146911	35.2	not assigned.unknown	no hits & (original description: no original description)	-3.71442	2.3e-10	2.77e-08	PREDICTED: uncharacterized protein LOC103827634 [Brassica rapa]	3.14749
lc_xylem_261861	26.28	misc.GDSL-motif lipase	(at1g54790 : 553.0) GDSL-like Lipase/Acylhydrolase superfamily protein; FUNCTIONS IN: hydrolase activity, acting on ester bonds, carboxylesterase activity; INVOLVED IN: lipid metabolic process; LOCATED IN: endomembrane system; EXPRESSED IN: 16 plant structures; EXPRESSED DURING: 8 growth stages; CONTAINS InterPro DOMAIN/s: Lipase, GDSL (InterPro:IPR001087); BEST Arabidopsis thaliana protein match…	-3.71179	7e-18	3.6e-15	PREDICTED: GDSL esterase/lipase At1g54790 [Sesamum indicum]	0
lc_xylem_190495	20.1	stress.biotic	(at3g44220 : 96.7) Late embryogenesis abundant (LEA) hydroxyproline-rich glycoprotein family; CONTAINS InterPro DOMAIN/s: Late embryogenesis abundant protein, group 2 (InterPro:IPR004864); BEST Arabidopsis thaliana protein match is: Late embryogenesis abundant (LEA) hydroxyproline-rich glycoprotein family (TAIR:AT5G22200.1); Has 838 Blast hits to 838 proteins in 28 species: Archae - 0; Bacteria -…	-3.71069	3.86e-17	1.71e-14	PREDICTED: protein YLS9 [Sesamum indicum]	4.43834e-34
lc_xylem_268148	17.1.1.1.11	hormone metabolism.abscisic acid.synthesis-degradation.synthesis.short chain alcohol dehydrogenmase (ABA2)	(at1g52340 : 150.0) Encodes a cytosolic short-chain dehydrogenase/reductase involved in the conversion of xanthoxin to ABA-aldehyde during ABA biosynthesis. Mutants are insensitive to sucrose and glucose.; ABA DEFICIENT 2 (ABA2); CONTAINS InterPro DOMAIN/s: NAD(P)-binding domain (InterPro:IPR016040), Glucose/ribitol dehydrogenase (InterPro:IPR002347), Short-chain dehydrogenase/reductase SDR (Inte…	-3.71003	1.42e-13	3.27e-11	PREDICTED: secoisolariciresinol dehydrogenase-like [Vitis vinifera]	4.89727e-79
lc_xylem_268878	26.12	misc.peroxidases	(at4g11290 : 261.0) Peroxidase superfamily protein; FUNCTIONS IN: peroxidase activity, heme binding; INVOLVED IN: response to oxidative stress, oxidation reduction; LOCATED IN: endomembrane system; EXPRESSED IN: 11 plant structures; EXPRESSED DURING: 7 growth stages; CONTAINS InterPro DOMAIN/s: Haem peroxidase (InterPro:IPR010255), Plant peroxidase (InterPro:IPR000823), Peroxidases heam-ligand bi…	-3.70785	1.9e-09	1.88e-07	hypothetical protein MIMGU_mgv1a009735mg [Erythranthe guttata]	1.3223e-171
lc_xylem_157308	10.6.3	cell wall.degradation.pectate lyases and polygalacturonases	(at3g61490 : 402.0) Pectin lyase-like superfamily protein; FUNCTIONS IN: polygalacturonase activity; INVOLVED IN: carbohydrate metabolic process; LOCATED IN: endomembrane system; EXPRESSED IN: 22 plant structures; EXPRESSED DURING: 14 growth stages; CONTAINS InterPro DOMAIN/s: Pectin lyase fold/virulence factor (InterPro:IPR011050), Glycoside hydrolase, family 28 (InterPro:IPR000743), Pectin lyas…	-3.70387	1.09e-12	2.13e-10	PREDICTED: probable polygalacturonase isoform X2 [Nicotiana sylvestris]	3.0309e-160
lc_xylem_171745	26.12	misc.peroxidases	(at5g05340 : 431.0) Peroxidase superfamily protein; FUNCTIONS IN: protein binding, peroxidase activity; INVOLVED IN: response to oxidative stress, oxidation reduction; LOCATED IN: apoplast, cell wall; EXPRESSED IN: 9 plant structures; EXPRESSED DURING: LP.04 four leaves visible, 4 anthesis, C globular stage, petal differentiation and expansion stage; CONTAINS InterPro DOMAIN/s: Haem peroxidase (I…	-3.70379	2.19e-33	6.23e-30	hypothetical protein MIMGU_mgv1a009759mg [Erythranthe guttata]	0
lc_xylem_271633	10.8.1	cell wall.pectin*esterases.PME	(at5g19730 : 143.0) Pectin lyase-like superfamily protein; FUNCTIONS IN: pectinesterase activity; INVOLVED IN: cell wall modification; LOCATED IN: cell wall, plant-type cell wall, cytoplasm; EXPRESSED IN: 17 plant structures; EXPRESSED DURING: 8 growth stages; CONTAINS InterPro DOMAIN/s: Pectinesterase, active site (InterPro:IPR018040), Pectin lyase fold/virulence factor (InterPro:IPR011050), Pec…	-3.70203	2.35e-10	2.83e-08	PREDICTED: probable pectinesterase 53 [Jatropha curcas] >gi|643724586|gb|KDP33787.1| hypothetical protein JCGZ_07358 [Jatropha curcas]	3.02006e-44
lc_xylem_203231	30.3	signalling.calcium	(at3g59690 : 411.0) IQ-domain 13 (IQD13); FUNCTIONS IN: calmodulin binding; LOCATED IN: plasma membrane; EXPRESSED IN: 19 plant structures; EXPRESSED DURING: 8 growth stages; CONTAINS InterPro DOMAIN/s: IQ calmodulin-binding region (InterPro:IPR000048); BEST Arabidopsis thaliana protein match is: IQ-domain 14 (TAIR:AT2G43680.1); Has 1694 Blast hits to 1201 proteins in 100 species: Archae - 0; Bac…	-3.70186	4.64e-48	3.25e-44	unnamed protein product [Coffea canephora]	0
lc_xylem_201665	11.9.2.1	lipid metabolism.lipid degradation.lipases.triacylglycerol lipase	(at5g14180 : 145.0) Myzus persicae-induced lipase 1 (MPL1); FUNCTIONS IN: catalytic activity; INVOLVED IN: glycerol biosynthetic process, lipid metabolic process; LOCATED IN: endomembrane system; EXPRESSED IN: 7 plant structures; EXPRESSED DURING: L mature pollen stage, M germinated pollen stage, 4 anthesis, petal differentiation and expansion stage; CONTAINS InterPro DOMAIN/s: AB-hydrolase-assoc…	-3.70002	1.17e-12	2.26e-10	unnamed protein product [Coffea canephora]	1.45631e-55
lc_xylem_247463	35.2	not assigned.unknown	no hits & (original description: no original description)	-3.69476	2.1e-18	1.18e-15	PREDICTED: uncharacterized protein LOC105160688 [Sesamum indicum]	9.41827e-83
lc_xylem_234472	35.2	not assigned.unknown	(at3g56220 : 95.1) transcription regulators; FUNCTIONS IN: transcription regulator activity; INVOLVED IN: regulation of transcription; CONTAINS InterPro DOMAIN/s: Helix-loop-helix DNA-binding domain (InterPro:IPR001092); BEST Arabidopsis thaliana protein match is: unknown protein (TAIR:AT2G40435.1); Has 248 Blast hits to 248 proteins in 28 species: Archae - 0; Bacteria - 0; Metazoa - 0; Fungi - 0…	-3.68686	1.24e-09	1.27e-07	hypothetical protein MIMGU_mgv1a015434mg [Erythranthe guttata]	2.19779e-37
lc_xylem_221249	35.2	not assigned.unknown	(at3g18050 : 209.0) unknown protein; BEST Arabidopsis thaliana protein match is: unknown protein (TAIR:AT4G28100.1); Has 67 Blast hits to 66 proteins in 12 species: Archae - 0; Bacteria - 0; Metazoa - 0; Fungi - 0; Plants - 67; Viruses - 0; Other Eukaryotes - 0 (source: NCBI BLink). & (reliability: 418.0) & (original description: no original description)	-3.68203	7.94e-11	1.06e-08	PREDICTED: uncharacterized GPI-anchored protein At4g28100-like [Nicotiana tomentosiformis]	2.32413e-85
lc_xylem_273483	34	transport	(at2g28315 : 265.0) Nucleotide/sugar transporter family protein; CONTAINS InterPro DOMAIN/s: Protein of unknown function DUF250 (InterPro:IPR004853); BEST Arabidopsis thaliana protein match is: nodulin MtN21 /EamA-like transporter family protein (TAIR:AT1G06890.2); Has 30201 Blast hits to 17322 proteins in 780 species: Archae - 12; Bacteria - 1396; Metazoa - 17338; Fungi - 3422; Plants - 5037; Vi…	-3.68069	5.55e-15	1.64e-12	unnamed protein product [Coffea canephora]	1.48649e-97
lc_xylem_180346	29.5	protein.degradation	(at3g52500 : 419.0) Eukaryotic aspartyl protease family protein; FUNCTIONS IN: aspartic-type endopeptidase activity; INVOLVED IN: proteolysis; LOCATED IN: cell wall, membrane, plant-type cell wall; EXPRESSED IN: 22 plant structures; EXPRESSED DURING: 13 growth stages; CONTAINS InterPro DOMAIN/s: Peptidase aspartic (InterPro:IPR021109), Peptidase aspartic, catalytic (InterPro:IPR009007), Peptidase…	-3.67681	1.4e-28	2.77e-25	PREDICTED: aspartic proteinase nepenthesin-1-like [Sesamum indicum]	0
lc_xylem_254371	31.4	cell.vesicle transport	(at5g16490 : 82.0) encodes a member of a novel protein family that contains contain a CRIB (for Cdc42/Rac-interactive binding) motif required for their specific interaction with GTP-bound Rop1 (plant-specific Rho GTPase). It interacts with Rop1 and is involved in pollen tube growth and function, and exocytosis in the pollen tube tip. Protein most similar to RIC2 (family subgroup V). Gene is expre…	-3.67468	3.94e-18	2.09e-15	PREDICTED: CRIB domain-containing protein RIC4 isoform X2 [Sesamum indicum]	2.55388e-57
lc_xylem_266711	26.28	misc.GDSL-motif lipase	(at2g23540 : 168.0) GDSL-like Lipase/Acylhydrolase superfamily protein; FUNCTIONS IN: hydrolase activity, acting on ester bonds, carboxylesterase activity; INVOLVED IN: lipid metabolic process; LOCATED IN: endomembrane system; EXPRESSED IN: embryo, hypocotyl, root, flower; EXPRESSED DURING: 4 anthesis, C globular stage; CONTAINS InterPro DOMAIN/s: Lipase, GDSL (InterPro:IPR001087); BEST Arabidops…	-3.66769	4.28e-11	6.03e-09	PREDICTED: GDSL esterase/lipase At2g23540 [Sesamum indicum]	6.1889e-60
lc_xylem_238429	16.7	secondary metabolism.wax	(at1g02205 : 501.0) Expression of the CER1 gene associated with production of stem epicuticular wax and pollen fertility. Biochemical studies showed that cer1 mutants are blocked in the conversion of stem wax C30 aldehydes to C29 alkanes, and they also lack the secondary alcohols and ketones. These suggested the CER1 protein is an aldehyde decarbonylase, but the exact molecular function of this p…	-3.66539	4.79e-24	5.66e-21	PREDICTED: protein ECERIFERUM 1-like [Nicotiana tomentosiformis]	0
lc_xylem_260941	30.5	signalling.G-proteins	(q41253|rac13_goshi : 296.0) Rac-like GTP-binding protein RAC13 - Gossypium hirsutum (Upland cotton) & (at5g45970 : 290.0) Encodes a Rac-like protein ARAC2. A member of ROP GTPase gene family.; RAC-like 2 (RAC2); FUNCTIONS IN: GTP binding; INVOLVED IN: small GTPase mediated signal transduction; LOCATED IN: intracellular; EXPRESSED IN: 7 plant structures; EXPRESSED DURING: 4 anthesis, petal differ…	-3.66408	1.46e-13	3.35e-11	PREDICTED: rac-like GTP-binding protein RAC13 [Nicotiana sylvestris]	2.369e-104
lc_xylem_268006	35.2	not assigned.unknown	(at5g12950 : 324.0) FUNCTIONS IN: catalytic activity; LOCATED IN: vacuole, plant-type cell wall; EXPRESSED IN: stem, male gametophyte, guard cell, pollen tube; EXPRESSED DURING: L mature pollen stage, M germinated pollen stage; CONTAINS InterPro DOMAIN/s: Protein of unknown function DUF1680 (InterPro:IPR012878), Six-hairpin glycosidase-like (InterPro:IPR008928); BEST Arabidopsis thaliana protein …	-3.64677	1.61e-14	4.32e-12	PREDICTED: uncharacterized protein LOC104110761 isoform X2 [Nicotiana tomentosiformis]	2.1829e-120
lc_xylem_197400	30.2.7	signalling.receptor kinases.leucine rich repeat VII	(at3g28040 : 163.0) Leucine-rich receptor-like protein kinase family protein; FUNCTIONS IN: protein serine/threonine kinase activity, kinase activity, ATP binding; INVOLVED IN: transmembrane receptor protein tyrosine kinase signaling pathway, protein amino acid phosphorylation; LOCATED IN: endomembrane system; EXPRESSED IN: 23 plant structures; EXPRESSED DURING: 13 growth stages; CONTAINS InterPr…	-3.63937	2.3e-11	3.41e-09	PREDICTED: probably inactive leucine-rich repeat receptor-like protein kinase At3g28040 [Sesamum indicum]	3.35232e-57
lc_xylem_244369	35.2	not assigned.unknown	(original description: no original description)	-3.63885	7.47e-11	1e-08	PREDICTED: probable xyloglucan endotransglucosylase/hydrolase protein 5 [Sesamum indicum]	1.13689e-25
lc_xylem_274491	10.3.2	cell wall.hemicellulose synthesis.glucuronoxylan	(at2g28110 : 528.0) Homolog to AT5G22940, a member of glycosyltransferase family 47 that is involved in secondary cell wall biosynthesis. It exhibits high sequence similarity to tobacco (Nicotiana plumbaginifolia) pectin glucuronyltransferase. Protein has a domain that shares significant similarity with the pfam03016 domain. It is expressed specifically in developing vessels and fiber cells, and …	-3.63703	2.82e-17	1.29e-14	PREDICTED: probable glucuronoxylan glucuronosyltransferase IRX7 [Sesamum indicum]	0
lc_xylem_273739	26.10	misc.cytochrome P450	(q05047|c72a1_catro : 190.0) Cytochrome P450 72A1 (EC 1.3.3.9) (CYPLXXII) (Secologanin synthase) (SLS) - Catharanthus roseus (Rosy periwinkle) (Madagascar periwinkle) & (at3g14690 : 189.0) putative cytochrome P450; "cytochrome P450, family 72, subfamily A, polypeptide 15" (CYP72A15); FUNCTIONS IN: electron carrier activity, monooxygenase activity, iron ion binding, oxygen binding, heme binding; I…	-3.63462	6.74e-15	1.94e-12	PREDICTED: cytochrome P450 CYP72A219-like [Sesamum indicum]	5.76321e-93
lc_xylem_157161	29.5.1	protein.degradation.subtilases	(at5g67360 : 276.0) Encodes a subtilisin-like serine protease essential for mucilage release from seed coats.; ARA12; FUNCTIONS IN: serine-type endopeptidase activity; INVOLVED IN: proteolysis, seed coat development, mucilage metabolic process involved seed coat development, mucilage extrusion from seed coat; LOCATED IN: extracellular region, apoplast, cell wall, plant-type cell wall; EXPRESSED I…	-3.63087	1.33e-11	2.07e-09	PREDICTED: subtilisin-like protease [Sesamum indicum]	4.7966e-119
lc_xylem_266406	26.10	misc.cytochrome P450	(at3g14690 : 126.0) putative cytochrome P450; "cytochrome P450, family 72, subfamily A, polypeptide 15" (CYP72A15); FUNCTIONS IN: electron carrier activity, monooxygenase activity, iron ion binding, oxygen binding, heme binding; INVOLVED IN: response to cyclopentenone; LOCATED IN: endomembrane system; EXPRESSED IN: 22 plant structures; EXPRESSED DURING: 13 growth stages; CONTAINS InterPro DOMAIN/…	-3.62873	2.5e-10	2.99e-08	hypothetical protein MIMGU_mgv1a018638mg, partial [Erythranthe guttata]	1.86427e-51
lc_xylem_247848	35.1.41	not assigned.no ontology.hydroxyproline rich proteins	(at1g21090 : 178.0) Cupredoxin superfamily protein; CONTAINS InterPro DOMAIN/s: Cupredoxin (InterPro:IPR008972); Has 232 Blast hits to 228 proteins in 41 species: Archae - 0; Bacteria - 4; Metazoa - 16; Fungi - 9; Plants - 195; Viruses - 0; Other Eukaryotes - 8 (source: NCBI BLink). & (reliability: 356.0) & (original description: no original description)	-3.62	5.3e-10	5.92e-08	PREDICTED: early nodulin-like protein 1 [Sesamum indicum]	8.3141e-84
lc_xylem_244866	35.2	not assigned.unknown	no hits & (original description: no original description)	-3.61331	2.34e-10	2.82e-08	hypothetical protein MIMGU_mgv1a008074mg [Erythranthe guttata]	2.02134e-05
lc_xylem_279564	35.2	not assigned.unknown	no hits & (original description: no original description)	-3.60343	2.53e-35	9.04e-32
lc_xylem_155811	29.5.4	protein.degradation.aspartate protease	(at1g79720 : 98.2) Eukaryotic aspartyl protease family protein; FUNCTIONS IN: aspartic-type endopeptidase activity; INVOLVED IN: proteolysis; LOCATED IN: apoplast; EXPRESSED IN: 22 plant structures; EXPRESSED DURING: 13 growth stages; CONTAINS InterPro DOMAIN/s: Peptidase aspartic (InterPro:IPR021109), Peptidase aspartic, catalytic (InterPro:IPR009007), Peptidase A1 (InterPro:IPR001461), Peptidas…	-3.60016	9.05e-11	1.19e-08	PREDICTED: protein ASPARTIC PROTEASE IN GUARD CELL 2-like [Nicotiana sylvestris]	9.88261e-31
lc_xylem_267210	16.2.1.8	secondary metabolism.phenylpropanoids.lignin biosynthesis.F5H	(at4g36220 : 228.0) encodes ferulate 5-hydroxylase (F5H). Involved in lignin biosynthesis.; ferulic acid 5-hydroxylase 1 (FAH1); FUNCTIONS IN: ferulate 5-hydroxylase activity, monooxygenase activity; INVOLVED IN: lignin biosynthetic process, response to UV-B, phenylpropanoid biosynthetic process; LOCATED IN: endoplasmic reticulum; EXPRESSED IN: 20 plant structures; EXPRESSED DURING: 12 growth sta…	-3.59853	5.42e-15	1.6e-12	ferulate 5-hydroxylase [Camptotheca acuminata]	2.04935e-83
lc_xylem_197670	16.2.1.8	secondary metabolism.phenylpropanoids.lignin biosynthesis.F5H	(at4g36220 : 315.0) encodes ferulate 5-hydroxylase (F5H). Involved in lignin biosynthesis.; ferulic acid 5-hydroxylase 1 (FAH1); FUNCTIONS IN: ferulate 5-hydroxylase activity, monooxygenase activity; INVOLVED IN: lignin biosynthetic process, response to UV-B, phenylpropanoid biosynthetic process; LOCATED IN: endoplasmic reticulum; EXPRESSED IN: 20 plant structures; EXPRESSED DURING: 12 growth sta…	-3.59715	1.64e-15	5.46e-13	PREDICTED: cytochrome P450 84A1-like [Sesamum indicum]	3.0752e-121
lc_xylem_197693	35.2	not assigned.unknown	no hits & (original description: no original description)	-3.59687	4.46e-32	1.17e-28	hypothetical protein MIMGU_mgv1a016516mg [Erythranthe guttata]	3.83263e-14
lc_xylem_279066	16.2.1.8	secondary metabolism.phenylpropanoids.lignin biosynthesis.F5H	(at4g36220 : 257.0) encodes ferulate 5-hydroxylase (F5H). Involved in lignin biosynthesis.; ferulic acid 5-hydroxylase 1 (FAH1); FUNCTIONS IN: ferulate 5-hydroxylase activity, monooxygenase activity; INVOLVED IN: lignin biosynthetic process, response to UV-B, phenylpropanoid biosynthetic process; LOCATED IN: endoplasmic reticulum; EXPRESSED IN: 20 plant structures; EXPRESSED DURING: 12 growth sta…	-3.58801	1.54e-17	7.54e-15	PREDICTED: cytochrome P450 84A1-like [Sesamum indicum]	5.2438e-100
lc_xylem_207513	35.2	not assigned.unknown	no hits & (original description: no original description)	-3.58594	2.72e-11	3.96e-09	defensin [Pyrus pyrifolia] >gi|440355212|gb|AGC00408.1| defensin 1 [Pyrus pyrifolia]	0.419724
lc_xylem_246812	27.3.22	RNA.regulation of transcription.HB,Homeobox transcription factor family	(at4g34610 : 221.0) BEL1-like homeodomain 6 (BLH6); FUNCTIONS IN: DNA binding, sequence-specific DNA binding transcription factor activity; INVOLVED IN: regulation of transcription, DNA-dependent, regulation of transcription; EXPRESSED IN: 21 plant structures; EXPRESSED DURING: 13 growth stages; CONTAINS InterPro DOMAIN/s: Homeobox (InterPro:IPR001356), Homeodomain-like (InterPro:IPR009057), POX …	-3.58545	2.2e-14	5.78e-12	PREDICTED: BEL1-like homeodomain protein 7 [Sesamum indicum] >gi|747073319|ref|XP_011083614.1| PREDICTED: BEL1-like homeodomain protein 7 [Sesamum indicum] >gi|747073321|ref|XP_011083616.1| PREDICTED: BEL1-like homeodomain protein 7 [Sesamum indicum]	4.11894e-87
lc_xylem_221322	35.1	not assigned.no ontology	(at3g16300 : 93.6) Uncharacterised protein family (UPF0497); CONTAINS InterPro DOMAIN/s: Uncharacterised protein family UPF0497, trans-membrane plant (InterPro:IPR006702), Uncharacterised protein family UPF0497, trans-membrane plant subgroup (InterPro:IPR006459); BEST Arabidopsis thaliana protein match is: Uncharacterised protein family (UPF0497) (TAIR:AT1G79780.1); Has 429 Blast hits to 429 prot…	-3.57975	3.2e-11	4.6e-09	PREDICTED: CASP-like protein 3A1 [Sesamum indicum]	2.48784e-40
lc_xylem_253721	10.2	cell wall.cellulose synthesis	(at5g03760 : 308.0) encodes a beta-mannan synthase that is required for agrobacterium-mediated plant genetic transformation involves a complex interaction between the bacterium and the host plant. 3' UTR is involved in transcriptional regulation and the gene is expressed in the elongation zone of the root.; ATCSLA09; CONTAINS InterPro DOMAIN/s: Glycosyl transferase, family 2 (InterPro:IPR001173);…	-3.57873	3.2e-13	7e-11	hypothetical protein MIMGU_mgv1a004346mg [Erythranthe guttata]	1.4393e-110
lc_xylem_253864	29.5.1	protein.degradation.subtilases	(at5g67360 : 239.0) Encodes a subtilisin-like serine protease essential for mucilage release from seed coats.; ARA12; FUNCTIONS IN: serine-type endopeptidase activity; INVOLVED IN: proteolysis, seed coat development, mucilage metabolic process involved seed coat development, mucilage extrusion from seed coat; LOCATED IN: extracellular region, apoplast, cell wall, plant-type cell wall; EXPRESSED I…	-3.57466	1.75e-09	1.75e-07	PREDICTED: subtilisin-like protease [Nicotiana sylvestris]	2.73665e-91
lc_xylem_264714	30.2.7	signalling.receptor kinases.leucine rich repeat VII	(at3g28040 : 112.0) Leucine-rich receptor-like protein kinase family protein; FUNCTIONS IN: protein serine/threonine kinase activity, kinase activity, ATP binding; INVOLVED IN: transmembrane receptor protein tyrosine kinase signaling pathway, protein amino acid phosphorylation; LOCATED IN: endomembrane system; EXPRESSED IN: 23 plant structures; EXPRESSED DURING: 13 growth stages; CONTAINS InterPr…	-3.57215	1.52e-09	1.53e-07	PREDICTED: probably inactive leucine-rich repeat receptor-like protein kinase At3g28040 [Eucalyptus grandis] >gi|629093896|gb|KCW59891.1| hypothetical protein EUGRSUZ_H02618 [Eucalyptus grandis]	8.40363e-35
lc_xylem_190255	35.2	not assigned.unknown	no hits & (original description: no original description)	-3.56785	1.18e-10	1.5e-08	PREDICTED: microtubule-associated protein TORTIFOLIA1 [Solanum lycopersicum]	5.32186e-31
lc_xylem_201913	16.2.1.8	secondary metabolism.phenylpropanoids.lignin biosynthesis.F5H	(at4g36220 : 208.0) encodes ferulate 5-hydroxylase (F5H). Involved in lignin biosynthesis.; ferulic acid 5-hydroxylase 1 (FAH1); FUNCTIONS IN: ferulate 5-hydroxylase activity, monooxygenase activity; INVOLVED IN: lignin biosynthetic process, response to UV-B, phenylpropanoid biosynthetic process; LOCATED IN: endoplasmic reticulum; EXPRESSED IN: 20 plant structures; EXPRESSED DURING: 12 growth sta…	-3.56408	7.05e-14	1.71e-11	PREDICTED: cytochrome P450 84A1-like [Sesamum indicum]	4.31569e-76
lc_xylem_204877	30.2.7	signalling.receptor kinases.leucine rich repeat VII	(at3g28040 : 140.0) Leucine-rich receptor-like protein kinase family protein; FUNCTIONS IN: protein serine/threonine kinase activity, kinase activity, ATP binding; INVOLVED IN: transmembrane receptor protein tyrosine kinase signaling pathway, protein amino acid phosphorylation; LOCATED IN: endomembrane system; EXPRESSED IN: 23 plant structures; EXPRESSED DURING: 13 growth stages; CONTAINS InterPr…	-3.56355	7.79e-11	1.04e-08	hypothetical protein VITISV_023081 [Vitis vinifera]	1.01542e-52
lc_xylem_273222	35.2	not assigned.unknown	no hits & (original description: no original description)	-3.54289	2.31e-15	7.45e-13	ABA 8'-hydroxylase [Dianthus caryophyllus]	3.06429e-09
lc_xylem_279021	35.2	not assigned.unknown	no hits & (original description: no original description)	-3.54097	2.82e-15	8.96e-13
lc_xylem_245279	35.2	not assigned.unknown	no hits & (original description: no original description)	-3.53431	1.52e-09	1.53e-07
lc_xylem_197578	26.10	misc.cytochrome P450	(at5g58860 : 314.0) Encodes a member of the CYP86A subfamily of cytochrome p450 genes. Expressed significantly only in root tissue.; "cytochrome P450, family 86, subfamily A, polypeptide 1" (CYP86A1); FUNCTIONS IN: alkane 1-monooxygenase activity, oxygen binding; INVOLVED IN: fatty acid metabolic process, suberin biosynthetic process; LOCATED IN: vacuole; EXPRESSED IN: hypocotyl, root; CONTAINS I…	-3.53316	4.48e-14	1.13e-11	PREDICTED: cytochrome P450 86A1 [Sesamum indicum]	1.6175e-114
lc_xylem_277081	29.5	protein.degradation	(at5g56530 : 194.0) Protein of Unknown Function (DUF239); FUNCTIONS IN: molecular_function unknown; INVOLVED IN: biological_process unknown; LOCATED IN: cellular_component unknown; CONTAINS InterPro DOMAIN/s: Protein of unknown function DUF239, plant (InterPro:IPR004314); BEST Arabidopsis thaliana protein match is: Protein of Unknown Function (DUF239) (TAIR:AT1G55360.1). & (reliability: 388.0) & …	-3.53022	4.88e-25	6.25e-22	PREDICTED: uncharacterized protein LOC105168396 [Sesamum indicum]	3.8824e-72
lc_xylem_236233	35.2	not assigned.unknown	no hits & (original description: no original description)	-3.52996	1.87e-09	1.85e-07	PREDICTED: non-specific lipid-transfer protein 3 [Sesamum indicum]	1.2519e-18
lc_xylem_261433	28.1	DNA.synthesis/chromatin structure	(at3g01810 : 243.0) FUNCTIONS IN: molecular_function unknown; INVOLVED IN: biological_process unknown; EXPRESSED IN: 21 plant structures; EXPRESSED DURING: 13 growth stages; BEST Arabidopsis thaliana protein match is: nucleolar protein gar2-related (TAIR:AT2G42320.2). & (reliability: 462.0) & (original description: no original description)	-3.52991	7.96e-17	3.43e-14	PREDICTED: uncharacterized protein LOC105177410 [Sesamum indicum]	7.952e-103
lc_xylem_187692	35.2	not assigned.unknown	no hits & (original description: no original description)	-3.52878	3.81e-12	6.68e-10	unnamed protein product [Vitis vinifera]	4.05894
lc_xylem_170761	35.2	not assigned.unknown	no hits & (original description: no original description)	-3.5273	2.7e-10	3.2e-08	hypothetical protein SORBIDRAFT_04g024580 [Sorghum bicolor] >gi|241932202|gb|EES05347.1| hypothetical protein SORBIDRAFT_04g024580 [Sorghum bicolor]	0.295119
lc_xylem_183040	30.5	signalling.G-proteins	(at5g45970 : 94.0) Encodes a Rac-like protein ARAC2. A member of ROP GTPase gene family.; RAC-like 2 (RAC2); FUNCTIONS IN: GTP binding; INVOLVED IN: small GTPase mediated signal transduction; LOCATED IN: intracellular; EXPRESSED IN: 7 plant structures; EXPRESSED DURING: 4 anthesis, petal differentiation and expansion stage; CONTAINS InterPro DOMAIN/s: Ras GTPase (InterPro:IPR001806), Small GTP-bi…	-3.52509	8.85e-10	9.35e-08	PREDICTED: rac-like GTP-binding protein RAC13 [Vitis vinifera]	1.6615e-25
lc_xylem_57116	35.2	not assigned.unknown	no hits & (original description: no original description)	-3.52322	2.48e-22	2.34e-19
lc_xylem_156470	35.2	not assigned.unknown	no hits & (original description: no original description)	-3.52132	3.53e-10	4.1e-08	PREDICTED: BEL1-like homeodomain protein 7 [Sesamum indicum] >gi|747073319|ref|XP_011083614.1| PREDICTED: BEL1-like homeodomain protein 7 [Sesamum indicum] >gi|747073321|ref|XP_011083616.1| PREDICTED: BEL1-like homeodomain protein 7 [Sesamum indicum]	9.37487e-32
lc_xylem_197222	17.1.1.2.1	hormone metabolism.abscisic acid.synthesis-degradation.degradation.8-hydroxylase	(at5g45340 : 108.0) Encodes a protein with ABA 8'-hydroxylase activity; involved in ABA catabolism. Mutant analyses show that disruption in the gene results in more drought tolerance whereas overexpression results in increased transpiration rate and reduced drought tolerance. Gene involved in postgermination growth. Plant P450 CYP707A3, ABA 8'-hydroxylase, binds enantioselectively (+)-ABA but not…	-3.52066	4.27e-16	1.57e-13	ABA 8'-hydroxylase [Dianthus caryophyllus]	1.26838e-30
lc_xylem_268429	35.2	not assigned.unknown	(at5g47635 : 115.0) Pollen Ole e 1 allergen and extensin family protein; FUNCTIONS IN: molecular_function unknown; INVOLVED IN: biological_process unknown; LOCATED IN: endomembrane system; EXPRESSED IN: 8 plant structures; EXPRESSED DURING: 4 anthesis, petal differentiation and expansion stage; CONTAINS InterPro DOMAIN/s: Pollen Ole e 1 allergen/extensin (InterPro:IPR006041); BEST Arabidopsis tha…	-3.52054	3.5e-08	2.52e-06	PREDICTED: uncharacterized protein LOC105168050 [Sesamum indicum]	3.01266e-58
lc_xylem_278702	35.2	not assigned.unknown	no hits & (original description: no original description)	-3.52045	1.53e-08	1.2e-06	chitodextrinase [Eucommia ulmoides]	4.88592e-09
lc_xylem_258107	35.2	not assigned.unknown	no hits & (original description: no original description)	-3.52025	4.88e-08	3.38e-06
lc_xylem_260430	34	transport	(at2g28315 : 108.0) Nucleotide/sugar transporter family protein; CONTAINS InterPro DOMAIN/s: Protein of unknown function DUF250 (InterPro:IPR004853); BEST Arabidopsis thaliana protein match is: nodulin MtN21 /EamA-like transporter family protein (TAIR:AT1G06890.2); Has 30201 Blast hits to 17322 proteins in 780 species: Archae - 12; Bacteria - 1396; Metazoa - 17338; Fungi - 3422; Plants - 5037; Vi…	-3.51962	2.88e-09	2.71e-07	PREDICTED: uncharacterized membrane protein At1g06890 [Sesamum indicum] >gi|747084988|ref|XP_011089929.1| PREDICTED: uncharacterized membrane protein At1g06890 [Sesamum indicum]	1.53068e-30
lc_xylem_248052	15.2	metal handling.binding, chelation and storage	(at5g50740 : 229.0) Heavy metal transport/detoxification superfamily protein ; FUNCTIONS IN: metal ion binding; INVOLVED IN: metal ion transport; LOCATED IN: cellular_component unknown; EXPRESSED IN: 20 plant structures; EXPRESSED DURING: 13 growth stages; CONTAINS InterPro DOMAIN/s: Heavy metal transport/detoxification protein (InterPro:IPR006121); BEST Arabidopsis thaliana protein match is: far…	-3.51901	1.43e-23	1.56e-20	PREDICTED: neurofilament medium polypeptide-like [Sesamum indicum]	3.20995e-82
lc_xylem_259497	35.2	not assigned.unknown	no hits & (original description: no original description)	-3.51886	6.07e-11	8.31e-09
lc_xylem_254932	11.9.4.13	lipid metabolism.lipid degradation.beta-oxidation.acyl CoA reductase	(at4g33790 : 583.0) Encodes an alcohol-forming fatty acyl-CoA reductase, involved in cuticular wax biosynthesis. Lines carrying recessive mutations are deficient in primary alcohol and have glossy stem surfaces.; ECERIFERUM 4 (CER4); FUNCTIONS IN: oxidoreductase activity, acting on the CH-CH group of donors, fatty-acyl-CoA reductase (alcohol-forming) activity; INVOLVED IN: microsporogenesis, wax …	-3.51745	2.76e-19	1.77e-16	PREDICTED: alcohol-forming fatty acyl-CoA reductase-like isoform X1 [Sesamum indicum]	0
lc_xylem_261272	35.2	not assigned.unknown	(at5g67210 : 215.0) Protein of unknown function (DUF579); CONTAINS InterPro DOMAIN/s: Protein of unknown function DUF579 (InterPro:IPR021148), Conserved hypothetical protein CHP01627 (InterPro:IPR006514); BEST Arabidopsis thaliana protein match is: Protein of unknown function (DUF579) (TAIR:AT3G50220.1); Has 1807 Blast hits to 1807 proteins in 277 species: Archae - 0; Bacteria - 0; Metazoa - 736;…	-3.50759	2.21e-07	1.26e-05	PREDICTED: protein IRX15-LIKE [Sesamum indicum]	3.7528e-90
lc_xylem_179507	29.5.1	protein.degradation.subtilases	(at5g67360 : 310.0) Encodes a subtilisin-like serine protease essential for mucilage release from seed coats.; ARA12; FUNCTIONS IN: serine-type endopeptidase activity; INVOLVED IN: proteolysis, seed coat development, mucilage metabolic process involved seed coat development, mucilage extrusion from seed coat; LOCATED IN: extracellular region, apoplast, cell wall, plant-type cell wall; EXPRESSED I…	-3.50423	1.35e-09	1.38e-07	PREDICTED: subtilisin-like protease-like [Solanum tuberosum]	3.1206e-121
lc_xylem_279212	35.1	not assigned.no ontology	(at4g39730 : 214.0) Lipase/lipooxygenase, PLAT/LH2 family protein; FUNCTIONS IN: molecular_function unknown; INVOLVED IN: biological_process unknown; LOCATED IN: thylakoid, chloroplast thylakoid membrane, plasma membrane, chloroplast, vacuole; EXPRESSED IN: 25 plant structures; EXPRESSED DURING: 13 growth stages; CONTAINS InterPro DOMAIN/s: Lipoxygenase, LH2 (InterPro:IPR001024), Lipase/lipooxyge…	-3.49903	7.59e-28	1.38e-24	PREDICTED: lipoxygenase homology domain-containing protein 1-like [Sesamum indicum]	9.95246e-97
lc_xylem_272737	35.2	not assigned.unknown	no hits & (original description: no original description)	-3.49751	1.77e-09	1.77e-07	PREDICTED: protein NRT1/ PTR FAMILY 4.5 [Solanum lycopersicum]	1.99529e-35
lc_xylem_178575	35.2	not assigned.unknown	no hits & (original description: no original description)	-3.49591	1.18e-14	3.25e-12	hypothetical protein JCGZ_17952 [Jatropha curcas]	1.28143e-23
lc_xylem_156163	35.2	not assigned.unknown	no hits & (original description: no original description)	-3.48985	1.33e-10	1.69e-08	hypothetical protein AMTR_s05614p00001110, partial [Amborella trichopoda]	1.0523e-15
lc_xylem_279283	16.2.1.8	secondary metabolism.phenylpropanoids.lignin biosynthesis.F5H	(at4g36220 : 373.0) encodes ferulate 5-hydroxylase (F5H). Involved in lignin biosynthesis.; ferulic acid 5-hydroxylase 1 (FAH1); FUNCTIONS IN: ferulate 5-hydroxylase activity, monooxygenase activity; INVOLVED IN: lignin biosynthetic process, response to UV-B, phenylpropanoid biosynthetic process; LOCATED IN: endoplasmic reticulum; EXPRESSED IN: 20 plant structures; EXPRESSED DURING: 12 growth sta…	-3.48809	2.2e-09	2.13e-07	cytochrome P450 CYP84A60 [Salvia miltiorrhiza]	1.5606e-143
lc_xylem_198512	20.1.7	stress.biotic.PR-proteins	(at5g23400 : 642.0) Leucine-rich repeat (LRR) family protein; INVOLVED IN: signal transduction, defense response; LOCATED IN: cell wall; EXPRESSED IN: 17 plant structures; EXPRESSED DURING: 10 growth stages; CONTAINS InterPro DOMAIN/s: Leucine-rich repeat-containing N-terminal domain, type 2 (InterPro:IPR013210), Leucine-rich repeat (InterPro:IPR001611); BEST Arabidopsis thaliana protein match is…	-3.48272	4.38e-34	1.36e-30	PREDICTED: probable leucine-rich repeat receptor-like protein kinase At1g35710 [Nicotiana sylvestris]	0
lc_xylem_231396	35.2	not assigned.unknown	no hits & (original description: no original description)	-3.47554	2.65e-09	2.53e-07	unknown protein; 3519-5443 [Arabidopsis thaliana]	6.79525
lc_xylem_276903	26.10	misc.cytochrome P450	(q05047|c72a1_catro : 155.0) Cytochrome P450 72A1 (EC 1.3.3.9) (CYPLXXII) (Secologanin synthase) (SLS) - Catharanthus roseus (Rosy periwinkle) (Madagascar periwinkle) & (at3g14660 : 142.0) putative cytochrome P450; "cytochrome P450, family 72, subfamily A, polypeptide 13" (CYP72A13); FUNCTIONS IN: electron carrier activity, monooxygenase activity, iron ion binding, oxygen binding, heme binding; I…	-3.47276	3.64e-10	4.22e-08	hypothetical protein MIMGU_mgv1a004595mg [Erythranthe guttata]	6.75074e-54
lc_xylem_156771	16.2.1.8	secondary metabolism.phenylpropanoids.lignin biosynthesis.F5H	(at4g36220 : 232.0) encodes ferulate 5-hydroxylase (F5H). Involved in lignin biosynthesis.; ferulic acid 5-hydroxylase 1 (FAH1); FUNCTIONS IN: ferulate 5-hydroxylase activity, monooxygenase activity; INVOLVED IN: lignin biosynthetic process, response to UV-B, phenylpropanoid biosynthetic process; LOCATED IN: endoplasmic reticulum; EXPRESSED IN: 20 plant structures; EXPRESSED DURING: 12 growth sta…	-3.47109	1.9e-14	5.03e-12	PREDICTED: cytochrome P450 84A1-like [Sesamum indicum]	3.47532e-86
lc_xylem_272011	17.1.1.2.1	hormone metabolism.abscisic acid.synthesis-degradation.degradation.8-hydroxylase	(at5g45340 : 152.0) Encodes a protein with ABA 8'-hydroxylase activity; involved in ABA catabolism. Mutant analyses show that disruption in the gene results in more drought tolerance whereas overexpression results in increased transpiration rate and reduced drought tolerance. Gene involved in postgermination growth. Plant P450 CYP707A3, ABA 8'-hydroxylase, binds enantioselectively (+)-ABA but not…	-3.47064	2.8e-13	6.18e-11	ABA 8-oxidase [Lactuca sativa]	4.55659e-50
lc_xylem_179262	35.2	not assigned.unknown	no hits & (original description: no original description)	-3.47025	1.92e-11	2.9e-09	Basic helix-loop-helix DNA-binding superfamily protein isoform 2 [Theobroma cacao] >gi|508699956|gb|EOX91852.1| Basic helix-loop-helix DNA-binding superfamily protein isoform 2 [Theobroma cacao]	4.33377e-28
lc_xylem_220795	16.8.3	secondary metabolism.flavonoids.dihydroflavonols	(at4g01070 : 137.0) the glycosyltransferase (UGT72B1) is involved in metabolizing xenobiotica (chloroaniline and chlorophenole). Comparison between wild type and knock-out mutant demonstrates the central role of this gene for metabolizing chloroaniline but significantly less for chlorophenole. The glucosyltransferase preferred UDP-xylose over UDP-glucose indicating its (additional) functioning as…	-3.46918	6.67e-09	5.75e-07	PREDICTED: hydroquinone glucosyltransferase-like [Sesamum indicum]	2.9662e-51
lc_xylem_279800	20.1	stress.biotic	(at1g05850 : 353.0) Encodes an endo chitinase-like protein AtCTL1. Essential for tolerance to heat, salt and drought stresses. Also involved in root hair development, cell expansion and response to cytokinin. Allelic to erh2. 11 alleles described in Hauser (1995). Mutant is defective in acquired thermotolerance, appears semidwarf throughout its life cycle and has extra lateral branches. There are…	-3.46766	1.27e-08	1.01e-06	chitodextrinase [Eucommia ulmoides]	3.5575e-136
lc_xylem_186101	29.5	protein.degradation	(at4g20070 : 555.0) The gene encoding Arabidopsis thaliana Allantoate Amidohydrolase (AtAAH)which catalyzes the allantoate deiminase reaction (EC 3.5.3.9)is expressed in all parts of the plant being consistent with a function in purine turnover in Arabidopsis.; allantoate amidohydrolase (AAH); CONTAINS InterPro DOMAIN/s: Peptidase M20 (InterPro:IPR002933), ArgE/DapE/ACY1/CPG2/YscS, conserved site…	-3.46561	1.88e-43	1.17e-39	PREDICTED: allantoate deiminase [Sesamum indicum]	0
lc_xylem_273993	16.10	secondary metabolism.simple phenols	(at2g38080 : 359.0) Encodes a protein with similarity to putative laccase, a member of laccase family (17 members in Arabidopsis). Might be involved in cell wall biosynthesis. Mutants have a mild irregular xylem phenotype.; IRREGULAR XYLEM 12 (IRX12); FUNCTIONS IN: laccase activity; INVOLVED IN: secondary cell wall biogenesis; LOCATED IN: endomembrane system, apoplast; EXPRESSED IN: 24 plant stru…	-3.4604	1.31e-07	8.07e-06	PREDICTED: laccase-4-like [Sesamum indicum]	1.2783e-127
lc_xylem_254308	16.7	secondary metabolism.wax	(at1g02205 : 281.0) Expression of the CER1 gene associated with production of stem epicuticular wax and pollen fertility. Biochemical studies showed that cer1 mutants are blocked in the conversion of stem wax C30 aldehydes to C29 alkanes, and they also lack the secondary alcohols and ketones. These suggested the CER1 protein is an aldehyde decarbonylase, but the exact molecular function of this p…	-3.45814	2.63e-13	5.84e-11	unnamed protein product [Coffea canephora]	8.4444e-103
lc_xylem_202209	35.2	not assigned.unknown	(at2g34070 : 152.0) Encodes a member of the TBL (TRICHOME BIREFRINGENCE-LIKE) gene family containing a plant-specific DUF231 (domain of unknown function) domain. TBL gene family has 46 members, two of which (TBR/AT5G06700 and TBL3/AT5G01360) have been shown to be involved in the synthesis and deposition of secondary wall cellulose, presumably by influencing the esterification state of pectic poly…	-3.45571	3.41e-15	1.06e-12	hypothetical protein L484_001474 [Morus notabilis] >gi|587854973|gb|EXB44995.1| hypothetical protein L484_001474 [Morus notabilis]	9.21809e-51
lc_xylem_275815	20.2.99	stress.abiotic.unspecified	(at5g39130 : 90.1) RmlC-like cupins superfamily protein; FUNCTIONS IN: manganese ion binding, nutrient reservoir activity; INVOLVED IN: biological_process unknown; LOCATED IN: endomembrane system, apoplast; CONTAINS InterPro DOMAIN/s: Cupin, RmlC-type (InterPro:IPR011051), Cupin 1 (InterPro:IPR006045), RmlC-like jelly roll fold (InterPro:IPR014710), Germin (InterPro:IPR001929), Germin, manganese …	-3.45061	3.56e-10	4.13e-08	hypothetical protein MIMGU_mgv1a013054mg [Erythranthe guttata]	9.26182e-25
lc_xylem_273633	35.2	not assigned.unknown	(at5g62580 : 118.0) ARM repeat superfamily protein; FUNCTIONS IN: binding; INVOLVED IN: biological_process unknown; LOCATED IN: cellular_component unknown; EXPRESSED IN: 22 plant structures; EXPRESSED DURING: 13 growth stages; CONTAINS InterPro DOMAIN/s: HEAT (InterPro:IPR000357), Armadillo-type fold (InterPro:IPR016024); BEST Arabidopsis thaliana protein match is: ARM repeat superfamily protein …	-3.44883	3.44e-16	1.29e-13	PREDICTED: LOW QUALITY PROTEIN: microtubule-associated protein TORTIFOLIA1 [Sesamum indicum]	2.13384e-61
lc_xylem_273425	35.1	not assigned.no ontology	(at1g25570 : 183.0) Di-glucose binding protein with Leucine-rich repeat domain; LOCATED IN: plasma membrane, vacuole; EXPRESSED IN: 22 plant structures; EXPRESSED DURING: 13 growth stages; CONTAINS InterPro DOMAIN/s: Malectin/receptor-like protein kinase (InterPro:IPR021720), Leucine-rich repeat (InterPro:IPR001611); BEST Arabidopsis thaliana protein match is: receptor like protein 4 (TAIR:AT1G28…	-3.44584	2.65e-13	5.88e-11	PREDICTED: probable LRR receptor-like serine/threonine-protein kinase At1g51810 isoform X2 [Sesamum indicum]	5.23646e-64
lc_xylem_202947	26.7	misc.oxidases - copper, flavone etc	(at4g22010 : 404.0) SKU5 similar 4 (sks4); FUNCTIONS IN: oxidoreductase activity, copper ion binding; INVOLVED IN: oxidation reduction; LOCATED IN: membrane, plant-type cell wall; EXPRESSED IN: 22 plant structures; EXPRESSED DURING: 14 growth stages; CONTAINS InterPro DOMAIN/s: Multicopper oxidase, type 3 (InterPro:IPR011707), Cupredoxin (InterPro:IPR008972), Multicopper oxidase, type 2 (InterPro…	-3.44435	8.79e-26	1.23e-22	PREDICTED: L-ascorbate oxidase homolog [Sesamum indicum]	4.5791e-150
lc_xylem_171620	26.19	misc.plastocyanin-like	(q41001|bcp_pea : 170.0) Blue copper protein precursor - Pisum sativum (Garden pea) & (at1g22480 : 146.0) Cupredoxin superfamily protein; FUNCTIONS IN: electron carrier activity, copper ion binding; LOCATED IN: anchored to membrane; EXPRESSED IN: shoot apex, inflorescence meristem, embryo, flower, seed; EXPRESSED DURING: F mature embryo stage, petal differentiation and expansion stage, E expanded…	-3.44327	3.64e-09	3.34e-07	hypothetical protein MIMGU_mgv1a014161mg [Erythranthe guttata]	1.53958e-51
lc_xylem_5491	35.2	not assigned.unknown	no hits & (original description: no original description)	-3.44218	1e-09	1.05e-07	hypothetical protein CISIN_1g001574mg [Citrus sinensis]	9.77117e-15
lc_xylem_238586	35.1	not assigned.no ontology	(at5g64440 : 390.0) AtFAAH (fatty acid amide hydrolase) modulates endogenous NAEs (N-Acylethanolamines) levels in plants by hydrolyzing NAEs to ethanolamine and their corresponding free fatty acids. NAE depletion likely participates in the regulation of plant growth.; fatty acid amide hydrolase (FAAH); FUNCTIONS IN: N-(long-chain-acyl)ethanolamine deacylase activity, amidase activity; INVOLVED IN…	-3.44096	6.66e-08	4.43e-06	PREDICTED: fatty acid amide hydrolase-like [Sesamum indicum]	0
lc_xylem_276833	26.21	misc.protease inhibitor/seed storage/lipid transfer protein (LTP) family protein	(at1g62510 : 104.0) Bifunctional inhibitor/lipid-transfer protein/seed storage 2S albumin superfamily protein; FUNCTIONS IN: lipid binding; INVOLVED IN: lipid transport; LOCATED IN: endomembrane system; EXPRESSED IN: shoot, cotyledon, leaf whorl, leaf; EXPRESSED DURING: LP.04 four leaves visible, LP.02 two leaves visible; CONTAINS InterPro DOMAIN/s: Bifunctional inhibitor/plant lipid transfer pro…	-3.43108	3.13e-08	2.29e-06	hypothetical protein MIMGU_mgv1a017316mg [Erythranthe guttata]	1.26814e-35
lc_xylem_266715	35.2	not assigned.unknown	no hits & (original description: no original description)	-3.42713	1.35e-13	3.13e-11	hypothetical protein MIMGU_mgv1a014071mg [Erythranthe guttata]	1.79513e-23
lc_xylem_197024	30.5	signalling.G-proteins	(q41254|rac9_goshi : 263.0) Rac-like GTP-binding protein RAC9 - Gossypium hirsutum (Upland cotton) & (at5g45970 : 260.0) Encodes a Rac-like protein ARAC2. A member of ROP GTPase gene family.; RAC-like 2 (RAC2); FUNCTIONS IN: GTP binding; INVOLVED IN: small GTPase mediated signal transduction; LOCATED IN: intracellular; EXPRESSED IN: 7 plant structures; EXPRESSED DURING: 4 anthesis, petal differen…	-3.42271	3.79e-09	3.46e-07	PREDICTED: rac-like GTP-binding protein RAC13 [Sesamum indicum]	8.07304e-92
lc_xylem_221299	35.1	not assigned.no ontology	(at1g25570 : 253.0) Di-glucose binding protein with Leucine-rich repeat domain; LOCATED IN: plasma membrane, vacuole; EXPRESSED IN: 22 plant structures; EXPRESSED DURING: 13 growth stages; CONTAINS InterPro DOMAIN/s: Malectin/receptor-like protein kinase (InterPro:IPR021720), Leucine-rich repeat (InterPro:IPR001611); BEST Arabidopsis thaliana protein match is: receptor like protein 4 (TAIR:AT1G28…	-3.41997	7.64e-15	2.19e-12	hypothetical protein MIMGU_mgv1a020076mg, partial [Erythranthe guttata]	1.9124e-104
lc_xylem_170421	26.19	misc.plastocyanin-like	(at5g26330 : 165.0) Cupredoxin superfamily protein; FUNCTIONS IN: electron carrier activity, copper ion binding; LOCATED IN: anchored to membrane; EXPRESSED IN: 16 plant structures; EXPRESSED DURING: 10 growth stages; CONTAINS InterPro DOMAIN/s: Plastocyanin-like (InterPro:IPR003245), Cupredoxin (InterPro:IPR008972); BEST Arabidopsis thaliana protein match is: Cupredoxin superfamily protein (TAIR…	-3.41753	8.27e-13	1.66e-10	PREDICTED: mavicyanin-like [Sesamum indicum]	5.7298e-68
lc_xylem_28548	35.2	not assigned.unknown	no hits & (original description: no original description)	-3.41646	1.23e-23	1.38e-20
lc_xylem_201249	16.10	secondary metabolism.simple phenols	(at5g05390 : 118.0) putative laccase, a member of laccase family of genes (17 members in Arabidopsis).; laccase 12 (LAC12); FUNCTIONS IN: laccase activity; INVOLVED IN: oxidation reduction, lignin catabolic process; LOCATED IN: endomembrane system, apoplast; EXPRESSED IN: 7 plant structures; EXPRESSED DURING: petal differentiation and expansion stage; CONTAINS InterPro DOMAIN/s: Multicopper oxida…	-3.41564	5.24e-10	5.87e-08	unnamed protein product [Coffea canephora]	2.27121e-43
lc_xylem_192195	10.8.1	cell wall.pectin*esterases.PME	(at5g09760 : 692.0) Plant invertase/pectin methylesterase inhibitor superfamily; FUNCTIONS IN: enzyme inhibitor activity, pectinesterase activity; INVOLVED IN: cell wall modification; LOCATED IN: cell wall, chloroplast, plant-type cell wall; EXPRESSED IN: 23 plant structures; EXPRESSED DURING: 13 growth stages; CONTAINS InterPro DOMAIN/s: Pectin lyase fold/virulence factor (InterPro:IPR011050), P…	-3.41098	1.11e-45	7.18e-42	PREDICTED: probable pectinesterase/pectinesterase inhibitor 51 [Sesamum indicum]	0
lc_xylem_238466	11.9.4.13	lipid metabolism.lipid degradation.beta-oxidation.acyl CoA reductase	(at4g33790 : 461.0) Encodes an alcohol-forming fatty acyl-CoA reductase, involved in cuticular wax biosynthesis. Lines carrying recessive mutations are deficient in primary alcohol and have glossy stem surfaces.; ECERIFERUM 4 (CER4); FUNCTIONS IN: oxidoreductase activity, acting on the CH-CH group of donors, fatty-acyl-CoA reductase (alcohol-forming) activity; INVOLVED IN: microsporogenesis, wax …	-3.40876	4.66e-17	2.04e-14	PREDICTED: alcohol-forming fatty acyl-CoA reductase-like isoform X1 [Sesamum indicum]	0
lc_xylem_179721	31.1	cell.organisation	(q5jmf2|abil5_orysa : 110.0) Probable protein ABIL5 (Abl interactor-like protein 5) - Oryza sativa (Rice) & (at2g46225 : 85.1) Encodes a subunit of the WAVE complex. The WAVE complex is required for activation of ARP2/3 complex which functions in actin microfilament nucleation and branching. One of four ABI-like proteins.; ABI-1-like 1 (ABIL1); FUNCTIONS IN: molecular_function unknown; INVOLVED I…	-3.40677	3.95e-08	2.81e-06	PREDICTED: probable protein ABIL5 isoform X2 [Nicotiana sylvestris]	1.19035e-46
lc_xylem_248387	20.1.7	stress.biotic.PR-proteins	(at5g23400 : 642.0) Leucine-rich repeat (LRR) family protein; INVOLVED IN: signal transduction, defense response; LOCATED IN: cell wall; EXPRESSED IN: 17 plant structures; EXPRESSED DURING: 10 growth stages; CONTAINS InterPro DOMAIN/s: Leucine-rich repeat-containing N-terminal domain, type 2 (InterPro:IPR013210), Leucine-rich repeat (InterPro:IPR001611); BEST Arabidopsis thaliana protein match is…	-3.40501	2.87e-35	1e-31	PREDICTED: probable leucine-rich repeat receptor-like protein kinase At1g35710 [Nicotiana sylvestris]	0
lc_xylem_202565	35.1	not assigned.no ontology	(at2g22170 : 171.0) Lipase/lipooxygenase, PLAT/LH2 family protein; FUNCTIONS IN: molecular_function unknown; INVOLVED IN: biological_process unknown; LOCATED IN: thylakoid, chloroplast, membrane; EXPRESSED IN: 19 plant structures; EXPRESSED DURING: 13 growth stages; CONTAINS InterPro DOMAIN/s: Lipoxygenase, LH2 (InterPro:IPR001024), Lipase/lipooxygenase, PLAT/LH2 (InterPro:IPR008976); BEST Arabid…	-3.39967	8.68e-26	1.22e-22	PREDICTED: lipoxygenase homology domain-containing protein 1-like [Sesamum indicum]	3.44655e-69
lc_xylem_259660	35.2	not assigned.unknown	no hits & (original description: no original description)	-3.39389	6.07e-14	1.49e-11	PREDICTED: malonyl-CoA-acyl carrier protein transacylase, mitochondrial [Brachypodium distachyon]	6.20733
lc_xylem_261293	35.2	not assigned.unknown	no hits & (original description: no original description)	-3.39352	3.72e-17	1.66e-14	PREDICTED: microtubule-associated protein TORTIFOLIA1 [Solanum lycopersicum]	3.1146e-19
lc_xylem_206163	35.2	not assigned.unknown	no hits & (original description: no original description)	-3.38095	8.94e-22	7.69e-19
lc_xylem_170362	35.2	not assigned.unknown	no hits & (original description: no original description)	-3.37798	2.84e-11	4.11e-09
lc_xylem_179218	3.6	minor CHO metabolism.callose	(at1g18650 : 145.0) Encodes a member of the X8-GPI family of proteins. It localizes to the plasmodesmata and is predicted to bind callose.; plasmodesmata callose-binding protein 3 (PDCB3); CONTAINS InterPro DOMAIN/s: X8 (InterPro:IPR012946); BEST Arabidopsis thaliana protein match is: glucan endo-1,3-beta-glucosidase-like protein 3 (TAIR:AT5G08000.1); Has 1473 Blast hits to 1425 proteins in 72 sp…	-3.375	4.03e-23	4.2e-20	PREDICTED: PLASMODESMATA CALLOSE-BINDING PROTEIN 3 [Sesamum indicum]	5.40519e-48
lc_xylem_190895	35.1	not assigned.no ontology	(at1g25570 : 124.0) Di-glucose binding protein with Leucine-rich repeat domain; LOCATED IN: plasma membrane, vacuole; EXPRESSED IN: 22 plant structures; EXPRESSED DURING: 13 growth stages; CONTAINS InterPro DOMAIN/s: Malectin/receptor-like protein kinase (InterPro:IPR021720), Leucine-rich repeat (InterPro:IPR001611); BEST Arabidopsis thaliana protein match is: receptor like protein 4 (TAIR:AT1G28…	-3.36813	1.73e-11	2.63e-09	hypothetical protein M569_11171, partial [Genlisea aurea]	9.85375e-45
lc_xylem_261718	27.3.22	RNA.regulation of transcription.HB,Homeobox transcription factor family	(at4g34610 : 211.0) BEL1-like homeodomain 6 (BLH6); FUNCTIONS IN: DNA binding, sequence-specific DNA binding transcription factor activity; INVOLVED IN: regulation of transcription, DNA-dependent, regulation of transcription; EXPRESSED IN: 21 plant structures; EXPRESSED DURING: 13 growth stages; CONTAINS InterPro DOMAIN/s: Homeobox (InterPro:IPR001356), Homeodomain-like (InterPro:IPR009057), POX …	-3.36793	2.49e-17	1.15e-14	PREDICTED: BEL1-like homeodomain protein 7 [Sesamum indicum] >gi|747073319|ref|XP_011083614.1| PREDICTED: BEL1-like homeodomain protein 7 [Sesamum indicum] >gi|747073321|ref|XP_011083616.1| PREDICTED: BEL1-like homeodomain protein 7 [Sesamum indicum]	9.8431e-116
lc_xylem_261686	29.5.1	protein.degradation.subtilases	(at5g67360 : 364.0) Encodes a subtilisin-like serine protease essential for mucilage release from seed coats.; ARA12; FUNCTIONS IN: serine-type endopeptidase activity; INVOLVED IN: proteolysis, seed coat development, mucilage metabolic process involved seed coat development, mucilage extrusion from seed coat; LOCATED IN: extracellular region, apoplast, cell wall, plant-type cell wall; EXPRESSED I…	-3.36371	8.01e-15	2.28e-12	PREDICTED: subtilisin-like protease [Sesamum indicum]	7.669e-141
lc_xylem_279685	35.2	not assigned.unknown	no hits & (original description: no original description)	-3.35954	3.9e-25	5.07e-22	PREDICTED: extensin-2-like [Nicotiana tomentosiformis]	1.18795e-05
lc_xylem_195830	35.2	not assigned.unknown	no hits & (original description: no original description)	-3.35947	5.93e-12	9.98e-10	hypothetical protein POPTR_0006s07650g [Populus trichocarpa] >gi|550335725|gb|ERP58957.1| hypothetical protein POPTR_0006s07650g [Populus trichocarpa]	0.0946224
lc_xylem_253912	35.2	not assigned.unknown	no hits & (original description: no original description)	-3.35742	3.57e-20	2.55e-17	hypothetical protein MIMGU_mgv11b019116mg [Erythranthe guttata]	4.40689e-15
lc_xylem_254810	26.28	misc.GDSL-motif lipase	(at5g37690 : 509.0) SGNH hydrolase-type esterase superfamily protein; FUNCTIONS IN: lipase activity, hydrolase activity, acting on ester bonds; INVOLVED IN: lipid metabolic process; LOCATED IN: endomembrane system; EXPRESSED IN: shoot, hypocotyl, root; CONTAINS InterPro DOMAIN/s: Lipase, GDSL (InterPro:IPR001087), Esterase, SGNH hydrolase-type (InterPro:IPR013830); BEST Arabidopsis thaliana prote…	-3.35579	1.6e-20	1.19e-17	PREDICTED: GDSL esterase/lipase At5g37690 [Nicotiana sylvestris]	0
lc_xylem_221435	35.1	not assigned.no ontology	(at1g25570 : 285.0) Di-glucose binding protein with Leucine-rich repeat domain; LOCATED IN: plasma membrane, vacuole; EXPRESSED IN: 22 plant structures; EXPRESSED DURING: 13 growth stages; CONTAINS InterPro DOMAIN/s: Malectin/receptor-like protein kinase (InterPro:IPR021720), Leucine-rich repeat (InterPro:IPR001611); BEST Arabidopsis thaliana protein match is: receptor like protein 4 (TAIR:AT1G28…	-3.35528	5.46e-20	3.78e-17	PREDICTED: probable LRR receptor-like serine/threonine-protein kinase At1g51810 isoform X2 [Sesamum indicum]	7.311e-122
lc_xylem_69142	35.2	not assigned.unknown	no hits & (original description: no original description)	-3.3522	2.43e-19	1.56e-16
lc_xylem_267040	26.10	misc.cytochrome P450	(p37119|c71a3_solme : 112.0) Cytochrome P450 71A3 (EC 1.14.-.-) (CYPLXXIA3) (P-450EG3) (Fragment) - Solanum melongena (Eggplant) (Aubergine) & (at4g13310 : 105.0) putative cytochrome P450; "cytochrome P450, family 71, subfamily A, polypeptide 20" (CYP71A20); FUNCTIONS IN: electron carrier activity, monooxygenase activity, iron ion binding, oxygen binding, heme binding; INVOLVED IN: oxidation redu…	-3.34799	3.68e-14	9.33e-12	PREDICTED: cytochrome P450 71A6-like [Sesamum indicum]	5.76201e-36
lc_xylem_238460	33.99	development.unspecified	(at5g64700 : 347.0) nodulin MtN21 /EamA-like transporter family protein; FUNCTIONS IN: molecular_function unknown; LOCATED IN: membrane; EXPRESSED IN: 10 plant structures; EXPRESSED DURING: 4 anthesis, C globular stage, petal differentiation and expansion stage; CONTAINS InterPro DOMAIN/s: Protein of unknown function DUF6, transmembrane (InterPro:IPR000620); BEST Arabidopsis thaliana protein matc…	-3.34771	1e-23	1.13e-20	PREDICTED: WAT1-related protein At5g64700-like, partial [Sesamum indicum]	1.2778e-147
lc_xylem_236145	35.2	not assigned.unknown	no hits & (original description: no original description)	-3.34695	6.15e-11	8.4e-09
lc_xylem_234202	35.2	not assigned.unknown	no hits & (original description: no original description)	-3.33394	1.58e-09	1.59e-07	PREDICTED: uncharacterized protein LOC105162690 isoform X2 [Sesamum indicum]	1.96368e-05
lc_xylem_277585	35.2	not assigned.unknown	no hits & (original description: no original description)	-3.33323	3.17e-19	2e-16	PREDICTED: proteoglycan 4-like [Sesamum indicum]	1.54632
lc_xylem_185536	30.3	signalling.calcium	(at3g59690 : 114.0) IQ-domain 13 (IQD13); FUNCTIONS IN: calmodulin binding; LOCATED IN: plasma membrane; EXPRESSED IN: 19 plant structures; EXPRESSED DURING: 8 growth stages; CONTAINS InterPro DOMAIN/s: IQ calmodulin-binding region (InterPro:IPR000048); BEST Arabidopsis thaliana protein match is: IQ-domain 14 (TAIR:AT2G43680.1); Has 1694 Blast hits to 1201 proteins in 100 species: Archae - 0; Bac…	-3.33235	1.3e-22	1.24e-19	unnamed protein product [Coffea canephora]	5.75425e-54
lc_xylem_198413	10.6.3	cell wall.degradation.pectate lyases and polygalacturonases	(at3g61490 : 684.0) Pectin lyase-like superfamily protein; FUNCTIONS IN: polygalacturonase activity; INVOLVED IN: carbohydrate metabolic process; LOCATED IN: endomembrane system; EXPRESSED IN: 22 plant structures; EXPRESSED DURING: 14 growth stages; CONTAINS InterPro DOMAIN/s: Pectin lyase fold/virulence factor (InterPro:IPR011050), Glycoside hydrolase, family 28 (InterPro:IPR000743), Pectin lyas…	-3.32737	3.99e-08	2.83e-06	PREDICTED: probable polygalacturonase [Sesamum indicum]	0
lc_xylem_204112	10.5.4	cell wall.cell wall proteins.HRGP	(p06599|extn_dauca : 98.2) Extensin precursor - Daucus carota (Carrot) & (at3g54580 : 87.0) Proline-rich extensin-like family protein; FUNCTIONS IN: structural constituent of cell wall; INVOLVED IN: plant-type cell wall organization; LOCATED IN: endomembrane system; EXPRESSED IN: male gametophyte, root, pollen tube; EXPRESSED DURING: L mature pollen stage; CONTAINS InterPro DOMAIN/s: Extensin-lik…	-3.32718	1.21e-19	7.96e-17	hypothetical protein MIMGU_mgv1a024352mg, partial [Erythranthe guttata]	3.84858e-17
lc_xylem_196846	35.1	not assigned.no ontology	(at1g25570 : 181.0) Di-glucose binding protein with Leucine-rich repeat domain; LOCATED IN: plasma membrane, vacuole; EXPRESSED IN: 22 plant structures; EXPRESSED DURING: 13 growth stages; CONTAINS InterPro DOMAIN/s: Malectin/receptor-like protein kinase (InterPro:IPR021720), Leucine-rich repeat (InterPro:IPR001611); BEST Arabidopsis thaliana protein match is: receptor like protein 4 (TAIR:AT1G28…	-3.3266	2.27e-09	2.19e-07	hypothetical protein M569_11171, partial [Genlisea aurea]	3.47331e-64
lc_xylem_259562	35.2	not assigned.unknown	no hits & (original description: no original description)	-3.31054	2.78e-09	2.63e-07	PREDICTED: S-antigen protein-like [Sesamum indicum]	0.0610778
lc_xylem_185581	29.4	protein.postranslational modification	(at3g20860 : 113.0) Encodes a member of the NIMA-related serine/threonine kinases (Neks) that have been linked to cell-cycle regulation in fungi and mammals. Plant Neks might be involved in plant development processes.; NIMA-related kinase 5 (NEK5); FUNCTIONS IN: protein serine/threonine kinase activity, protein kinase activity, kinase activity, ATP binding; INVOLVED IN: protein amino acid phosph…	-3.31037	3e-12	5.37e-10	PREDICTED: serine/threonine-protein kinase Nek6-like [Sesamum indicum]	1.51169e-49
lc_xylem_198510	35.2	not assigned.unknown	(at5g05480 : 459.0) Peptide-N4-(N-acetyl-beta-glucosaminyl)asparagine amidase A protein; FUNCTIONS IN: molecular_function unknown; INVOLVED IN: biological_process unknown; LOCATED IN: vacuole; EXPRESSED IN: 21 plant structures; EXPRESSED DURING: 10 growth stages; CONTAINS InterPro DOMAIN/s: Peptide-N4-(N-acetyl-beta-glucosaminyl)asparagine amidase A (InterPro:IPR021102); BEST Arabidopsis thaliana…	-3.30798	7.23e-09	6.19e-07	PREDICTED: peptide-N4-(N-acetyl-beta-glucosaminyl)asparagine amidase A-like [Sesamum indicum]	0
lc_xylem_89949	35.2	not assigned.unknown	no hits & (original description: no original description)	-3.30472	1.34e-12	2.56e-10	PREDICTED: LOW QUALITY PROTEIN: extensin-2, partial [Amborella trichopoda]	0.000152861
lc_xylem_259451	17.5.2	hormone metabolism.ethylene.signal transduction	(at5g25190 : 122.0) encodes a member of the ERF (ethylene response factor) subfamily B-6 of ERF/AP2 transcription factor family. The protein contains one AP2 domain. There are 12 members in this subfamily including RAP2.11.; Integrase-type DNA-binding superfamily protein; CONTAINS InterPro DOMAIN/s: DNA-binding, integrase-type (InterPro:IPR016177), Pathogenesis-related transcriptional factor/ERF,…	-3.30034	1.67e-12	3.15e-10	PPLZ02 family protein [Populus trichocarpa] >gi|222854667|gb|EEE92214.1| PPLZ02 family protein [Populus trichocarpa]	3.51711e-37
lc_xylem_278428	35.2	not assigned.unknown	no hits & (original description: no original description)	-3.29889	1.47e-13	3.37e-11	PREDICTED: cellulose synthase-like protein G2, partial [Sesamum indicum]	6.5328e-30
lc_xylem_248151	10.6.3	cell wall.degradation.pectate lyases and polygalacturonases	(at3g61490 : 652.0) Pectin lyase-like superfamily protein; FUNCTIONS IN: polygalacturonase activity; INVOLVED IN: carbohydrate metabolic process; LOCATED IN: endomembrane system; EXPRESSED IN: 22 plant structures; EXPRESSED DURING: 14 growth stages; CONTAINS InterPro DOMAIN/s: Pectin lyase fold/virulence factor (InterPro:IPR011050), Glycoside hydrolase, family 28 (InterPro:IPR000743), Pectin lyas…	-3.2985	4.57e-08	3.19e-06	PREDICTED: probable polygalacturonase [Sesamum indicum]	0
lc_xylem_170471	35.2	not assigned.unknown	no hits & (original description: no original description)	-3.29807	4.81e-15	1.44e-12	hypothetical protein POPTR_0017s07470g [Populus trichocarpa] >gi|550319702|gb|ERP50831.1| hypothetical protein POPTR_0017s07470g [Populus trichocarpa]	0.0183313
lc_xylem_179538	29.5.1	protein.degradation.subtilases	(at4g30020 : 114.0) PA-domain containing subtilase family protein; FUNCTIONS IN: identical protein binding, serine-type endopeptidase activity; INVOLVED IN: proteolysis, negative regulation of catalytic activity; LOCATED IN: endomembrane system, cell wall, membrane; EXPRESSED IN: 20 plant structures; EXPRESSED DURING: 13 growth stages; CONTAINS InterPro DOMAIN/s: Protease-associated PA (InterPro:…	-3.28906	2.94e-12	5.28e-10	unnamed protein product [Coffea canephora]	4.04808e-32
lc_xylem_171559	35.2	not assigned.unknown	(at3g27250 : 153.0) unknown protein; BEST Arabidopsis thaliana protein match is: unknown protein (TAIR:AT5G40800.1); Has 104 Blast hits to 104 proteins in 13 species: Archae - 0; Bacteria - 0; Metazoa - 0; Fungi - 0; Plants - 104; Viruses - 0; Other Eukaryotes - 0 (source: NCBI BLink). & (reliability: 306.0) & (original description: no original description)	-3.28779	5.04e-23	5.07e-20	PREDICTED: uncharacterized protein LOC102599410 isoform X1 [Solanum tuberosum] >gi|565381662|ref|XP_006357183.1| PREDICTED: uncharacterized protein LOC102599410 isoform X2 [Solanum tuberosum] >gi|565381664|ref|XP_006357184.1| PREDICTED: uncharacterized protein LOC102599410 isoform X3 [Solanum tuberosum] >gi|565381666|ref|XP_006357185.1| PREDICTED: uncharacterized protein LOC102599410 isoform X4 […	7.99472e-84
lc_xylem_261188	16.10	secondary metabolism.simple phenols	(at2g30210 : 284.0) putative laccase, a member of laccase family of genes (17 members in Arabidopsis).; laccase 3 (LAC3); FUNCTIONS IN: laccase activity; INVOLVED IN: oxidation reduction, lignin catabolic process; LOCATED IN: endomembrane system, apoplast; EXPRESSED IN: hypocotyl, fruit, root, seed; EXPRESSED DURING: E expanded cotyledon stage; CONTAINS InterPro DOMAIN/s: Multicopper oxidase, typ…	-3.28669	1.73e-11	2.63e-09	PREDICTED: laccase-3-like [Sesamum indicum]	4.5926e-107
lc_xylem_171032	26.19	misc.plastocyanin-like	(at5g15350 : 178.0) early nodulin-like protein 17 (ENODL17); FUNCTIONS IN: electron carrier activity, copper ion binding; LOCATED IN: anchored to plasma membrane, plasma membrane, vacuole, anchored to membrane; EXPRESSED IN: 24 plant structures; EXPRESSED DURING: 13 growth stages; CONTAINS InterPro DOMAIN/s: Plastocyanin-like (InterPro:IPR003245), Cupredoxin (InterPro:IPR008972); BEST Arabidopsis…	-3.28575	1.13e-27	1.98e-24	hypothetical protein MIMGU_mgv1a014978mg [Erythranthe guttata]	3.43934e-75
lc_xylem_204051	35.2	not assigned.unknown	no hits & (original description: no original description)	-3.28469	1.29e-22	1.23e-19
lc_xylem_202776	20.1	stress.biotic	(at1g65870 : 129.0) Disease resistance-responsive (dirigent-like protein) family protein; FUNCTIONS IN: molecular_function unknown; INVOLVED IN: lignan biosynthetic process, defense response; LOCATED IN: cell wall; EXPRESSED IN: 13 plant structures; EXPRESSED DURING: 9 growth stages; CONTAINS InterPro DOMAIN/s: Plant disease resistance response protein (InterPro:IPR004265); BEST Arabidopsis thali…	-3.2815	6.35e-09	5.5e-07	PREDICTED: dirigent protein 21-like [Sesamum indicum]	4.48907e-54
lc_xylem_261558	35.1	not assigned.no ontology	(at1g25570 : 351.0) Di-glucose binding protein with Leucine-rich repeat domain; LOCATED IN: plasma membrane, vacuole; EXPRESSED IN: 22 plant structures; EXPRESSED DURING: 13 growth stages; CONTAINS InterPro DOMAIN/s: Malectin/receptor-like protein kinase (InterPro:IPR021720), Leucine-rich repeat (InterPro:IPR001611); BEST Arabidopsis thaliana protein match is: receptor like protein 4 (TAIR:AT1G28…	-3.27274	6.53e-22	5.77e-19	PREDICTED: probable LRR receptor-like serine/threonine-protein kinase At1g51810 isoform X2 [Sesamum indicum]	4.9624e-164
lc_xylem_238260	29.5.1	protein.degradation.subtilases	(at5g67360 : 594.0) Encodes a subtilisin-like serine protease essential for mucilage release from seed coats.; ARA12; FUNCTIONS IN: serine-type endopeptidase activity; INVOLVED IN: proteolysis, seed coat development, mucilage metabolic process involved seed coat development, mucilage extrusion from seed coat; LOCATED IN: extracellular region, apoplast, cell wall, plant-type cell wall; EXPRESSED I…	-3.27192	1.32e-14	3.62e-12	PREDICTED: subtilisin-like protease [Sesamum indicum]	0
lc_xylem_279464	35.2	not assigned.unknown	no hits & (original description: no original description)	-3.26775	2.29e-16	9.02e-14
lc_xylem_179601	10.8.1	cell wall.pectin*esterases.PME	(at3g49220 : 157.0) Plant invertase/pectin methylesterase inhibitor superfamily; FUNCTIONS IN: enzyme inhibitor activity, pectinesterase activity; INVOLVED IN: cell wall modification; LOCATED IN: cell wall, plant-type cell wall; EXPRESSED IN: 22 plant structures; EXPRESSED DURING: 13 growth stages; CONTAINS InterPro DOMAIN/s: Pectinesterase, active site (InterPro:IPR018040), Pectin lyase fold/vir…	-3.26662	9.13e-19	5.43e-16	hypothetical protein MIMGU_mgv1a0032972mg, partial [Erythranthe guttata]	1.21923e-65
lc_xylem_191643	31.1.1.3	cell.organisation.cytoskeleton.Myosin	(at3g56480 : 244.0) myosin heavy chain-related; FUNCTIONS IN: molecular_function unknown; INVOLVED IN: biological_process unknown; LOCATED IN: plasma membrane; EXPRESSED IN: 22 plant structures; EXPRESSED DURING: 13 growth stages; BEST Arabidopsis thaliana protein match is: unknown protein (TAIR:AT2G40820.1); Has 486 Blast hits to 458 proteins in 133 species: Archae - 0; Bacteria - 70; Metazoa - …	-3.26545	7.56e-21	5.85e-18	PREDICTED: uncharacterized protein LOC105155823 [Sesamum indicum] >gi|747048186|ref|XP_011070093.1| PREDICTED: uncharacterized protein LOC105155823 [Sesamum indicum]	4.5447e-101
lc_xylem_143024	35.2	not assigned.unknown	no hits & (original description: no original description)	-3.26057	9.13e-22	7.82e-19	hypothetical protein MTR_8g078670 [Medicago truncatula]	0.48608
lc_xylem_279597	35.2	not assigned.unknown	no hits & (original description: no original description)	-3.25973	8.3e-18	4.24e-15
lc_xylem_191984	35.1	not assigned.no ontology	(at1g25570 : 225.0) Di-glucose binding protein with Leucine-rich repeat domain; LOCATED IN: plasma membrane, vacuole; EXPRESSED IN: 22 plant structures; EXPRESSED DURING: 13 growth stages; CONTAINS InterPro DOMAIN/s: Malectin/receptor-like protein kinase (InterPro:IPR021720), Leucine-rich repeat (InterPro:IPR001611); BEST Arabidopsis thaliana protein match is: receptor like protein 4 (TAIR:AT1G28…	-3.25728	6.08e-31	1.5e-27	PREDICTED: probable LRR receptor-like serine/threonine-protein kinase At1g51880 isoform X1 [Sesamum indicum]	2.7223e-87
lc_xylem_207406	35.2	not assigned.unknown	no hits & (original description: no original description)	-3.25683	8.98e-08	5.8e-06	hypothetical protein L484_009418 [Morus notabilis] >gi|587838005|gb|EXB28732.1| hypothetical protein L484_009418 [Morus notabilis]	5.89328
lc_xylem_246789	35.2	not assigned.unknown	no hits & (original description: no original description)	-3.25673	5.23e-11	7.25e-09	PREDICTED: uncharacterized protein LOC104249530 isoform X1 [Nicotiana sylvestris]	1.20535e-18
lc_xylem_279404	10.8.1	cell wall.pectin*esterases.PME	(at5g53370 : 707.0) pectin methylesterase PCR fragment F (PMEPCRF); FUNCTIONS IN: pectinesterase activity; INVOLVED IN: cell wall modification; LOCATED IN: cell wall; EXPRESSED IN: 22 plant structures; EXPRESSED DURING: 13 growth stages; CONTAINS InterPro DOMAIN/s: Pectinesterase, active site (InterPro:IPR018040), Pectin lyase fold/virulence factor (InterPro:IPR011050), Pectinesterase, catalytic …	-3.24993	5.55e-09	4.88e-07	PREDICTED: probable pectinesterase/pectinesterase inhibitor 61 [Sesamum indicum]	0
lc_xylem_279270	35.2	not assigned.unknown	(at5g67210 : 339.0) Protein of unknown function (DUF579); CONTAINS InterPro DOMAIN/s: Protein of unknown function DUF579 (InterPro:IPR021148), Conserved hypothetical protein CHP01627 (InterPro:IPR006514); BEST Arabidopsis thaliana protein match is: Protein of unknown function (DUF579) (TAIR:AT3G50220.1); Has 1807 Blast hits to 1807 proteins in 277 species: Archae - 0; Bacteria - 0; Metazoa - 736;…	-3.24709	1.71e-06	7.46e-05	PREDICTED: protein IRX15-LIKE [Sesamum indicum]	6.6731e-150
lc_xylem_179331	35.2	not assigned.unknown	no hits & (original description: no original description)	-3.24126	1.33e-16	5.4e-14
lc_xylem_254895	33.99	development.unspecified	(at2g46770 : 299.0) NAC transcription factor NST1. NST1 and NST2 are redundant in regulating secondary wall thickening in anther walls and siliques. NST1 promoter was detected in various tissues in which lignified secondary walls develop.; EMBRYO DEFECTIVE 2301 (EMB2301); CONTAINS InterPro DOMAIN/s: No apical meristem (NAM) protein (InterPro:IPR003441); BEST Arabidopsis thaliana protein match is:…	-3.24012	2.99e-21	2.47e-18	PREDICTED: NAC domain-containing protein 43-like [Vitis vinifera]	4.8241e-154
lc_xylem_237066	35.1	not assigned.no ontology	(at1g25570 : 257.0) Di-glucose binding protein with Leucine-rich repeat domain; LOCATED IN: plasma membrane, vacuole; EXPRESSED IN: 22 plant structures; EXPRESSED DURING: 13 growth stages; CONTAINS InterPro DOMAIN/s: Malectin/receptor-like protein kinase (InterPro:IPR021720), Leucine-rich repeat (InterPro:IPR001611); BEST Arabidopsis thaliana protein match is: receptor like protein 4 (TAIR:AT1G28…	-3.2381	1.09e-13	2.56e-11	PREDICTED: probable LRR receptor-like serine/threonine-protein kinase At1g51810 isoform X2 [Sesamum indicum]	1.5211e-115
lc_xylem_253534	35.1	not assigned.no ontology	(at1g25570 : 218.0) Di-glucose binding protein with Leucine-rich repeat domain; LOCATED IN: plasma membrane, vacuole; EXPRESSED IN: 22 plant structures; EXPRESSED DURING: 13 growth stages; CONTAINS InterPro DOMAIN/s: Malectin/receptor-like protein kinase (InterPro:IPR021720), Leucine-rich repeat (InterPro:IPR001611); BEST Arabidopsis thaliana protein match is: receptor like protein 4 (TAIR:AT1G28…	-3.22962	2.01e-11	3.02e-09	PREDICTED: probable LRR receptor-like serine/threonine-protein kinase At1g51810 isoform X2 [Sesamum indicum]	2.5943e-86
lc_xylem_254606	26.7	misc.oxidases - copper, flavone etc	(at5g66920 : 460.0) SKU5 similar 17 (sks17); FUNCTIONS IN: oxidoreductase activity, copper ion binding; INVOLVED IN: response to karrikin; LOCATED IN: cell wall, plant-type cell wall; EXPRESSED IN: 21 plant structures; EXPRESSED DURING: 13 growth stages; CONTAINS InterPro DOMAIN/s: Multicopper oxidase, type 3 (InterPro:IPR011707), Cupredoxin (InterPro:IPR008972), Multicopper oxidase, type 2 (Inte…	-3.22434	2.06e-17	9.79e-15	PREDICTED: L-ascorbate oxidase homolog [Sesamum indicum] >gi|747076843|ref|XP_011085510.1| PREDICTED: L-ascorbate oxidase homolog [Sesamum indicum] >gi|747076845|ref|XP_011085511.1| PREDICTED: L-ascorbate oxidase homolog [Sesamum indicum]	0
lc_xylem_240983	35.2	not assigned.unknown	no hits & (original description: no original description)	-3.22379	3.93e-11	5.58e-09
lc_xylem_274510	10.3.2	cell wall.hemicellulose synthesis.glucuronoxylan	(at5g67230 : 384.0) Encodes a member of the GT43 family glycosyltransferases involved in glucuronoxylan biosynthesis: AT2G37090 (IRX9) and AT1G27600 (IRX9-L or I9H, IRX9 homolog); AT4G36890 (IRX14) and AT5G67230 (IRX14-L or I14H, IRX14 homolog). They form two functionally non-redundant groups essential for the normal elongation of glucuronoxylan backbone. I9H functions redundantly with IRX9, I14H…	-3.22379	5.75e-24	6.75e-21	PREDICTED: probable beta-1,4-xylosyltransferase IRX14 [Sesamum indicum]	1.0024e-159
lc_xylem_156738	35.2	not assigned.unknown	no hits & (original description: no original description)	-3.21785	4.97e-11	6.94e-09	TPA: putative protein kinase superfamily protein [Zea mays]	0.253852
lc_xylem_247970	35.2	not assigned.unknown	(at3g14850 : 459.0) Encodes a member of the TBL (TRICHOME BIREFRINGENCE-LIKE) gene family containing a plant-specific DUF231 (domain of unknown function) domain. TBL gene family has 46 members, two of which (TBR/AT5G06700 and TBL3/AT5G01360) have been shown to be involved in the synthesis and deposition of secondary wall cellulose, presumably by influencing the esterification state of pectic poly…	-3.21728	1.74e-23	1.87e-20	PREDICTED: protein trichome birefringence-like 41 [Nicotiana tomentosiformis]	0
lc_xylem_207082	35.2	not assigned.unknown	no hits & (original description: no original description)	-3.21647	8.54e-08	5.54e-06	PREDICTED: classical arabinogalactan protein 9 [Sesamum indicum]	0.198634
lc_xylem_279693	20.1	stress.biotic	(at3g16920 : 154.0) Encodes a chitinase-like protein expressed predominantly in stems. Mutants accumulate ligning in etiolated hypocotyls.; chitinase-like protein 2 (CTL2); FUNCTIONS IN: chitinase activity; INVOLVED IN: lignin biosynthetic process; EXPRESSED IN: 19 plant structures; EXPRESSED DURING: 4 anthesis, LP.10 ten leaves visible, C globular stage, petal differentiation and expansion stage…	-3.20308	6.92e-07	3.4e-05	chitodextrinase [Eucommia ulmoides]	6.93345e-55
lc_xylem_202560	35.2	not assigned.unknown	no hits & (original description: no original description)	-3.19889	9.88e-07	4.63e-05	lipid binding protein, putative [Ricinus communis] >gi|223528400|gb|EEF30436.1| lipid binding protein, putative [Ricinus communis]	0.0496805
lc_xylem_171763	35.1	not assigned.no ontology	(at1g25570 : 377.0) Di-glucose binding protein with Leucine-rich repeat domain; LOCATED IN: plasma membrane, vacuole; EXPRESSED IN: 22 plant structures; EXPRESSED DURING: 13 growth stages; CONTAINS InterPro DOMAIN/s: Malectin/receptor-like protein kinase (InterPro:IPR021720), Leucine-rich repeat (InterPro:IPR001611); BEST Arabidopsis thaliana protein match is: receptor like protein 4 (TAIR:AT1G28…	-3.19592	5.09e-26	7.44e-23	PREDICTED: probable LRR receptor-like serine/threonine-protein kinase At1g51880 isoform X1 [Sesamum indicum]	5.1761e-163
lc_xylem_261276	10.2.2	cell wall.cellulose synthesis.COBRA	(at5g15630 : 381.0) Encodes a member of the COBRA family, similar to phytochelatin synthetase. Involved in secondary cell wall biosynthesis. Mutants make smaller plants with reduced levels of cellulose and cell wall sugars.; IRREGULAR XYLEM 6 (IRX6); INVOLVED IN: secondary cell wall biogenesis; LOCATED IN: plasma membrane, anchored to membrane; EXPRESSED IN: 21 plant structures; EXPRESSED DURING:…	-3.19093	2.17e-06	9.18e-05	PREDICTED: COBRA-like protein 4 [Sesamum indicum]	3.6422e-132
lc_xylem_204794	10.8.2	cell wall.pectin*esterases.acetyl esterase	(at3g62060 : 160.0) Pectinacetylesterase family protein; FUNCTIONS IN: carboxylesterase activity; INVOLVED IN: biological_process unknown; LOCATED IN: endomembrane system; EXPRESSED IN: 22 plant structures; EXPRESSED DURING: 13 growth stages; CONTAINS InterPro DOMAIN/s: Pectinacetylesterase (InterPro:IPR004963); BEST Arabidopsis thaliana protein match is: Pectinacetylesterase family protein (TAIR…	-3.1897	5.04e-12	8.63e-10	PREDICTED: protein notum homolog [Nelumbo nucifera]	2.66896e-54
lc_xylem_273465	33.99	development.unspecified	(at1g33080 : 150.0) MATE efflux family protein; FUNCTIONS IN: antiporter activity, drug transmembrane transporter activity, transporter activity; INVOLVED IN: drug transmembrane transport, transmembrane transport; LOCATED IN: membrane; EXPRESSED IN: 22 plant structures; EXPRESSED DURING: 13 growth stages; CONTAINS InterPro DOMAIN/s: Multi antimicrobial extrusion protein MatE (InterPro:IPR002528);…	-3.18188	9.44e-11	1.24e-08	hypothetical protein MIMGU_mgv1a005476mg [Erythranthe guttata]	8.93793e-75
lc_xylem_205125	35.2	not assigned.unknown	no hits & (original description: no original description)	-3.16847	6.59e-09	5.69e-07	uncharacterized protein LOC100527172 [Glycine max] >gi|255631710|gb|ACU16222.1| unknown [Glycine max]	6.74431e-06
lc_xylem_221783	26.28	misc.GDSL-motif lipase	(at5g22810 : 434.0) GDSL-like Lipase/Acylhydrolase superfamily protein; FUNCTIONS IN: lipase activity, hydrolase activity, acting on ester bonds, carboxylesterase activity; INVOLVED IN: lipid metabolic process; LOCATED IN: endomembrane system; CONTAINS InterPro DOMAIN/s: Lipase, GDSL (InterPro:IPR001087); BEST Arabidopsis thaliana protein match is: GDSL-like Lipase/Acylhydrolase family protein (T…	-3.16251	5.53e-07	2.79e-05	PREDICTED: GDSL esterase/lipase At5g22810 [Sesamum indicum]	0
lc_xylem_261207	31.1.1.3	cell.organisation.cytoskeleton.Myosin	(at2g40820 : 247.0) FUNCTIONS IN: molecular_function unknown; INVOLVED IN: biological_process unknown; LOCATED IN: plasma membrane; EXPRESSED IN: 21 plant structures; EXPRESSED DURING: 13 growth stages; BEST Arabidopsis thaliana protein match is: myosin heavy chain-related (TAIR:AT3G56480.1); Has 203 Blast hits to 195 proteins in 64 species: Archae - 3; Bacteria - 13; Metazoa - 26; Fungi - 15; Pl…	-3.1586	3.64e-16	1.35e-13	PREDICTED: uncharacterized protein LOC105155823 [Sesamum indicum] >gi|747048186|ref|XP_011070093.1| PREDICTED: uncharacterized protein LOC105155823 [Sesamum indicum]	3.8558e-114
lc_xylem_207313	35.2	not assigned.unknown	no hits & (original description: no original description)	-3.15759	1.21e-16	5.01e-14
lc_xylem_269025	27.3.6	RNA.regulation of transcription.bHLH,Basic Helix-Loop-Helix family	(at1g72210 : 219.0) basic helix-loop-helix (bHLH) DNA-binding superfamily protein; FUNCTIONS IN: DNA binding, sequence-specific DNA binding transcription factor activity; INVOLVED IN: regulation of transcription; LOCATED IN: nucleus; CONTAINS InterPro DOMAIN/s: Helix-loop-helix DNA-binding domain (InterPro:IPR001092), Helix-loop-helix DNA-binding (InterPro:IPR011598); BEST Arabidopsis thaliana pr…	-3.14764	5.68e-30	1.31e-26	PREDICTED: transcription factor bHLH94-like [Gossypium raimondii] >gi|763778070|gb|KJB45193.1| hypothetical protein B456_007G294800 [Gossypium raimondii]	5.36018e-85
lc_xylem_273854	17.1.1.2.1	hormone metabolism.abscisic acid.synthesis-degradation.degradation.8-hydroxylase	(at4g19230 : 326.0) Encodes a protein with ABA 8'-hydroxylase activity, involved in ABA catabolism. Member of the CYP707A gene family. CYP707A1 appears to play an important role in determining the ABA levels in dry seeds. Gene involved in postgermination growth. Overexpression of CYP707A1 leads to a decrease in ABA levels and a reduction in after-ripening period to break dormancy.; "cytochrome P4…	-3.14723	1.24e-14	3.4e-12	PREDICTED: abscisic acid 8'-hydroxylase 1-like [Sesamum indicum]	3.7667e-125
lc_xylem_171596	35.2	not assigned.unknown	no hits & (original description: no original description)	-3.1457	6.47e-15	1.87e-12	hypothetical protein CARUB_v10018758mg [Capsella rubella] >gi|482561235|gb|EOA25426.1| hypothetical protein CARUB_v10018758mg [Capsella rubella]	5.3114
lc_xylem_261377	35.2	not assigned.unknown	no hits & (original description: no original description)	-3.14377	6.26e-07	3.11e-05	PREDICTED: classical arabinogalactan protein 9 [Sesamum indicum]	0.232745
lc_xylem_268220	10.3.2	cell wall.hemicellulose synthesis.glucuronoxylan	(at5g67230 : 205.0) Encodes a member of the GT43 family glycosyltransferases involved in glucuronoxylan biosynthesis: AT2G37090 (IRX9) and AT1G27600 (IRX9-L or I9H, IRX9 homolog); AT4G36890 (IRX14) and AT5G67230 (IRX14-L or I14H, IRX14 homolog). They form two functionally non-redundant groups essential for the normal elongation of glucuronoxylan backbone. I9H functions redundantly with IRX9, I14H…	-3.14306	2.02e-13	4.56e-11	PREDICTED: probable beta-1,4-xylosyltransferase IRX14 [Sesamum indicum]	3.14888e-77
lc_xylem_205408	35.2	not assigned.unknown	(at2g34070 : 194.0) Encodes a member of the TBL (TRICHOME BIREFRINGENCE-LIKE) gene family containing a plant-specific DUF231 (domain of unknown function) domain. TBL gene family has 46 members, two of which (TBR/AT5G06700 and TBL3/AT5G01360) have been shown to be involved in the synthesis and deposition of secondary wall cellulose, presumably by influencing the esterification state of pectic poly…	-3.14213	7.26e-16	2.59e-13	hypothetical protein L484_001474 [Morus notabilis] >gi|587854973|gb|EXB44995.1| hypothetical protein L484_001474 [Morus notabilis]	1.63517e-68
lc_xylem_262057	35.2	not assigned.unknown	(at1g27100 : 432.0) Actin cross-linking protein; FUNCTIONS IN: molecular_function unknown; INVOLVED IN: biological_process unknown; LOCATED IN: vacuole; EXPRESSED IN: 23 plant structures; EXPRESSED DURING: 13 growth stages; CONTAINS InterPro DOMAIN/s: Protein of unknown function DUF569 (InterPro:IPR007679), Actin cross-linking (InterPro:IPR008999); BEST Arabidopsis thaliana protein match is: Prot…	-3.13759	6.01e-38	2.59e-34	PREDICTED: uncharacterized protein LOC105167682 [Sesamum indicum]	0
lc_xylem_261673	26.7	misc.oxidases - copper, flavone etc	(at5g66920 : 421.0) SKU5 similar 17 (sks17); FUNCTIONS IN: oxidoreductase activity, copper ion binding; INVOLVED IN: response to karrikin; LOCATED IN: cell wall, plant-type cell wall; EXPRESSED IN: 21 plant structures; EXPRESSED DURING: 13 growth stages; CONTAINS InterPro DOMAIN/s: Multicopper oxidase, type 3 (InterPro:IPR011707), Cupredoxin (InterPro:IPR008972), Multicopper oxidase, type 2 (Inte…	-3.13677	5.27e-14	1.31e-11	hypothetical protein MIMGU_mgv1a004187mg [Erythranthe guttata] >gi|604345863|gb|EYU44360.1| hypothetical protein MIMGU_mgv1a004187mg [Erythranthe guttata]	5.6921e-169
lc_xylem_202004	35.2	not assigned.unknown	no hits & (original description: no original description)	-3.13274	7.35e-12	1.21e-09	PREDICTED: periaxin-like [Populus euphratica]	0.77621
lc_xylem_277688	10.2.1	cell wall.cellulose synthesis.cellulose synthase	(at5g03760 : 462.0) encodes a beta-mannan synthase that is required for agrobacterium-mediated plant genetic transformation involves a complex interaction between the bacterium and the host plant. 3' UTR is involved in transcriptional regulation and the gene is expressed in the elongation zone of the root.; ATCSLA09; CONTAINS InterPro DOMAIN/s: Glycosyl transferase, family 2 (InterPro:IPR001173);…	-3.12456	2.56e-07	1.44e-05	PREDICTED: glucomannan 4-beta-mannosyltransferase 9-like [Nicotiana tomentosiformis]	3.1208e-172
lc_xylem_273637	17.5.2	hormone metabolism.ethylene.signal transduction	(at5g25190 : 155.0) encodes a member of the ERF (ethylene response factor) subfamily B-6 of ERF/AP2 transcription factor family. The protein contains one AP2 domain. There are 12 members in this subfamily including RAP2.11.; Integrase-type DNA-binding superfamily protein; CONTAINS InterPro DOMAIN/s: DNA-binding, integrase-type (InterPro:IPR016177), Pathogenesis-related transcriptional factor/ERF,…	-3.12365	1.95e-10	2.4e-08	PREDICTED: ethylene-responsive transcription factor ERF003-like [Malus domestica] >gi|292668919|gb|ADE41114.1| AP2 domain class transcription factor [Malus domestica]	4.01889e-50
lc_xylem_275859	35.1	not assigned.no ontology	(at5g51550 : 134.0) EXORDIUM like 3 (EXL3); CONTAINS InterPro DOMAIN/s: Phosphate-induced protein 1 (InterPro:IPR006766); BEST Arabidopsis thaliana protein match is: EXORDIUM like 5 (TAIR:AT2G17230.1); Has 398 Blast hits to 397 proteins in 23 species: Archae - 0; Bacteria - 2; Metazoa - 0; Fungi - 0; Plants - 396; Viruses - 0; Other Eukaryotes - 0 (source: NCBI BLink). & (reliability: 268.0) & (o…	-3.11963	1.01e-08	8.33e-07	PREDICTED: protein EXORDIUM-like 3 [Sesamum indicum]	1.4642e-37
lc_xylem_254469	26.3	misc.gluco-, galacto- and mannosidases	(at2g20680 : 196.0) Glycosyl hydrolase superfamily protein; FUNCTIONS IN: cation binding, hydrolase activity, hydrolyzing O-glycosyl compounds, catalytic activity; INVOLVED IN: carbohydrate metabolic process; LOCATED IN: endomembrane system; EXPRESSED IN: 23 plant structures; EXPRESSED DURING: 13 growth stages; CONTAINS InterPro DOMAIN/s: Glycoside hydrolase, catalytic core (InterPro:IPR017853), …	-3.11548	4.84e-15	1.45e-12	PREDICTED: mannan endo-1,4-beta-mannosidase 2-like [Sesamum indicum]	4.43756e-66
lc_xylem_238367	35.2	not assigned.unknown	no hits & (original description: no original description)	-3.1092	1.07e-25	1.49e-22	PREDICTED: lysine-rich arabinogalactan protein 19 [Sesamum indicum]	3.46488e-05
lc_xylem_261646	30.3	signalling.calcium	(at3g49260 : 80.5) IQ-domain 21 (iqd21); FUNCTIONS IN: calmodulin binding; INVOLVED IN: biological_process unknown; LOCATED IN: cellular_component unknown; EXPRESSED IN: 19 plant structures; EXPRESSED DURING: 13 growth stages; CONTAINS InterPro DOMAIN/s: IQ calmodulin-binding region (InterPro:IPR000048); BEST Arabidopsis thaliana protein match is: IQ-domain 2 (TAIR:AT5G03040.3). & (reliability: 1…	-3.1084	4.12e-06	0.000159772	unnamed protein product [Coffea canephora]	1.234e-38
lc_xylem_205544	17.1.1.2.1	hormone metabolism.abscisic acid.synthesis-degradation.degradation.8-hydroxylase	(at4g19230 : 326.0) Encodes a protein with ABA 8'-hydroxylase activity, involved in ABA catabolism. Member of the CYP707A gene family. CYP707A1 appears to play an important role in determining the ABA levels in dry seeds. Gene involved in postgermination growth. Overexpression of CYP707A1 leads to a decrease in ABA levels and a reduction in after-ripening period to break dormancy.; "cytochrome P4…	-3.0978	2.49e-14	6.46e-12	PREDICTED: abscisic acid 8'-hydroxylase 1-like [Sesamum indicum]	3.7568e-122
lc_xylem_278219	35.2	not assigned.unknown	no hits & (original description: no original description)	-3.09766	4.26e-23	4.41e-20	PREDICTED: LOW QUALITY PROTEIN: extensin-2, partial [Amborella trichopoda]	2.35752e-07
lc_xylem_35161	35.2	not assigned.unknown	no hits & (original description: no original description)	-3.09403	7.22e-12	1.19e-09	PREDICTED: CRS2-associated factor 2, chloroplastic [Sesamum indicum]	1.04668e-08
lc_xylem_236854	35.2	not assigned.unknown	(at1g64980 : 173.0) Nucleotide-diphospho-sugar transferases superfamily protein; LOCATED IN: cellular_component unknown; EXPRESSED IN: 23 plant structures; EXPRESSED DURING: 15 growth stages; Has 703 Blast hits to 703 proteins in 58 species: Archae - 0; Bacteria - 90; Metazoa - 0; Fungi - 0; Plants - 45; Viruses - 4; Other Eukaryotes - 564 (source: NCBI BLink). & (reliability: 346.0) & (original …	-3.08404	5.79e-12	9.79e-10	PREDICTED: uncharacterized protein LOC105164113 [Sesamum indicum]	4.84231e-57
lc_xylem_248030	35.1	not assigned.no ontology	(at5g64440 : 279.0) AtFAAH (fatty acid amide hydrolase) modulates endogenous NAEs (N-Acylethanolamines) levels in plants by hydrolyzing NAEs to ethanolamine and their corresponding free fatty acids. NAE depletion likely participates in the regulation of plant growth.; fatty acid amide hydrolase (FAAH); FUNCTIONS IN: N-(long-chain-acyl)ethanolamine deacylase activity, amidase activity; INVOLVED IN…	-3.08262	2.25e-06	9.48e-05	PREDICTED: fatty acid amide hydrolase-like [Sesamum indicum]	0
lc_xylem_274525	34	transport	(at2g28315 : 469.0) Nucleotide/sugar transporter family protein; CONTAINS InterPro DOMAIN/s: Protein of unknown function DUF250 (InterPro:IPR004853); BEST Arabidopsis thaliana protein match is: nodulin MtN21 /EamA-like transporter family protein (TAIR:AT1G06890.2); Has 30201 Blast hits to 17322 proteins in 780 species: Archae - 12; Bacteria - 1396; Metazoa - 17338; Fungi - 3422; Plants - 5037; Vi…	-3.07612	6.09e-06	0.000224531	PREDICTED: uncharacterized membrane protein At1g06890 [Sesamum indicum] >gi|747084988|ref|XP_011089929.1| PREDICTED: uncharacterized membrane protein At1g06890 [Sesamum indicum]	0
lc_xylem_75426	35.2	not assigned.unknown	no hits & (original description: no original description)	-3.07354	3.15e-16	1.19e-13	hypothetical protein AALP_AA4G220500 [Arabis alpina]	0.951004
lc_xylem_277495	10.8.1	cell wall.pectin*esterases.PME	(at3g49220 : 180.0) Plant invertase/pectin methylesterase inhibitor superfamily; FUNCTIONS IN: enzyme inhibitor activity, pectinesterase activity; INVOLVED IN: cell wall modification; LOCATED IN: cell wall, plant-type cell wall; EXPRESSED IN: 22 plant structures; EXPRESSED DURING: 13 growth stages; CONTAINS InterPro DOMAIN/s: Pectinesterase, active site (InterPro:IPR018040), Pectin lyase fold/vir…	-3.06807	4.73e-19	2.92e-16	hypothetical protein MIMGU_mgv1a0032972mg, partial [Erythranthe guttata]	9.15965e-83
lc_xylem_277209	35.2	not assigned.unknown	no hits & (original description: no original description)	-3.06371	1.05e-07	6.64e-06
lc_xylem_28895	35.2	not assigned.unknown	no hits & (original description: no original description)	-3.06195	1.74e-23	1.87e-20	PREDICTED: LOW QUALITY PROTEIN: extensin-2, partial [Amborella trichopoda]	1.39967e-11
lc_xylem_276754	35.2	not assigned.unknown	no hits & (original description: no original description)	-3.05379	3.43e-13	7.4e-11	unnamed protein product [Coffea canephora]	1.42789e-14
lc_xylem_180398	10.2	cell wall.cellulose synthesis	(at5g22740 : 860.0) encodes a beta-mannan synthase based on in vitro enzyme assays from heterologously expressed protein; cellulose synthase-like A02 (CSLA02); CONTAINS InterPro DOMAIN/s: Glycosyl transferase, family 2 (InterPro:IPR001173); BEST Arabidopsis thaliana protein match is: Nucleotide-diphospho-sugar transferases superfamily protein (TAIR:AT5G03760.1); Has 5133 Blast hits to 5129 protei…	-3.05034	8.28e-09	6.95e-07	PREDICTED: glucomannan 4-beta-mannosyltransferase 2-like [Sesamum indicum]	0
lc_xylem_198235	22.1.7	polyamine metabolism.synthesis.spermine synthase	(at5g19530 : 404.0) Encodes a spermine synthase. Required for internode elongation and vascular development, specifically in the mechanism that defines the boundaries between veins and nonvein regions. This mechanism may be mediated by polar auxin transport. Though ACL5 has been shown to function as a spermine synthase in E. coli, an ACL5 knockout has no effect on the endogenous levels of free an…	-3.04658	1.08e-16	4.52e-14	unnamed protein product [Coffea canephora]	0
lc_xylem_247235	29.5.1	protein.degradation.subtilases	(at4g30020 : 223.0) PA-domain containing subtilase family protein; FUNCTIONS IN: identical protein binding, serine-type endopeptidase activity; INVOLVED IN: proteolysis, negative regulation of catalytic activity; LOCATED IN: endomembrane system, cell wall, membrane; EXPRESSED IN: 20 plant structures; EXPRESSED DURING: 13 growth stages; CONTAINS InterPro DOMAIN/s: Protease-associated PA (InterPro:…	-3.04346	2.8e-14	7.22e-12	unnamed protein product [Coffea canephora]	3.2471e-75
lc_xylem_267427	35.2	not assigned.unknown	no hits & (original description: no original description)	-3.04192	2.18e-10	2.64e-08	PREDICTED: BEL1-like homeodomain protein 7 [Sesamum indicum] >gi|747073319|ref|XP_011083614.1| PREDICTED: BEL1-like homeodomain protein 7 [Sesamum indicum] >gi|747073321|ref|XP_011083616.1| PREDICTED: BEL1-like homeodomain protein 7 [Sesamum indicum]	1.06634e-42
lc_xylem_177517	35.2	not assigned.unknown	no hits & (original description: no original description)	-3.03171	4.6e-13	9.71e-11	PREDICTED: uncharacterized protein LOC105175165 [Sesamum indicum]	7.3098e-18
lc_xylem_204460	35.2	not assigned.unknown	no hits & (original description: no original description)	-3.03163	1.28e-06	5.8e-05	PREDICTED: uncharacterized protein LOC102579218 [Solanum tuberosum]	2.91768e-11
lc_xylem_268812	31.4	cell.vesicle transport	(at4g22540 : 389.0) OSBP(oxysterol binding protein)-related protein 2A (ORP2A); CONTAINS InterPro DOMAIN/s: Oxysterol-binding protein (InterPro:IPR000648); BEST Arabidopsis thaliana protein match is: OSBP(oxysterol binding protein)-related protein 2B (TAIR:AT4G12460.1). & (ipr000648 : 112.73136) Oxysterol-binding protein & (reliability: 778.0) & (original description: no original description)	-3.02482	2.15e-15	6.98e-13	PREDICTED: oxysterol-binding protein-related protein 2A-like isoform X2 [Sesamum indicum]	0
lc_xylem_108413	10.8.1	cell wall.pectin*esterases.PME	(at5g53370 : 80.5) pectin methylesterase PCR fragment F (PMEPCRF); FUNCTIONS IN: pectinesterase activity; INVOLVED IN: cell wall modification; LOCATED IN: cell wall; EXPRESSED IN: 22 plant structures; EXPRESSED DURING: 13 growth stages; CONTAINS InterPro DOMAIN/s: Pectinesterase, active site (InterPro:IPR018040), Pectin lyase fold/virulence factor (InterPro:IPR011050), Pectinesterase, catalytic (…	-3.02227	3.13e-11	4.5e-09	hypothetical protein MIMGU_mgv1a0032972mg, partial [Erythranthe guttata]	7.33747e-28
lc_xylem_246100	20.2.99	stress.abiotic.unspecified	(at5g39160 : 108.0) RmlC-like cupins superfamily protein; FUNCTIONS IN: manganese ion binding, nutrient reservoir activity; INVOLVED IN: biological_process unknown; LOCATED IN: endomembrane system, apoplast; CONTAINS InterPro DOMAIN/s: Cupin, RmlC-type (InterPro:IPR011051), Cupin 1 (InterPro:IPR006045), Germin (InterPro:IPR001929), RmlC-like jelly roll fold (InterPro:IPR014710), Germin, manganese…	-3.02137	1.73e-11	2.63e-09	PREDICTED: putative germin-like protein 2-1 [Sesamum indicum]	3.29718e-36
lc_xylem_172082	11.3.1	lipid metabolism.Phospholipid synthesis.1-acylglycerol-3-phosphate O-acyltransferase	(at3g18850 : 503.0) lysophosphatidyl acyltransferase 5 (LPAT5); FUNCTIONS IN: acyltransferase activity; INVOLVED IN: metabolic process; EXPRESSED IN: 24 plant structures; EXPRESSED DURING: 13 growth stages; CONTAINS InterPro DOMAIN/s: Phospholipid/glycerol acyltransferase (InterPro:IPR002123); BEST Arabidopsis thaliana protein match is: lysophosphatidyl acyltransferase 4 (TAIR:AT1G75020.2); Has 1…	-3.01965	7.16e-26	1.04e-22	PREDICTED: probable 1-acyl-sn-glycerol-3-phosphate acyltransferase 5 [Sesamum indicum] >gi|747082082|ref|XP_011088345.1| PREDICTED: probable 1-acyl-sn-glycerol-3-phosphate acyltransferase 5 [Sesamum indicum]	0
lc_xylem_170348	35.2	not assigned.unknown	(at3g18050 : 163.0) unknown protein; BEST Arabidopsis thaliana protein match is: unknown protein (TAIR:AT4G28100.1); Has 67 Blast hits to 66 proteins in 12 species: Archae - 0; Bacteria - 0; Metazoa - 0; Fungi - 0; Plants - 67; Viruses - 0; Other Eukaryotes - 0 (source: NCBI BLink). & (reliability: 326.0) & (original description: no original description)	-3.01949	1.16e-10	1.49e-08	unnamed protein product [Coffea canephora]	4.03718e-68
lc_xylem_27422	35.2	not assigned.unknown	no hits & (original description: no original description)	-3.01602	2.95e-23	3.14e-20	PREDICTED: LOW QUALITY PROTEIN: extensin-2, partial [Amborella trichopoda]	2.75766e-19
lc_xylem_203004	11.9.3.2	lipid metabolism.lipid degradation.lysophospholipases.carboxylesterase	(at3g15650 : 385.0) alpha/beta-Hydrolases superfamily protein; FUNCTIONS IN: hydrolase activity, carboxylesterase activity; EXPRESSED IN: 16 plant structures; EXPRESSED DURING: 11 growth stages; CONTAINS InterPro DOMAIN/s: Phospholipase/carboxylesterase (InterPro:IPR003140); BEST Arabidopsis thaliana protein match is: alpha/beta-Hydrolases superfamily protein (TAIR:AT1G52700.1). & (ipr003140 : 90…	-3.016	2.16e-20	1.58e-17	PREDICTED: acyl-protein thioesterase 1 homolog 1 [Sesamum indicum]	1.5387e-163
lc_xylem_237346	35.2	not assigned.unknown	no hits & (original description: no original description)	-3.01181	6.24e-06	0.000229505	conserved hypothetical protein [Ricinus communis] >gi|223543947|gb|EEF45473.1| conserved hypothetical protein [Ricinus communis]	2.23347
lc_xylem_111595	35.2	not assigned.unknown	(at2g34070 : 242.0) Encodes a member of the TBL (TRICHOME BIREFRINGENCE-LIKE) gene family containing a plant-specific DUF231 (domain of unknown function) domain. TBL gene family has 46 members, two of which (TBR/AT5G06700 and TBL3/AT5G01360) have been shown to be involved in the synthesis and deposition of secondary wall cellulose, presumably by influencing the esterification state of pectic poly…	-3.01113	6.05e-16	2.17e-13	PREDICTED: protein trichome birefringence-like 38 [Sesamum indicum]	5.80552e-88
lc_xylem_237142	17.6.3	hormone metabolism.gibberelin.induced-regulated-responsive-activated	(at1g75750 : 121.0) GA-responsive GAST1 protein homolog regulated by BR and GA antagonistically. Possibly involved in cell elongation based on expression data; GAST1 protein homolog 1 (GASA1); CONTAINS InterPro DOMAIN/s: Gibberellin regulated protein (InterPro:IPR003854); BEST Arabidopsis thaliana protein match is: Gibberellin-regulated family protein (TAIR:AT2G18420.1). & (reliability: 242.0) & …	-3.00621	1.78e-32	4.82e-29	unnamed protein product [Coffea canephora]	1.93675e-36
lc_xylem_267525	35.2	not assigned.unknown	no hits & (original description: no original description)	-3.00236	2.87e-17	1.3e-14	PREDICTED: glucomannan 4-beta-mannosyltransferase 2-like [Sesamum indicum]	8.06319e-19
lc_xylem_268583	35.2	not assigned.unknown	no hits & (original description: no original description)	-2.99406	3.34e-18	1.8e-15	PREDICTED: protein TIFY 11A [Tarenaya hassleriana]	9.11261
lc_xylem_207211	35.2	not assigned.unknown	(at2g34070 : 440.0) Encodes a member of the TBL (TRICHOME BIREFRINGENCE-LIKE) gene family containing a plant-specific DUF231 (domain of unknown function) domain. TBL gene family has 46 members, two of which (TBR/AT5G06700 and TBL3/AT5G01360) have been shown to be involved in the synthesis and deposition of secondary wall cellulose, presumably by influencing the esterification state of pectic poly…	-2.99371	1.49e-27	2.55e-24	PREDICTED: protein trichome birefringence-like 38 [Sesamum indicum]	0
lc_xylem_143714	35.2	not assigned.unknown	no hits & (original description: no original description)	-2.98896	3.98e-06	0.000155352	PREDICTED: katanin p80 WD40 repeat-containing subunit B1 homolog isoform X2 [Cucumis sativus]	0.121511
lc_xylem_247896	34.99	transport.misc	(at1g49960 : 335.0) Xanthine/uracil permease family protein; FUNCTIONS IN: transmembrane transporter activity; INVOLVED IN: transport, transmembrane transport; LOCATED IN: membrane; EXPRESSED IN: 9 plant structures; EXPRESSED DURING: 4 anthesis, petal differentiation and expansion stage, D bilateral stage; CONTAINS InterPro DOMAIN/s: Xanthine/uracil/vitamin C permease (InterPro:IPR006043); BEST A…	-2.97997	7.82e-06	0.00027743	PREDICTED: nucleobase-ascorbate transporter 4 isoform X2 [Sesamum indicum] >gi|747081743|ref|XP_011088160.1| PREDICTED: nucleobase-ascorbate transporter 4 isoform X2 [Sesamum indicum] >gi|747081745|ref|XP_011088161.1| PREDICTED: nucleobase-ascorbate transporter 4 isoform X2 [Sesamum indicum] >gi|747081747|ref|XP_011088162.1| PREDICTED: nucleobase-ascorbate transporter 4 isoform X2 [Sesamum indicu…	3.1718e-152
lc_xylem_180269	29.7.5	protein.glycosylation.alpha-1,3-mannosyl-glycoprotein-beta-1,2-N-acetylglucosaminyltransferase(GnTI)	(at1g65590 : 645.0) Encodes a protein with beta-hexosaminidase activity. Located on the plasma membrane.; beta-hexosaminidase 3 (HEXO3); FUNCTIONS IN: hexosaminidase activity, beta-N-acetylhexosaminidase activity; INVOLVED IN: carbohydrate metabolic process; LOCATED IN: cell wall, plasma membrane, plant-type cell wall; EXPRESSED IN: 12 plant structures; EXPRESSED DURING: L mature pollen stage, M …	-2.97035	6.91e-06	0.000250424	PREDICTED: beta-hexosaminidase 3 [Sesamum indicum] >gi|747061266|ref|XP_011077094.1| PREDICTED: beta-hexosaminidase 3 [Sesamum indicum]	0
lc_xylem_238794	29.5.1	protein.degradation.subtilases	(at3g14240 : 1163.0) Subtilase family protein; FUNCTIONS IN: identical protein binding, serine-type endopeptidase activity; INVOLVED IN: proteolysis, negative regulation of catalytic activity; LOCATED IN: endomembrane system; EXPRESSED IN: 22 plant structures; EXPRESSED DURING: 13 growth stages; CONTAINS InterPro DOMAIN/s: Protease-associated PA (InterPro:IPR003137), Proteinase inhibitor, propept…	-2.96502	1.24e-07	7.65e-06	PREDICTED: subtilisin-like protease [Sesamum indicum]	0
lc_xylem_274194	35.2	not assigned.unknown	no hits & (original description: no original description)	-2.95441	4.39e-22	3.99e-19	unnamed protein product [Coffea canephora]	1.48973e-58
lc_xylem_273767	35.2	not assigned.unknown	no hits & (original description: no original description)	-2.94174	4.03e-20	2.86e-17	PREDICTED: uncharacterized protein LOC105175165 [Sesamum indicum]	6.79935e-18
lc_xylem_205401	16.2.1.8	secondary metabolism.phenylpropanoids.lignin biosynthesis.F5H	(at4g36220 : 232.0) encodes ferulate 5-hydroxylase (F5H). Involved in lignin biosynthesis.; ferulic acid 5-hydroxylase 1 (FAH1); FUNCTIONS IN: ferulate 5-hydroxylase activity, monooxygenase activity; INVOLVED IN: lignin biosynthetic process, response to UV-B, phenylpropanoid biosynthetic process; LOCATED IN: endoplasmic reticulum; EXPRESSED IN: 20 plant structures; EXPRESSED DURING: 12 growth sta…	-2.92952	1.26e-06	5.73e-05	Ferulic acid 5-hydroxylase 1 [Theobroma cacao] >gi|508699025|gb|EOX90921.1| Ferulic acid 5-hydroxylase 1 [Theobroma cacao]	2.91919e-86
lc_xylem_185568	26.21	misc.protease inhibitor/seed storage/lipid transfer protein (LTP) family protein	(at1g12090 : 90.5) extensin-like protein (ELP); extensin-like protein (ELP); FUNCTIONS IN: lipid binding; INVOLVED IN: lipid transport; LOCATED IN: endomembrane system; EXPRESSED IN: 22 plant structures; EXPRESSED DURING: 13 growth stages; CONTAINS InterPro DOMAIN/s: Bifunctional inhibitor/plant lipid transfer protein/seed storage (InterPro:IPR016140), Plant lipid transfer protein/seed storage/tr…	-2.92882	9.39e-08	6.03e-06	hypothetical protein MIMGU_mgv1a017316mg [Erythranthe guttata]	2.195e-30
lc_xylem_191687	26.9	misc.glutathione S transferases	(q02200|perx_nicsy : 337.0) Lignin-forming anionic peroxidase precursor (EC 1.11.1.7) - Nicotiana sylvestris (Wood tobacco) & (at1g14550 : 286.0) Peroxidase superfamily protein; FUNCTIONS IN: peroxidase activity, heme binding; INVOLVED IN: oxidation reduction, response to oxidative stress; LOCATED IN: endomembrane system; EXPRESSED IN: root; CONTAINS InterPro DOMAIN/s: Haem peroxidase (InterPro:I…	-2.92516	4.3e-10	4.89e-08	PREDICTED: lignin-forming anionic peroxidase-like [Sesamum indicum]	1.2192e-126
lc_xylem_185593	26.13	misc.acid and other phosphatases	(at4g25150 : 231.0) HAD superfamily, subfamily IIIB acid phosphatase ; FUNCTIONS IN: acid phosphatase activity; INVOLVED IN: biological_process unknown; LOCATED IN: endomembrane system; EXPRESSED IN: 21 plant structures; EXPRESSED DURING: 9 growth stages; CONTAINS InterPro DOMAIN/s: Acid phosphatase (Class B) (InterPro:IPR005519), Vegetative storage protein/acid phosphatase (InterPro:IPR014403), …	-2.92082	7.89e-06	0.000279571	PREDICTED: acid phosphatase 1-like [Nicotiana sylvestris]	1.1207e-129
lc_xylem_275952	35.2	not assigned.unknown	no hits & (original description: no original description)	-2.91303	2.15e-07	1.24e-05	uncharacterized protein LOC100527172 [Glycine max] >gi|255631710|gb|ACU16222.1| unknown [Glycine max]	3.29027e-06
lc_xylem_179392	35.2	not assigned.unknown	no hits & (original description: no original description)	-2.91234	3.61e-06	0.000142822
lc_xylem_236724	35.1	not assigned.no ontology	(at2g23360 : 144.0) Plant protein of unknown function (DUF869); CONTAINS InterPro DOMAIN/s: Protein of unknown function DUF869, plant (InterPro:IPR008587); BEST Arabidopsis thaliana protein match is: Plant protein of unknown function (DUF869) (TAIR:AT1G19835.2); Has 38218 Blast hits to 24021 proteins in 1620 species: Archae - 547; Bacteria - 4231; Metazoa - 19834; Fungi - 3463; Plants - 2306; Vir…	-2.90896	1.45e-08	1.14e-06	PREDICTED: filament-like plant protein 7 [Prunus mume]	1.88613e-54
lc_xylem_142325	35.2	not assigned.unknown	no hits & (original description: no original description)	-2.90607	1.11e-20	8.41e-18	PREDICTED: LOW QUALITY PROTEIN: extensin-2, partial [Amborella trichopoda]	6.55688e-19
lc_xylem_177379	10.7	cell wall.modification	(q8lnz5|xthb_phaan : 136.0) Probable xyloglucan endotransglucosylase/hydrolase protein B precursor (EC 2.4.1.207) (VaXTH2) - Phaseolus angularis (Adzuki bean) (Vigna angularis) & (at5g13870 : 123.0) EXGT-A4, endoxyloglucan transferase,; xyloglucan endotransglucosylase/hydrolase 5 (XTH5); FUNCTIONS IN: hydrolase activity, acting on glycosyl bonds, hydrolase activity, hydrolyzing O-glycosyl compoun…	-2.90074	8.15e-09	6.86e-07	xyloglucan endotransglucosylase/hydrolase 5 [Actinidia deliciosa]	6.00239e-44
lc_xylem_221537	11.9.2.1	lipid metabolism.lipid degradation.lipases.triacylglycerol lipase	(at5g14180 : 176.0) Myzus persicae-induced lipase 1 (MPL1); FUNCTIONS IN: catalytic activity; INVOLVED IN: glycerol biosynthetic process, lipid metabolic process; LOCATED IN: endomembrane system; EXPRESSED IN: 7 plant structures; EXPRESSED DURING: L mature pollen stage, M germinated pollen stage, 4 anthesis, petal differentiation and expansion stage; CONTAINS InterPro DOMAIN/s: AB-hydrolase-assoc…	-2.89742	1.82e-05	0.000563592	hypothetical protein MIMGU_mgv1a007222mg [Erythranthe guttata]	4.89969e-67
lc_xylem_221868	31.1.1.2.6	cell.organisation.cytoskeleton.mikrotubuli.MAP65	(at1g27920 : 652.0) microtubule-associated protein 65-8 (MAP65-8); CONTAINS InterPro DOMAIN/s: Microtubule-associated protein, MAP65/ASE1-type (InterPro:IPR007145); BEST Arabidopsis thaliana protein match is: microtubule-associated protein 65-2 (TAIR:AT4G26760.1); Has 2013 Blast hits to 1836 proteins in 335 species: Archae - 36; Bacteria - 203; Metazoa - 697; Fungi - 206; Plants - 352; Viruses - …	-2.89455	2.18e-06	9.21e-05	PREDICTED: 65-kDa microtubule-associated protein 8 isoform X1 [Sesamum indicum]	0
lc_xylem_172253	29.5.1	protein.degradation.subtilases	(at3g14240 : 1043.0) Subtilase family protein; FUNCTIONS IN: identical protein binding, serine-type endopeptidase activity; INVOLVED IN: proteolysis, negative regulation of catalytic activity; LOCATED IN: endomembrane system; EXPRESSED IN: 22 plant structures; EXPRESSED DURING: 13 growth stages; CONTAINS InterPro DOMAIN/s: Protease-associated PA (InterPro:IPR003137), Proteinase inhibitor, propept…	-2.89154	9.07e-07	4.29e-05	PREDICTED: subtilisin-like protease [Sesamum indicum]	0
lc_xylem_274321	35.1.40	not assigned.no ontology.glycine rich proteins	(at3g06130 : 147.0) Heavy metal transport/detoxification superfamily protein ; FUNCTIONS IN: metal ion binding; INVOLVED IN: metal ion transport; EXPRESSED IN: 21 plant structures; EXPRESSED DURING: 13 growth stages; CONTAINS InterPro DOMAIN/s: Heavy metal transport/detoxification protein (InterPro:IPR006121); BEST Arabidopsis thaliana protein match is: Heavy metal transport/detoxification superf…	-2.89071	1.56e-15	5.23e-13	PREDICTED: S-antigen protein-like [Sesamum indicum]	6.65374e-50
lc_xylem_203118	29.5.1	protein.degradation.subtilases	(at2g05920 : 577.0) Subtilase family protein; FUNCTIONS IN: identical protein binding, serine-type endopeptidase activity; INVOLVED IN: proteolysis, negative regulation of catalytic activity; LOCATED IN: cell wall, plant-type cell wall; EXPRESSED IN: 22 plant structures; EXPRESSED DURING: 13 growth stages; CONTAINS InterPro DOMAIN/s: Protease-associated PA (InterPro:IPR003137), Proteinase inhibit…	-2.88919	1.74e-20	1.28e-17	PREDICTED: subtilisin-like protease [Sesamum indicum]	0
lc_xylem_273351	35.2	not assigned.unknown	no hits & (original description: no original description)	-2.87362	2.35e-05	0.000698098	glycoside hydrolase family 13 protein [Micromonas pusilla CCMP1545] >gi|226455047|gb|EEH52351.1| glycoside hydrolase family 13 protein [Micromonas pusilla CCMP1545]	0.0270642
lc_xylem_237557	29.5.1	protein.degradation.subtilases	(at5g67360 : 185.0) Encodes a subtilisin-like serine protease essential for mucilage release from seed coats.; ARA12; FUNCTIONS IN: serine-type endopeptidase activity; INVOLVED IN: proteolysis, seed coat development, mucilage metabolic process involved seed coat development, mucilage extrusion from seed coat; LOCATED IN: extracellular region, apoplast, cell wall, plant-type cell wall; EXPRESSED I…	-2.87178	1.51e-09	1.53e-07	PREDICTED: subtilisin-like protease [Sesamum indicum]	1.76696e-68
lc_xylem_248172	20.2.1	stress.abiotic.heat	(at2g47440 : 431.0) Tetratricopeptide repeat (TPR)-like superfamily protein; FUNCTIONS IN: binding, heat shock protein binding; INVOLVED IN: protein folding; LOCATED IN: cellular_component unknown; EXPRESSED IN: 22 plant structures; EXPRESSED DURING: 13 growth stages; CONTAINS InterPro DOMAIN/s: Tetratricopeptide TPR-1 (InterPro:IPR001440), Tetratricopeptide-like helical (InterPro:IPR011990), Hea…	-2.87171	8.48e-14	2.03e-11	PREDICTED: uncharacterized protein LOC105163060 [Sesamum indicum]	0
lc_xylem_201324	17.1.1.2.1	hormone metabolism.abscisic acid.synthesis-degradation.degradation.8-hydroxylase	(at4g19230 : 130.0) Encodes a protein with ABA 8'-hydroxylase activity, involved in ABA catabolism. Member of the CYP707A gene family. CYP707A1 appears to play an important role in determining the ABA levels in dry seeds. Gene involved in postgermination growth. Overexpression of CYP707A1 leads to a decrease in ABA levels and a reduction in after-ripening period to break dormancy.; "cytochrome P4…	-2.86802	1.87e-05	0.000575611	cytochrome P450 CYP707A102 [Salvia miltiorrhiza]	3.65319e-40
lc_xylem_269075	27.3.99	RNA.regulation of transcription.unclassified	(at5g07030 : 512.0) Eukaryotic aspartyl protease family protein; FUNCTIONS IN: aspartic-type endopeptidase activity; INVOLVED IN: proteolysis; LOCATED IN: cell wall, plant-type cell wall; EXPRESSED IN: 23 plant structures; EXPRESSED DURING: 13 growth stages; CONTAINS InterPro DOMAIN/s: Peptidase aspartic, catalytic (InterPro:IPR009007), Peptidase aspartic (InterPro:IPR021109), Peptidase A1 (Inter…	-2.86772	1.51e-05	0.000480132	unnamed protein product [Coffea canephora]	0
lc_xylem_262022	26.7	misc.oxidases - copper, flavone etc	(at4g22010 : 842.0) SKU5 similar 4 (sks4); FUNCTIONS IN: oxidoreductase activity, copper ion binding; INVOLVED IN: oxidation reduction; LOCATED IN: membrane, plant-type cell wall; EXPRESSED IN: 22 plant structures; EXPRESSED DURING: 14 growth stages; CONTAINS InterPro DOMAIN/s: Multicopper oxidase, type 3 (InterPro:IPR011707), Cupredoxin (InterPro:IPR008972), Multicopper oxidase, type 2 (InterPro…	-2.86013	6.18e-07	3.07e-05	PREDICTED: L-ascorbate oxidase homolog [Sesamum indicum]	0
lc_xylem_28881	35.2	not assigned.unknown	no hits & (original description: no original description)	-2.83295	2.54e-09	2.43e-07	hypothetical protein VITISV_021469 [Vitis vinifera]	0.0820737
lc_xylem_279160	35.2	not assigned.unknown	(at5g38700 : 105.0) unknown protein; FUNCTIONS IN: molecular_function unknown; INVOLVED IN: biological_process unknown; LOCATED IN: mitochondrion; EXPRESSED IN: 10 plant structures; EXPRESSED DURING: LP.04 four leaves visible, LP.10 ten leaves visible, petal differentiation and expansion stage, LP.08 eight leaves visible, LP.12 twelve leaves visible; BEST Arabidopsis thaliana protein match is: un…	-2.80676	2.03e-06	8.68e-05	PREDICTED: uncharacterized protein LOC104243143 [Nicotiana sylvestris]	4.76463e-47
lc_xylem_277769	34.19.1	transport.Major Intrinsic Proteins.PIP	(at1g01620 : 521.0) a member of the plasma membrane intrinsic protein subfamily PIP1. localizes to the plasma membrane and exhibits water transport activity in Xenopus oocyte. expressed ubiquitously and protein level decreases slightly during leaf development.; plasma membrane intrinsic protein 1C (PIP1C); FUNCTIONS IN: water channel activity; INVOLVED IN: response to water deprivation, response …	-2.80465	5.93e-07	2.97e-05	PREDICTED: probable aquaporin PIP-type pTOM75 [Sesamum indicum]	0
lc_xylem_206340	35.2	not assigned.unknown	no hits & (original description: no original description)	-2.80241	2.84e-17	1.29e-14	PREDICTED: carboxyl-terminal-processing peptidase 1, chloroplastic isoform X1 [Populus euphratica]	5.78756
lc_xylem_205172	35.2	not assigned.unknown	no hits & (original description: no original description)	-2.78989	2.79e-07	1.55e-05	PREDICTED: LOW QUALITY PROTEIN: histone-lysine N-methyltransferase MEDEA-like [Camelina sativa]	1.78683
lc_xylem_279664	35.2	not assigned.unknown	no hits & (original description: no original description)	-2.78947	6.49e-08	4.33e-06	DNA-directed RNA polymerase subunit beta [Medicago truncatula]	0.261197
lc_xylem_278989	35.2	not assigned.unknown	no hits & (original description: no original description)	-2.77805	8.07e-09	6.8e-07	PREDICTED: 36.4 kDa proline-rich protein [Vitis vinifera]	0.521399
lc_xylem_254716	3.6	minor CHO metabolism.callose	(at1g18650 : 150.0) Encodes a member of the X8-GPI family of proteins. It localizes to the plasmodesmata and is predicted to bind callose.; plasmodesmata callose-binding protein 3 (PDCB3); CONTAINS InterPro DOMAIN/s: X8 (InterPro:IPR012946); BEST Arabidopsis thaliana protein match is: glucan endo-1,3-beta-glucosidase-like protein 3 (TAIR:AT5G08000.1); Has 1473 Blast hits to 1425 proteins in 72 sp…	-2.7725	2.96e-06	0.000120643	PREDICTED: PLASMODESMATA CALLOSE-BINDING PROTEIN 3 [Sesamum indicum]	3.84836e-49
lc_xylem_254716	26.4	misc.beta 1,3 glucan hydrolases	(at1g18650 : 150.0) Encodes a member of the X8-GPI family of proteins. It localizes to the plasmodesmata and is predicted to bind callose.; plasmodesmata callose-binding protein 3 (PDCB3); CONTAINS InterPro DOMAIN/s: X8 (InterPro:IPR012946); BEST Arabidopsis thaliana protein match is: glucan endo-1,3-beta-glucosidase-like protein 3 (TAIR:AT5G08000.1); Has 1473 Blast hits to 1425 proteins in 72 sp…	-2.7725	2.96e-06	0.000120643	PREDICTED: PLASMODESMATA CALLOSE-BINDING PROTEIN 3 [Sesamum indicum]	3.84836e-49
lc_xylem_143951	35.2	not assigned.unknown	no hits & (original description: no original description)	-2.75588	2.35e-18	1.3e-15	PREDICTED: LOW QUALITY PROTEIN: extensin-2, partial [Amborella trichopoda]	3.51603e-13
lc_xylem_80905	35.2	not assigned.unknown	no hits & (original description: no original description)	-2.74833	1.8e-08	1.39e-06	hypothetical protein VITISV_021469 [Vitis vinifera]	0.617127
lc_xylem_266758	35.2	not assigned.unknown	no hits & (original description: no original description)	-2.7393	3.65e-07	1.95e-05
lc_xylem_207461	35.1	not assigned.no ontology	(at2g22170 : 134.0) Lipase/lipooxygenase, PLAT/LH2 family protein; FUNCTIONS IN: molecular_function unknown; INVOLVED IN: biological_process unknown; LOCATED IN: thylakoid, chloroplast, membrane; EXPRESSED IN: 19 plant structures; EXPRESSED DURING: 13 growth stages; CONTAINS InterPro DOMAIN/s: Lipoxygenase, LH2 (InterPro:IPR001024), Lipase/lipooxygenase, PLAT/LH2 (InterPro:IPR008976); BEST Arabid…	-2.7316	1.34e-06	6.05e-05	PREDICTED: lipoxygenase homology domain-containing protein 1-like [Sesamum indicum]	3.84942e-50
lc_xylem_141556	35.2	not assigned.unknown	no hits & (original description: no original description)	-2.73116	1.09e-07	6.87e-06
lc_xylem_86508	35.2	not assigned.unknown	no hits & (original description: no original description)	-2.67928	3.07e-08	2.25e-06	hypothetical protein VITISV_021469 [Vitis vinifera]	4.23096
lc_xylem_254666	28.2	DNA.repair	(at1g13635 : 355.0) DNA glycosylase superfamily protein; FUNCTIONS IN: DNA-3-methyladenine glycosylase I activity, catalytic activity; INVOLVED IN: DNA repair, base-excision repair; LOCATED IN: cellular_component unknown; CONTAINS InterPro DOMAIN/s: DNA glycosylase (InterPro:IPR011257), Methyladenine glycosylase (InterPro:IPR005019); BEST Arabidopsis thaliana protein match is: DNA glycosylase sup…	-2.67871	1.67e-05	0.000523615	PREDICTED: LOW QUALITY PROTEIN: uncharacterized protein LOC105156460 [Sesamum indicum]	2.5963e-153
lc_xylem_279290	10.8.1	cell wall.pectin*esterases.PME	(at5g53370 : 474.0) pectin methylesterase PCR fragment F (PMEPCRF); FUNCTIONS IN: pectinesterase activity; INVOLVED IN: cell wall modification; LOCATED IN: cell wall; EXPRESSED IN: 22 plant structures; EXPRESSED DURING: 13 growth stages; CONTAINS InterPro DOMAIN/s: Pectinesterase, active site (InterPro:IPR018040), Pectin lyase fold/virulence factor (InterPro:IPR011050), Pectinesterase, catalytic …	-2.66236	1.86e-06	8.02e-05	PREDICTED: probable pectinesterase/pectinesterase inhibitor 61 [Sesamum indicum]	0
lc_xylem_274266	35.2	not assigned.unknown	no hits & (original description: no original description)	-2.66099	3.02e-05	0.000861405	PREDICTED: classical arabinogalactan protein 9 [Sesamum indicum]	0.00360612
lc_xylem_277723	13.1.3.4	amino acid metabolism.synthesis.aspartate family.methionine	(q96552|metl_catro : 547.0) S-adenosylmethionine synthetase 2 (EC 2.5.1.6) (Methionine adenosyltransferase 2) (AdoMet synthetase 2) - Catharanthus roseus (Rosy periwinkle) (Madagascar periwinkle) & (at3g17390 : 530.0) S-adenosylmethionine synthetase; METHIONINE OVER-ACCUMULATOR 3 (MTO3); FUNCTIONS IN: methionine adenosyltransferase activity; INVOLVED IN: lignin biosynthetic process, response to c…	-2.64799	1.24e-06	5.64e-05	PREDICTED: S-adenosylmethionine synthase 2 [Eucalyptus grandis]	0
lc_xylem_261988	35.2	not assigned.unknown	(at3g54000 : 126.0) unknown protein; Has 35333 Blast hits to 34131 proteins in 2444 species: Archae - 798; Bacteria - 22429; Metazoa - 974; Fungi - 991; Plants - 531; Viruses - 0; Other Eukaryotes - 9610 (source: NCBI BLink). & (reliability: 252.0) & (original description: no original description)	-2.63877	7.11e-07	3.48e-05	PREDICTED: uncharacterized protein LOC105174506 [Sesamum indicum]	1.2899e-100
lc_xylem_85934	35.2	not assigned.unknown	no hits & (original description: no original description)	-2.60882	6.88e-08	4.56e-06	PREDICTED: LOW QUALITY PROTEIN: extensin-2, partial [Amborella trichopoda]	1.85978e-20
lc_xylem_220864	35.2	not assigned.unknown	(original description: no original description)	-2.60037	8.23e-06	0.000289887	putative defensin protein 1 [Olea europaea]	8.54537e-23
lc_xylem_217989	35.2	not assigned.unknown	no hits & (original description: no original description)	-2.59084	8.29e-07	3.98e-05
lc_xylem_81724	26.21	misc.protease inhibitor/seed storage/lipid transfer protein (LTP) family protein	(at3g22142 : 119.0) Encodes a Protease inhibitor/seed storage/LTP family protein; Bifunctional inhibitor/lipid-transfer protein/seed storage 2S albumin superfamily protein; INVOLVED IN: lipid transport; LOCATED IN: cellular_component unknown; CONTAINS InterPro DOMAIN/s: Bifunctional inhibitor/plant lipid transfer protein/seed storage (InterPro:IPR016140), Plant lipid transfer protein/seed storage…	-2.58749	1.04e-06	4.83e-05	Bifunctional inhibitor/lipid-transfer protein/seed storage 2S albumin superfamily protein isoform 1 [Theobroma cacao] >gi|508701327|gb|EOX93223.1| Bifunctional inhibitor/lipid-transfer protein/seed storage 2S albumin superfamily protein isoform 1 [Theobroma cacao]	8.25764e-33
lc_xylem_143942	35.2	not assigned.unknown	no hits & (original description: no original description)	-2.58695	4.7e-07	2.43e-05
lc_xylem_254660	26.13	misc.acid and other phosphatases	(at4g29270 : 226.0) HAD superfamily, subfamily IIIB acid phosphatase ; FUNCTIONS IN: acid phosphatase activity; INVOLVED IN: biological_process unknown; LOCATED IN: endomembrane system; EXPRESSED IN: 7 plant structures; EXPRESSED DURING: petal differentiation and expansion stage, D bilateral stage; CONTAINS InterPro DOMAIN/s: Acid phosphatase (Class B) (InterPro:IPR005519), Vegetative storage pro…	-2.55476	2.44e-06	0.000101606	unnamed protein product [Coffea canephora]	7.5752e-126
lc_xylem_180169	10.7	cell wall.modification	(at4g37800 : 473.0) xyloglucan endotransglucosylase/hydrolase 7 (XTH7); FUNCTIONS IN: hydrolase activity, acting on glycosyl bonds, xyloglucan:xyloglucosyl transferase activity, hydrolase activity, hydrolyzing O-glycosyl compounds; INVOLVED IN: carbohydrate metabolic process, cellular glucan metabolic process; LOCATED IN: endomembrane system, cell wall, apoplast; EXPRESSED IN: 17 plant structures…	-2.49859	7.15e-06	0.000257601	PREDICTED: probable xyloglucan endotransglucosylase/hydrolase protein 7 [Sesamum indicum]	0
lc_xylem_103485	35.2	not assigned.unknown	no hits & (original description: no original description)	-2.49217	8.6e-06	0.000300708
lc_xylem_28902	35.2	not assigned.unknown	no hits & (original description: no original description)	-2.46309	1.02e-05	0.000345955	hypothetical protein AMTR_s00030p00233100 [Amborella trichopoda]	6.37575
lc_xylem_202725	35.2	not assigned.unknown	(at2g26110 : 87.0) Protein of unknown function (DUF761); CONTAINS InterPro DOMAIN/s: Protein of unknown function DUF761, plant (InterPro:IPR008480); BEST Arabidopsis thaliana protein match is: unknown protein (TAIR:AT5G56980.1); Has 30201 Blast hits to 17322 proteins in 780 species: Archae - 12; Bacteria - 1396; Metazoa - 17338; Fungi - 3422; Plants - 5037; Viruses - 0; Other Eukaryotes - 2996 (s…	-2.46264	1.56e-05	0.000494794	PREDICTED: LOW QUALITY PROTEIN: uncharacterized protein LOC105173623 [Sesamum indicum]	2.99261e-37
lc_xylem_198076	31.1	cell.organisation	(at2g47500 : 478.0) P-loop nucleoside triphosphate hydrolases superfamily protein with CH (Calponin Homology) domain; FUNCTIONS IN: microtubule motor activity, ATP binding; INVOLVED IN: microtubule-based movement; EXPRESSED IN: 21 plant structures; EXPRESSED DURING: 12 growth stages; CONTAINS InterPro DOMAIN/s: Calponin-homology (InterPro:IPR016146), Calponin-like actin-binding (InterPro:IPR00171…	-2.45974	9.98e-06	0.000340634	PREDICTED: kinesin-4-like [Sesamum indicum]	4.4376e-175
lc_xylem_84240	35.2	not assigned.unknown	no hits & (original description: no original description)	-2.44167	2.74e-06	0.000112679	PREDICTED: LOW QUALITY PROTEIN: extensin-2, partial [Amborella trichopoda]	5.18379e-05
lc_xylem_238467	35.2	not assigned.unknown	(at1g29050 : 399.0) Encodes a member of the TBL (TRICHOME BIREFRINGENCE-LIKE) gene family containing a plant-specific DUF231 (domain of unknown function) domain. TBL gene family has 46 members, two of which (TBR/AT5G06700 and TBL3/AT5G01360) have been shown to be involved in the synthesis and deposition of secondary wall cellulose, presumably by influencing the esterification state of pectic poly…	-2.41027	1.75e-06	7.63e-05	PREDICTED: protein trichome birefringence-like 38 [Sesamum indicum]	0
