# Supplementary material for: Transcriptome profiling of two olive cultivars in response to infection by the CoDiRO strain of Xylella fastidiosa subsp. pauca
Source: BMC Genomics. 2016 Jun 27;17:475. doi: 10.1186/s12864-016-2833-9 (PMC4924284; doi:10.1186/s12864-016-2833-9)
Supplement: Additional file 4: — Differentially expressed transcripts in cv Ogliarola salentina infected by Xylella fastidiosa. Each unique transcript is categorized by MapMan and Log2 fold expression values calculated by DESeq2 analysis. Transcript categorization was further verified by BLASTX search against nr database. Up- and down-regulated transcripts are in separate excel sheets. (XLSX 10155 kb) [file 12864_2016_2833_MOESM4_ESM.xlsx]

## Sheet: up
Analysis	Mercator			DESeq2			BLASTX search
id	BinCode	BinName	description	log2FoldChange	pvalue	padj	Hit_def	Hsp_evalue
og_xylem_126598	10.7	cell wall.modification	(at4g17030 : 161.0) Encodes EXLB1 (expansin-like B1), a member of the expansin family.; expansin-like B1 (EXLB1); INVOLVED IN: sexual reproduction, unidimensional cell growth, plant-type cell wall loosening; LOCATED IN: endomembrane system, extracellular region; EXPRESSED IN: 19 plant structures; EXPRESSED DURING: 9 growth stages; CONTAINS InterPro DOMAIN/s: Pollen allergen, N-terminal (InterPro:…	5.7195	1.13e-15	5.03e-13	Major pollen allergen Ory s 1 precursor, putative [Ricinus communis] >gi|223529180|gb|EEF31156.1| Major pollen allergen Ory s 1 precursor, putative [Ricinus communis]	9.97752e-60
og_xylem_146321	10.7	cell wall.modification	(at4g17030 : 223.0) Encodes EXLB1 (expansin-like B1), a member of the expansin family.; expansin-like B1 (EXLB1); INVOLVED IN: sexual reproduction, unidimensional cell growth, plant-type cell wall loosening; LOCATED IN: endomembrane system, extracellular region; EXPRESSED IN: 19 plant structures; EXPRESSED DURING: 9 growth stages; CONTAINS InterPro DOMAIN/s: Pollen allergen, N-terminal (InterPro:…	5.4502	2.74e-16	1.37e-13	PREDICTED: expansin-like B1 [Sesamum indicum]	7.76681e-88
og_xylem_175154	10.7	cell wall.modification	(at4g17030 : 242.0) Encodes EXLB1 (expansin-like B1), a member of the expansin family.; expansin-like B1 (EXLB1); INVOLVED IN: sexual reproduction, unidimensional cell growth, plant-type cell wall loosening; LOCATED IN: endomembrane system, extracellular region; EXPRESSED IN: 19 plant structures; EXPRESSED DURING: 9 growth stages; CONTAINS InterPro DOMAIN/s: Pollen allergen, N-terminal (InterPro:…	5.29905	1.86e-17	1.13e-14	PREDICTED: expansin-like B1 [Sesamum indicum]	2.22078e-99
og_xylem_61046	10.7	cell wall.modification	(at4g30380 : 102.0) Encodes a Plant Natriuretic Peptide (PNP). PNPs are a class of systemically mobile molecules distantly related to expansins; their biological role has remained elusive.; Barwin-related endoglucanase; FUNCTIONS IN: molecular_function unknown; INVOLVED IN: biological_process unknown; LOCATED IN: endomembrane system; CONTAINS InterPro DOMAIN/s: Barwin-related endoglucanase (Inter…	5.03833	1.28e-13	3.85e-11	hypothetical protein MIMGU_mgv1a016234mg [Erythranthe guttata]	3.83292e-50
og_xylem_45532	33.2	development.late embryogenesis abundant	(p83442|lead3_dauca : 186.0) Late embryogenesis abundant protein Dc3 - Daucus carota (Carrot) & (at1g52690 : 125.0) Late embryogenesis abundant protein (LEA) family protein; BEST Arabidopsis thaliana protein match is: Late embryogenesis abundant protein (LEA) family protein (TAIR:AT3G15670.1); Has 35333 Blast hits to 34131 proteins in 2444 species: Archae - 798; Bacteria - 22429; Metazoa - 974; F…	7.39487	9.36e-38	1.01e-33	late embryogenesis abundant protein [Catharanthus roseus]	1.64609e-50
og_xylem_183059	33.99	development.unspecified	(at1g69490 : 85.9) Encodes a member of the NAC transcription factor gene family. It is expressed in floral primordia and upregulated by AP3 and PI. Its expression is associated with leaf senescence.; NAC-like, activated by AP3/PI (NAP); CONTAINS InterPro DOMAIN/s: No apical meristem (NAM) protein (InterPro:IPR003441); BEST Arabidopsis thaliana protein match is: NAC domain containing protein 25 (T…	4.92741	1.1e-10	1.79e-08	unnamed protein product [Coffea canephora]	8.72718e-40
og_xylem_102774	33.99	development.unspecified	(at1g69490 : 308.0) Encodes a member of the NAC transcription factor gene family. It is expressed in floral primordia and upregulated by AP3 and PI. Its expression is associated with leaf senescence.; NAC-like, activated by AP3/PI (NAP); CONTAINS InterPro DOMAIN/s: No apical meristem (NAM) protein (InterPro:IPR003441); BEST Arabidopsis thaliana protein match is: NAC domain containing protein 25 (…	4.59444	1.03e-12	2.59e-10	PREDICTED: LOW QUALITY PROTEIN: NAC transcription factor 29 [Sesamum indicum]	4.46619e-131
og_xylem_193234	28.1	DNA.synthesis/chromatin structure	(at5g32440 : 90.1) Ubiquitin system component Cue protein; LOCATED IN: chloroplast; EXPRESSED IN: 24 plant structures; EXPRESSED DURING: 15 growth stages; CONTAINS InterPro DOMAIN/s: Ubiquitin system component Cue (InterPro:IPR003892); BEST Arabidopsis thaliana protein match is: unknown protein (TAIR:AT1G80040.1). & (reliability: 180.2) & (original description: no original description)	5.84839	1.45e-12	3.55e-10	hypothetical protein MIMGU_mgv1a011657mg [Erythranthe guttata]	2.20357e-26
og_xylem_101938	28.1	DNA.synthesis/chromatin structure	(at2g47330 : 333.0) P-loop containing nucleoside triphosphate hydrolases superfamily protein; FUNCTIONS IN: helicase activity, nucleic acid binding, ATP binding, ATP-dependent helicase activity; INVOLVED IN: biological_process unknown; LOCATED IN: cellular_component unknown; EXPRESSED IN: 24 plant structures; EXPRESSED DURING: 15 growth stages; CONTAINS InterPro DOMAIN/s: RNA helicase, DEAD-box t…	5.30629	1.28e-11	2.57e-09	DEAD-box ATP-dependent RNA helicase 24 [Morus notabilis] >gi|587837834|gb|EXB28574.1| DEAD-box ATP-dependent RNA helicase 24 [Morus notabilis]	2.89609e-120
og_xylem_102449	28.1	DNA.synthesis/chromatin structure	(at2g47330 : 313.0) P-loop containing nucleoside triphosphate hydrolases superfamily protein; FUNCTIONS IN: helicase activity, nucleic acid binding, ATP binding, ATP-dependent helicase activity; INVOLVED IN: biological_process unknown; LOCATED IN: cellular_component unknown; EXPRESSED IN: 24 plant structures; EXPRESSED DURING: 15 growth stages; CONTAINS InterPro DOMAIN/s: RNA helicase, DEAD-box t…	5.23951	2.24e-11	4.21e-09	hypothetical protein RCOM_1346600 [Ricinus communis] >gi|223545747|gb|EEF47251.1| hypothetical protein RCOM_1346600 [Ricinus communis]	1.7208e-114
og_xylem_197839	17.1.1.1.11	hormone metabolism.abscisic acid.synthesis-degradation.synthesis.short chain alcohol dehydrogenmase (ABA2)	(at1g52340 : 171.0) Encodes a cytosolic short-chain dehydrogenase/reductase involved in the conversion of xanthoxin to ABA-aldehyde during ABA biosynthesis. Mutants are insensitive to sucrose and glucose.; ABA DEFICIENT 2 (ABA2); CONTAINS InterPro DOMAIN/s: NAD(P)-binding domain (InterPro:IPR016040), Glucose/ribitol dehydrogenase (InterPro:IPR002347), Short-chain dehydrogenase/reductase SDR (Inte…	4.66879	6.84e-16	3.17e-13	PREDICTED: secoisolariciresinol dehydrogenase-like [Prunus mume]	9.91513e-96
og_xylem_193466	17.7.1.5	hormone metabolism.jasmonate.synthesis-degradation.12-Oxo-PDA-reductase	(at2g06050 : 105.0) Encodes a 12-oxophytodienoate reductase that is required for jasmonate biosynthesis. Mutants are male sterile and defective in pollen dehiscence. Shows activity towards 2,4,6-trinitrotoluene.; oxophytodienoate-reductase 3 (OPR3); FUNCTIONS IN: 12-oxophytodienoate reductase activity; INVOLVED IN: response to jasmonic acid stimulus, response to fungus, jasmonic acid biosynthetic…	6.31302	2.65e-14	9.1e-12	12-oxophytodienoate reductase 3, partial [Salvia miltiorrhiza]	3.18308e-35
og_xylem_221097	15.2	metal handling.binding, chelation and storage	(at4g08570 : 197.0) Heavy metal transport/detoxification superfamily protein ; FUNCTIONS IN: metal ion binding; INVOLVED IN: metal ion transport; LOCATED IN: cellular_component unknown; CONTAINS InterPro DOMAIN/s: Heavy metal transport/detoxification protein (InterPro:IPR006121), Heavy-metal-associated, conserved site (InterPro:IPR017969); BEST Arabidopsis thaliana protein match is: Heavy metal t…	5.78572	3.26e-14	1.1e-11	PREDICTED: heavy metal-associated isoprenylated plant protein 26 [Nicotiana sylvestris]	1.33275e-79
og_xylem_167711	3.1.3	minor CHO metabolism.raffinose family.stachyose synthases	(ipr008811 : 1500.0) Raffinose synthase & (q93xk2|stsyn_pea : 948.0) Stachyose synthase precursor (EC 2.4.1.67) (Galactinol--raffinose galactosyltransferase) - Pisum sativum (Garden pea) & (at4g01970 : 893.0) Encodes a putative stachyose synthetase.; stachyose synthase (STS); CONTAINS InterPro DOMAIN/s: Glycoside hydrolase, catalytic core (InterPro:IPR017853), Raffinose synthase (InterPro:IPR0088…	6.41623	6.13e-27	1.58e-23	PREDICTED: stachyose synthase-like [Sesamum indicum]	0
og_xylem_194987	3.1.3	minor CHO metabolism.raffinose family.stachyose synthases	(ipr008811 : 1500.0) Raffinose synthase & (q93xk2|stsyn_pea : 1210.0) Stachyose synthase precursor (EC 2.4.1.67) (Galactinol--raffinose galactosyltransferase) - Pisum sativum (Garden pea) & (at4g01970 : 1058.0) Encodes a putative stachyose synthetase.; stachyose synthase (STS); CONTAINS InterPro DOMAIN/s: Glycoside hydrolase, catalytic core (InterPro:IPR017853), Raffinose synthase (InterPro:IPR00…	4.39794	2.41e-16	1.22e-13	PREDICTED: stachyose synthase [Sesamum indicum]	0
og_xylem_233560	35.2	not assigned.unknown	no hits & (original description: no original description)	10.844	2.3e-61	2.85e-56
og_xylem_109085	35.2	not assigned.unknown	no hits & (original description: no original description)	8.32699	2.76e-22	3.48e-19	predicted protein [Physcomitrella patens] >gi|162674238|gb|EDQ60749.1| predicted protein [Physcomitrella patens]	2.7753
og_xylem_194680	35.2	not assigned.unknown	no hits & (original description: no original description)	8.27201	2.54e-25	5.16e-22	hypothetical protein CICLE_v10018068mg [Citrus clementina] >gi|557550479|gb|ESR61108.1| hypothetical protein CICLE_v10018068mg [Citrus clementina]	2.10417e-10
og_xylem_111461	35.2	not assigned.unknown	no hits & (original description: no original description)	8.12056	1.14e-77	2.83e-72	dehydrin 1 [Rhododendron catawbiense]	6.65833e-08
og_xylem_111280	35.2	not assigned.unknown	no hits & (original description: no original description)	7.62584	1.03e-28	3.13e-25
og_xylem_238268	35.2	not assigned.unknown	no hits & (original description: no original description)	7.59936	7.76e-18	5.04e-15	PREDICTED: uncharacterized protein LOC104879031 isoform X1 [Vitis vinifera]	2.41098e-07
og_xylem_250923	35.2	not assigned.unknown	no hits & (original description: no original description)	7.57595	1.88e-21	2.16e-18	Dicer-like protein 2 [Salvia miltiorrhiza]	4.76578e-19
og_xylem_193626	35.2	not assigned.unknown	no hits & (original description: no original description)	7.34845	3.15e-16	1.55e-13	PREDICTED: putative late blight resistance protein homolog R1B-17 [Sesamum indicum]	2.57534e-39
og_xylem_83836	35.2	not assigned.unknown	no hits & (original description: no original description)	7.31303	3.74e-16	1.82e-13	PREDICTED: GDSL esterase/lipase At5g55050-like [Sesamum indicum]	1.23775e-32
og_xylem_184118	35.2	not assigned.unknown	no hits & (original description: no original description)	7.24294	2.39e-15	1.01e-12	unnamed protein product [Coffea canephora]	2.56427e-05
og_xylem_147530	35.2	not assigned.unknown	no hits & (original description: no original description)	7.15297	1.64e-15	7.05e-13
og_xylem_110976	35.2	not assigned.unknown	no hits & (original description: no original description)	7.08863	4.89e-28	1.41e-24	hypothetical protein CISIN_1g033335mg [Citrus sinensis]	1.6044e-10
og_xylem_187592	35.2	not assigned.unknown	no hits & (original description: no original description)	6.99867	2.02e-21	2.3e-18	hypothetical protein F383_20291 [Gossypium arboreum]	5.01773
og_xylem_183595	35.2	not assigned.unknown	no hits & (original description: no original description)	6.85094	5.35e-14	1.75e-11	unnamed protein product [Coffea canephora]	0.00805525
og_xylem_2984	35.2	not assigned.unknown	no hits & (original description: no original description)	6.77733	1.85e-13	5.41e-11
og_xylem_94616	35.2	not assigned.unknown	no hits & (original description: no original description)	6.74457	4.56e-13	1.23e-10	hypothetical protein VITISV_008804 [Vitis vinifera]	0.811193
og_xylem_195754	35.2	not assigned.unknown	no hits & (original description: no original description)	6.65899	4.53e-16	2.18e-13
og_xylem_72772	35.2	not assigned.unknown	no hits & (original description: no original description)	6.62719	1.55e-12	3.78e-10	PREDICTED: uncharacterized protein LOC105170330 [Sesamum indicum]	0.000108294
og_xylem_189355	35.2	not assigned.unknown	no hits & (original description: no original description)	6.58819	7.18e-13	1.87e-10	hypothetical protein AMTR_s00010p00201360 [Amborella trichopoda]	0.921738
og_xylem_19219	35.2	not assigned.unknown	no hits & (original description: no original description)	6.5875	1.79e-12	4.29e-10	hypothetical protein VITISV_008804 [Vitis vinifera]	0.882234
og_xylem_95282	35.2	not assigned.unknown	no hits & (original description: no original description)	6.56866	1.9e-12	4.51e-10
og_xylem_146545	35.2	not assigned.unknown	no hits & (original description: no original description)	6.55967	1.28e-12	3.16e-10
og_xylem_120542	35.2	not assigned.unknown	no hits & (original description: no original description)	6.5328	4.01e-12	8.93e-10	PREDICTED: probable mediator of RNA polymerase II transcription subunit 37e [Glycine max]	0.990291
og_xylem_225531	35.2	not assigned.unknown	no hits & (original description: no original description)	6.50725	3.83e-12	8.58e-10	PREDICTED: G-type lectin S-receptor-like serine/threonine-protein kinase SD3-1 [Elaeis guineensis]	0.0187154
og_xylem_46773	35.2	not assigned.unknown	no hits & (original description: no original description)	6.49945	4.55e-12	9.99e-10	hypothetical protein MIMGU_mgv1a0008291mg, partial [Erythranthe guttata]	0.00010318
og_xylem_233008	35.2	not assigned.unknown	no hits & (original description: no original description)	6.45787	2.15e-13	6.2e-11
og_xylem_111467	35.2	not assigned.unknown	no hits & (original description: no original description)	6.43933	4.32e-17	2.46e-14	unnamed protein product [Coffea canephora]	6.53725e-22
og_xylem_250382	35.2	not assigned.unknown	no hits & (original description: no original description)	6.42737	7.07e-15	2.73e-12	hypothetical protein B456_008G014500 [Gossypium raimondii]	3.35264
og_xylem_234602	35.2	not assigned.unknown	no hits & (original description: no original description)	6.42671	5.6e-15	2.2e-12
og_xylem_74312	35.2	not assigned.unknown	no hits & (original description: no original description)	6.41472	1.38e-11	2.73e-09
og_xylem_194036	35.2	not assigned.unknown	no hits & (original description: no original description)	6.35569	2.94e-16	1.46e-13	PREDICTED: anthocyanidin 3-O-glucosyltransferase 5-like [Glycine max]	0.780062
og_xylem_167273	35.2	not assigned.unknown	no hits & (original description: no original description)	6.19598	1.64e-13	4.84e-11
og_xylem_159174	35.2	not assigned.unknown	no hits & (original description: no original description)	6.12784	2.06e-18	1.45e-15	PREDICTED: uncharacterized protein LOC104879031 isoform X2 [Vitis vinifera]	0.000747175
og_xylem_61765	35.2	not assigned.unknown	no hits & (original description: no original description)	6.07499	1.6e-15	6.9e-13	RpoC2 (chloroplast) [Ostreococcus tauri]	5.19449
og_xylem_195761	35.2	not assigned.unknown	no hits & (original description: no original description)	6.02329	1.97e-18	1.39e-15	PREDICTED: wound-induced protein 1 [Nicotiana sylvestris]	1.17902e-08
og_xylem_101805	35.2	not assigned.unknown	no hits & (original description: no original description)	6.012	4.74e-11	8.33e-09
og_xylem_250703	35.2	not assigned.unknown	no hits & (original description: no original description)	6.00862	3.06e-26	7.08e-23	putative early light induced protein 2 [Camellia sinensis] >gi|259018361|gb|ACV89763.1| putative early light induced protein 2 [Camellia sinensis]	8.14177e-19
og_xylem_106993	35.2	not assigned.unknown	(at4g09580 : 80.5) SNARE associated Golgi protein family; INVOLVED IN: biological_process unknown; LOCATED IN: endoplasmic reticulum; EXPRESSED IN: 24 plant structures; EXPRESSED DURING: 13 growth stages; CONTAINS InterPro DOMAIN/s: SNARE associated Golgi protein (InterPro:IPR015414); BEST Arabidopsis thaliana protein match is: SNARE associated Golgi protein family (TAIR:AT1G71940.1); Has 2802 Bl…	5.98433	6.1e-13	1.61e-10	PREDICTED: uncharacterized membrane protein At4g09580 isoform X3 [Sesamum indicum]	2.32492e-18
og_xylem_251427	35.2	not assigned.unknown	no hits & (original description: no original description)	5.95006	1.13e-15	5.01e-13
og_xylem_189496	35.2	not assigned.unknown	no hits & (original description: no original description)	5.92904	1.86e-11	3.55e-09	hypothetical protein MIMGU_mgv1a015928mg [Erythranthe guttata]	1.88493
og_xylem_157482	35.2	not assigned.unknown	(at1g80940 : 94.4) unknown protein; Has 35333 Blast hits to 34131 proteins in 2444 species: Archae - 798; Bacteria - 22429; Metazoa - 974; Fungi - 991; Plants - 531; Viruses - 0; Other Eukaryotes - 9610 (source: NCBI BLink). & (reliability: 188.8) & (original description: no original description)	5.75875	8.91e-14	2.75e-11	PREDICTED: uncharacterized protein LOC103417344 [Malus domestica]	3.27922e-26
og_xylem_251458	35.2	not assigned.unknown	no hits & (original description: no original description)	5.75498	3.92e-13	1.07e-10	PREDICTED: solute carrier family 25 member 44 [Sesamum indicum]	1.87912e-10
og_xylem_251590	35.2	not assigned.unknown	no hits & (original description: no original description)	5.75091	7.57e-31	3.23e-27	unknown [Lotus japonicus]	0.00257723
og_xylem_250553	35.2	not assigned.unknown	no hits & (original description: no original description)	5.73326	5.59e-20	5.01e-17	lectin [Glycine max] >gi|4995205|emb|CAB44031.1| lectin [Glycine max]	0.00131609
og_xylem_241065	35.2	not assigned.unknown	no hits & (original description: no original description)	5.72541	4.56e-22	5.56e-19	unknown [Lotus japonicus]	0.0710741
og_xylem_341911	35.2	not assigned.unknown	no hits & (original description: no original description)	5.70938	2.98e-21	3.26e-18	putative early light induced protein 2 [Camellia sinensis] >gi|259018361|gb|ACV89763.1| putative early light induced protein 2 [Camellia sinensis]	2.09435e-08
og_xylem_159164	35.2	not assigned.unknown	no hits & (original description: no original description)	5.60842	1.78e-16	9.18e-14
og_xylem_111437	35.2	not assigned.unknown	no hits & (original description: no original description)	5.54846	1.13e-21	1.33e-18	BnaC01g22830D [Brassica napus]	6.93855e-16
og_xylem_159491	35.2	not assigned.unknown	no hits & (original description: no original description)	5.53574	7.77e-28	2.21e-24	polyprotein, partial [Ananas comosus]	4.62197e-28
og_xylem_237030	35.2	not assigned.unknown	no hits & (original description: no original description)	5.39076	3.65e-17	2.09e-14	PREDICTED: uncharacterized protein LOC105137668 isoform X1 [Populus euphratica]	1.57462e-06
og_xylem_249999	35.2	not assigned.unknown	no hits & (original description: no original description)	5.26363	1.03e-17	6.6e-15	NBS-LRR class resistance protein Fy2-Ry2 [Sesamum indicum]	3.65536e-65
og_xylem_106328	35.2	not assigned.unknown	no hits & (original description: no original description)	5.04598	8.95e-21	9.04e-18	PREDICTED: probable WRKY transcription factor 38 [Elaeis guineensis]	2.26097
og_xylem_249248	35.2	not assigned.unknown	no hits & (original description: no original description)	5.02814	3.36e-10	4.87e-08	PREDICTED: expansin-like B1 [Malus domestica]	4.19408e-19
og_xylem_110168	35.2	not assigned.unknown	no hits & (original description: no original description)	5.00854	1.31e-12	3.22e-10	hypothetical protein POPTR_0009s08800g, partial [Populus trichocarpa] >gi|550331343|gb|EEE87150.2| hypothetical protein POPTR_0009s08800g, partial [Populus trichocarpa]	0.00459581
og_xylem_183012	35.2	not assigned.unknown	no hits & (original description: no original description)	4.91185	1.55e-17	9.54e-15	PREDICTED: uncharacterized protein LOC105137668 isoform X1 [Populus euphratica]	5.07329e-06
og_xylem_250910	35.2	not assigned.unknown	no hits & (original description: no original description)	4.71162	9.89e-12	2.02e-09	BnaC02g30140D [Brassica napus]	9.0168
og_xylem_82674	35.2	not assigned.unknown	no hits & (original description: no original description)	4.57722	7.74e-14	2.44e-11
og_xylem_219336	35.2	not assigned.unknown	no hits & (original description: no original description)	4.36814	1.4e-30	5.6e-27	PREDICTED: LOW QUALITY PROTEIN: dehydrin DHN1 [Sesamum indicum]	3.84616e-08
og_xylem_126905	35.2	not assigned.unknown	no hits & (original description: no original description)	4.31455	1.2e-05	0.000451582	PREDICTED: zinc finger CCCH domain-containing protein 15 homolog [Elaeis guineensis]	1.22895e-20
og_xylem_83478	35.2	not assigned.unknown	no hits & (original description: no original description)	4.25763	2.07e-05	0.000711597	PREDICTED: ethylene-responsive transcription factor ABR1-like [Sesamum indicum]	8.46325e-33
og_xylem_188969	29.5	protein.degradation	(at4g23040 : 80.1) Ubiquitin-like superfamily protein; FUNCTIONS IN: molecular_function unknown; INVOLVED IN: biological_process unknown; LOCATED IN: cytosol; EXPRESSED IN: 22 plant structures; EXPRESSED DURING: 13 growth stages; CONTAINS InterPro DOMAIN/s: UBX (InterPro:IPR001012), UBA-like (InterPro:IPR009060); BEST Arabidopsis thaliana protein match is: Ubiquitin-like superfamily protein (TAIR…	5.51624	6.04e-15	2.35e-12	PREDICTED: uncharacterized protein LOC105164238 [Sesamum indicum]	5.06244e-22
og_xylem_94456	29.5.5	protein.degradation.serine protease	(p52711|cbp23_horvu : 387.0) Serine carboxypeptidase II-3 precursor (EC 3.4.16.6) (CP-MII.3) [Contains: Serine carboxypeptidase II-3 chain A; Serine carboxypeptidase II-3 chain B] - Hordeum vulgare (Barley) & (at3g63470 : 365.0) serine carboxypeptidase-like 40 (scpl40); FUNCTIONS IN: serine-type carboxypeptidase activity; INVOLVED IN: proteolysis; LOCATED IN: endomembrane system; EXPRESSED IN: 8 …	6.57516	9.29e-13	2.37e-10	PREDICTED: serine carboxypeptidase II-3-like [Sesamum indicum]	0
og_xylem_175933	29.5.1	protein.degradation.subtilases	(at1g32940 : 760.0) SBT3.5; FUNCTIONS IN: identical protein binding, serine-type endopeptidase activity; INVOLVED IN: proteolysis, negative regulation of catalytic activity; LOCATED IN: apoplast; EXPRESSED IN: 12 plant structures; EXPRESSED DURING: LP.06 six leaves visible, LP.04 four leaves visible, 4 anthesis, F mature embryo stage, petal differentiation and expansion stage; CONTAINS InterPro D…	4.69638	4.61e-38	5.18e-34	PREDICTED: subtilisin-like protease SBT3.5 [Sesamum indicum]	0
og_xylem_159290	1.3.8	PS.calvin cycle.transketolase	(at3g60750 : 408.0) Transketolase; FUNCTIONS IN: catalytic activity, transketolase activity; EXPRESSED IN: 24 plant structures; EXPRESSED DURING: 16 growth stages; CONTAINS InterPro DOMAIN/s: Transketolase, N-terminal (InterPro:IPR005474), Transketolase, C-terminal (InterPro:IPR005476), Transketolase, C-terminal/Pyruvate-ferredoxin oxidoreductase, domain II (InterPro:IPR009014), Transketolase-lik…	4.35795	1.48e-34	9.41e-31	PREDICTED: transketolase, chloroplastic-like [Sesamum indicum]	0
og_xylem_195847	27.1	RNA.processing	(at3g14080 : 144.0) Small nuclear ribonucleoprotein family protein; CONTAINS InterPro DOMAIN/s: Like-Sm ribonucleoprotein (LSM) domain (InterPro:IPR001163), Like-Sm ribonucleoprotein (LSM) domain, eukaryotic/archaea-type (InterPro:IPR006649), Like-Sm ribonucleoprotein (LSM)-related domain (InterPro:IPR010920); BEST Arabidopsis thaliana protein match is: Small nuclear ribonucleoprotein family prot…	6.57948	1.06e-12	2.67e-10	PREDICTED: probable U6 snRNA-associated Sm-like protein LSm1-like [Glycine max]	3.41191e-48
og_xylem_175550	16.8.3	secondary metabolism.flavonoids.dihydroflavonols	(at5g24530 : 179.0) Encodes a putative 2OG-Fe(II) oxygenase that is defense-associated but required for susceptibility to downy mildew.; DOWNY MILDEW RESISTANT 6 (DMR6); FUNCTIONS IN: oxidoreductase activity, acting on paired donors, with incorporation or reduction of molecular oxygen, 2-oxoglutarate as one donor, and incorporation of one atom each of oxygen into both donors, oxidoreductase activ…	4.65444	1.41e-21	1.65e-18	PREDICTED: flavanone 3-dioxygenase [Nicotiana sylvestris]	3.07215e-68
og_xylem_197916	16.8.3	secondary metabolism.flavonoids.dihydroflavonols	(at5g24530 : 466.0) Encodes a putative 2OG-Fe(II) oxygenase that is defense-associated but required for susceptibility to downy mildew.; DOWNY MILDEW RESISTANT 6 (DMR6); FUNCTIONS IN: oxidoreductase activity, acting on paired donors, with incorporation or reduction of molecular oxygen, 2-oxoglutarate as one donor, and incorporation of one atom each of oxygen into both donors, oxidoreductase activ…	4.30224	4.03e-20	3.68e-17	PREDICTED: flavanone 3-dioxygenase [Nicotiana sylvestris]	0
og_xylem_106768	30.3	signalling.calcium	(at2g22950 : 140.0) Cation transporter/ E1-E2 ATPase family protein; FUNCTIONS IN: calcium-transporting ATPase activity, calmodulin binding; INVOLVED IN: calcium ion transport, cation transport, metabolic process, ATP biosynthetic process; LOCATED IN: membrane; EXPRESSED IN: petal, leaf whorl, male gametophyte, flower, pollen tube; EXPRESSED DURING: L mature pollen stage, 4 anthesis, petal differ…	6.34702	2.02e-14	7.04e-12	PREDICTED: calcium-transporting ATPase 2, plasma membrane-type-like [Sesamum indicum]	4.81224e-45
og_xylem_72372	30.3	signalling.calcium	(at3g63380 : 224.0) ATPase E1-E2 type family protein / haloacid dehalogenase-like hydrolase family protein; FUNCTIONS IN: calcium-transporting ATPase activity, calmodulin binding; INVOLVED IN: calcium ion transport, cation transport, metabolic process, ATP biosynthetic process; LOCATED IN: membrane; EXPRESSED IN: 11 plant structures; EXPRESSED DURING: LP.06 six leaves visible, LP.04 four leaves v…	4.54721	5.5e-11	9.52e-09	PREDICTED: calcium-transporting ATPase 12, plasma membrane-type-like [Sesamum indicum]	1.11399e-96
og_xylem_236900	30.11	signalling.light	(at4g14690 : 114.0) Encodes an early light-induced protein. ELIPs are thought not to be directly involved in the synthesis and assembly of specific photosynthetic complexes, but rather affect the biogenesis of all chlorophyll-binding complexes. A study (PMID 17553115) has shown that the chlorophyll synthesis pathway was downregulated as a result of constitutive ELIP2 expression, leading to decrea…	5.80717	1.3e-31	6.18e-28	PREDICTED: early light-induced protein 2, chloroplastic isoform X2 [Sesamum indicum]	2.36841e-35
og_xylem_197731	30.11	signalling.light	(at4g14690 : 161.0) Encodes an early light-induced protein. ELIPs are thought not to be directly involved in the synthesis and assembly of specific photosynthetic complexes, but rather affect the biogenesis of all chlorophyll-binding complexes. A study (PMID 17553115) has shown that the chlorophyll synthesis pathway was downregulated as a result of constitutive ELIP2 expression, leading to decrea…	5.74856	2e-32	1.05e-28	unnamed protein product [Coffea canephora]	4.78809e-54
og_xylem_243588	30.11	signalling.light	(at4g15090 : 176.0) Encodes a nuclear localized protein involved in far red light response signaling. Loss of function mutants are defective in far red light responses. Interacts with homologous gene FHY3.; FAR-RED IMPAIRED RESPONSE 1 (FAR1); CONTAINS InterPro DOMAIN/s: MULE transposase, conserved domain (InterPro:IPR018289), Zinc finger, PMZ-type (InterPro:IPR006564), Transcription factor, FAR1-…	5.17343	1.92e-19	1.58e-16	PREDICTED: protein FAR-RED IMPAIRED RESPONSE 1-like isoform X1 [Citrus sinensis] >gi|568837887|ref|XP_006472949.1| PREDICTED: protein FAR-RED IMPAIRED RESPONSE 1-like isoform X2 [Citrus sinensis]	5.18386e-96
og_xylem_83755	30.4.1	signalling.phosphinositides.phosphatidylinositol-4-phosphate 5-kinase	(at4g33240 : 420.0) Encodes a protein that is predicted to act as a 1-phosphatidylinositol-3-phosphate (PtdIns3P) 5-kinase based on its homology to Fab1 from yeast. It contains an FYVE domain required for binding to PtdIns3P-containing membranes in yeast, as well as a Cpn60_TCP1 homology domain plus a kinase domain. fab1a/fab1b pollen grains not viable and have defective vacuolar organization.; F…	5.34688	3.71e-15	1.51e-12	PREDICTED: 1-phosphatidylinositol-3-phosphate 5-kinase FAB1A isoform X1 [Sesamum indicum]	1.35177e-157
og_xylem_189749	30.2.17	signalling.receptor kinases.DUF 26	(at4g23180 : 183.0) Encodes a receptor-like protein kinase. Naming convention from Chen et al 2003 (PMID 14756307); cysteine-rich RLK (RECEPTOR-like protein kinase) 10 (CRK10); FUNCTIONS IN: protein serine/threonine kinase activity, protein kinase activity, kinase activity, ATP binding; INVOLVED IN: protein amino acid phosphorylation; LOCATED IN: plasma membrane; EXPRESSED IN: 22 plant structures…	7.49517	2.07e-17	1.24e-14	PREDICTED: LOW QUALITY PROTEIN: cysteine-rich receptor-like protein kinase 10, partial [Nicotiana sylvestris]	1.03008e-65
og_xylem_249818	30.2.17	signalling.receptor kinases.DUF 26	(at4g23180 : 184.0) Encodes a receptor-like protein kinase. Naming convention from Chen et al 2003 (PMID 14756307); cysteine-rich RLK (RECEPTOR-like protein kinase) 10 (CRK10); FUNCTIONS IN: protein serine/threonine kinase activity, protein kinase activity, kinase activity, ATP binding; INVOLVED IN: protein amino acid phosphorylation; LOCATED IN: plasma membrane; EXPRESSED IN: 22 plant structures…	7.4253	5e-17	2.84e-14	PREDICTED: LOW QUALITY PROTEIN: cysteine-rich receptor-like protein kinase 10, partial [Nicotiana sylvestris]	5.08093e-66
og_xylem_251384	30.2.17	signalling.receptor kinases.DUF 26	(at4g23180 : 456.0) Encodes a receptor-like protein kinase. Naming convention from Chen et al 2003 (PMID 14756307); cysteine-rich RLK (RECEPTOR-like protein kinase) 10 (CRK10); FUNCTIONS IN: protein serine/threonine kinase activity, protein kinase activity, kinase activity, ATP binding; INVOLVED IN: protein amino acid phosphorylation; LOCATED IN: plasma membrane; EXPRESSED IN: 22 plant structures…	6.69737	2.39e-33	1.41e-29	PREDICTED: cysteine-rich receptor-like protein kinase 10-like [Citrus sinensis]	0
og_xylem_194410	20.1.7.6.1	stress.biotic.PR-proteins.proteinase inhibitors.trypsin inhibitor	(at1g17860 : 146.0) Kunitz family trypsin and protease inhibitor protein; FUNCTIONS IN: endopeptidase inhibitor activity; INVOLVED IN: biological_process unknown; LOCATED IN: apoplast, cell wall; EXPRESSED IN: 17 plant structures; EXPRESSED DURING: 13 growth stages; CONTAINS InterPro DOMAIN/s: Proteinase inhibitor I3, Kunitz legume (InterPro:IPR002160), Kunitz inhibitor ST1-like (InterPro:IPR0110…	5.10375	4.67e-12	1.02e-09	PREDICTED: miraculin-like [Fragaria vesca subsp. vesca]	1.2538e-53

## Sheet: down
Analysis	Mercator			DESeq2			BLASTX search
id	BinCode	BinName	description	log2FoldChange	pvalue	padj	Hit_def	Hsp_evalue
og_xylem_124995	35.2	not assigned.unknown	no hits & (original description: no original description)	-5.04918	1.86e-16	9.54e-14	PREDICTED: uncharacterized protein LOC105175966 [Sesamum indicum]	4.57589e-13
og_xylem_153470	35.2	not assigned.unknown	no hits & (original description: no original description)	-6.02074	1.02e-24	1.93e-21	Mechanosensitive ion channel protein 8 [Morus notabilis] >gi|587833219|gb|EXB24046.1| Mechanosensitive ion channel protein 8 [Morus notabilis]	5.37409
og_xylem_176909	35.2	not assigned.unknown	no hits & (original description: no original description)	-6.16012	5.23e-24	8.8e-21	Photosystem II P680 chlorophyll A apoprotein, putative [Ricinus communis] >gi|223542611|gb|EEF44150.1| Photosystem II P680 chlorophyll A apoprotein, putative [Ricinus communis]	4.61513
og_xylem_182510	30.3	signalling.calcium	(at1g76650 : 123.0) calmodulin-like 38 (CML38); CONTAINS InterPro DOMAIN/s: EF-Hand 1, calcium-binding site (InterPro:IPR018247), EF-HAND 2 (InterPro:IPR018249), EF-hand-like domain (InterPro:IPR011992), Calcium-binding EF-hand (InterPro:IPR002048); BEST Arabidopsis thaliana protein match is: Calcium-binding EF-hand family protein (TAIR:AT1G76640.1). & (reliability: 246.0) & (original description…	-4.64091	9.36e-20	8.1e-17	PREDICTED: probable calcium-binding protein CML31 [Vitis vinifera]	3.57142e-47
og_xylem_197417	35.2	not assigned.unknown	no hits & (original description: no original description)	-3.9359	1.78e-15	7.62e-13
og_xylem_197451	35.2	not assigned.unknown	no hits & (original description: no original description)	-3.5523	6.15e-07	3.64e-05
og_xylem_207300	35.2	not assigned.unknown	no hits & (original description: no original description)	-4.47882	2.86e-05	0.000925074	PREDICTED: uncharacterized protein LOC103633216 [Zea mays]	1.61696
og_xylem_218167	35.2	not assigned.unknown	no hits & (original description: no original description)	-4.7252	2.18e-14	7.58e-12	PREDICTED: uncharacterized protein LOC105177716 [Sesamum indicum]	2.09675e-09
og_xylem_246711	34.9	transport.metabolite transporters at the mitochondrial membrane	(at2g22500 : 84.0) Encodes one of the mitochondrial dicarboxylate carriers (DIC): DIC1 (AT2G22500), DIC2 (AT4G24570), DIC3 (AT5G09470).; uncoupling protein 5 (UCP5); FUNCTIONS IN: binding, dicarboxylic acid transmembrane transporter activity; INVOLVED IN: transport, mitochondrial transport; LOCATED IN: mitochondrion, mitochondrial inner membrane, membrane; EXPRESSED IN: 23 plant structures; EXPRE…	-4.13212	3.12e-17	1.81e-14	hypothetical protein B456_007G233400 [Gossypium raimondii]	1.19541e-26
og_xylem_249938	35.2	not assigned.unknown	no hits & (original description: no original description)	-3.63297	1.79e-08	1.68e-06	hypothetical protein L484_009418 [Morus notabilis] >gi|587838005|gb|EXB28732.1| hypothetical protein L484_009418 [Morus notabilis]	0.0438216
og_xylem_251511	35.2	not assigned.unknown	no hits & (original description: no original description)	-3.80962	1.87e-12	4.45e-10	PREDICTED: probable ADP-ribosylation factor GTPase-activating protein AGD14 [Prunus mume]	0.000945332
og_xylem_251522	35.2	not assigned.unknown	no hits & (original description: no original description)	-3.89752	2.82e-08	2.52e-06	hypothetical protein EUGRSUZ_K01352, partial [Eucalyptus grandis]	1.52121e-05
og_xylem_256803	35.2	not assigned.unknown	no hits & (original description: no original description)	-6.71125	6.38e-23	8.87e-20	hypothetical protein EUTSA_v10009366mg [Eutrema salsugineum] >gi|557093041|gb|ESQ33623.1| hypothetical protein EUTSA_v10009366mg [Eutrema salsugineum]	6.40466
og_xylem_257880	35.2	not assigned.unknown	no hits & (original description: no original description)	-7.17606	6.7e-15	2.59e-12	PREDICTED: uncharacterized protein LOC105058816 isoform X1 [Elaeis guineensis]	9.5846
og_xylem_261216	35.2	not assigned.unknown	no hits & (original description: no original description)	-3.50193	7.64e-07	4.39e-05	sesquiterpene synthase [Ricinus communis]	2.2411e-09
og_xylem_261723	35.2	not assigned.unknown	no hits & (original description: no original description)	-7.34676	1.99e-19	1.63e-16	BnaC01g41090D [Brassica napus]	3.44888
og_xylem_262128	11.9.2.1	lipid metabolism.lipid degradation.lipases.triacylglycerol lipase	(at5g14180 : 136.0) Myzus persicae-induced lipase 1 (MPL1); FUNCTIONS IN: catalytic activity; INVOLVED IN: glycerol biosynthetic process, lipid metabolic process; LOCATED IN: endomembrane system; EXPRESSED IN: 7 plant structures; EXPRESSED DURING: L mature pollen stage, M germinated pollen stage, 4 anthesis, petal differentiation and expansion stage; CONTAINS InterPro DOMAIN/s: AB-hydrolase-assoc…	-5.93147	2.9e-17	1.69e-14	hypothetical protein MIMGU_mgv1a007222mg [Erythranthe guttata]	1.41777e-54
og_xylem_262928	10.7	cell wall.modification	(at4g03210 : 158.0) encodes a member of xyloglucan endotransglucosylase/hydrolases (XTHs) that catalyze the cleavage and molecular grafting of xyloglucan chains function in loosening and rearrangement of the cell wall. Gene is expressed in shoot apex region, flower buds, flower stalks and internodes bearing flowers.; xyloglucan endotransglucosylase/hydrolase 9 (XTH9); FUNCTIONS IN: hydrolase acti…	-4.08668	1.27e-12	3.14e-10	PREDICTED: xyloglucan endotransglucosylase/hydrolase protein 9 [Nicotiana sylvestris]	5.74255e-57
og_xylem_262959	35.2	not assigned.unknown	no hits & (original description: no original description)	-5.76007	9.34e-27	2.36e-23	PREDICTED: transcription factor bHLH95-like isoform X2 [Solanum lycopersicum]	3.95029
og_xylem_262962	35.1	not assigned.no ontology	(at4g27745 : 135.0) Yippee family putative zinc-binding protein; CONTAINS InterPro DOMAIN/s: Yippee-like protein (InterPro:IPR004910); BEST Arabidopsis thaliana protein match is: Yippee family putative zinc-binding protein (TAIR:AT5G53940.1); Has 35333 Blast hits to 34131 proteins in 2444 species: Archae - 798; Bacteria - 22429; Metazoa - 974; Fungi - 991; Plants - 531; Viruses - 0; Other Eukaryo…	-7.85186	3.42e-23	4.93e-20	PREDICTED: protein yippee-like At4g27745 [Sesamum indicum] >gi|747075035|ref|XP_011084536.1| PREDICTED: protein yippee-like At4g27745 [Sesamum indicum]	1.24214e-54
og_xylem_263128	35.2	not assigned.unknown	no hits & (original description: no original description)	-5.58397	8.81e-15	3.31e-12	PREDICTED: putative lipid-transfer protein DIR1-like [Solanum tuberosum]	8.80465e-26
og_xylem_263219	35.2	not assigned.unknown	no hits & (original description: no original description)	-5.17632	4.74e-18	3.23e-15	PREDICTED: uncharacterized protein LOC105168358 isoform X1 [Sesamum indicum]	2.98339e-17
og_xylem_263398	10.6.3	cell wall.degradation.pectate lyases and polygalacturonases	(at3g61490 : 711.0) Pectin lyase-like superfamily protein; FUNCTIONS IN: polygalacturonase activity; INVOLVED IN: carbohydrate metabolic process; LOCATED IN: endomembrane system; EXPRESSED IN: 22 plant structures; EXPRESSED DURING: 14 growth stages; CONTAINS InterPro DOMAIN/s: Pectin lyase fold/virulence factor (InterPro:IPR011050), Glycoside hydrolase, family 28 (InterPro:IPR000743), Pectin lyas…	-4.93785	2.54e-59	1.26e-54	PREDICTED: probable polygalacturonase [Sesamum indicum]	0
og_xylem_263402	29.5.4	protein.degradation.aspartate protease	(at1g79720 : 550.0) Eukaryotic aspartyl protease family protein; FUNCTIONS IN: aspartic-type endopeptidase activity; INVOLVED IN: proteolysis; LOCATED IN: apoplast; EXPRESSED IN: 22 plant structures; EXPRESSED DURING: 13 growth stages; CONTAINS InterPro DOMAIN/s: Peptidase aspartic (InterPro:IPR021109), Peptidase aspartic, catalytic (InterPro:IPR009007), Peptidase A1 (InterPro:IPR001461), Peptida…	-4.79695	8.92e-06	0.000352649	PREDICTED: protein ASPARTIC PROTEASE IN GUARD CELL 2 [Sesamum indicum]	0
og_xylem_268270	35.1	not assigned.no ontology	(at2g44500 : 92.0) O-fucosyltransferase family protein; CONTAINS InterPro DOMAIN/s: GDP-fucose protein O-fucosyltransferase (InterPro:IPR019378); BEST Arabidopsis thaliana protein match is: O-fucosyltransferase family protein (TAIR:AT3G07900.1); Has 35333 Blast hits to 34131 proteins in 2444 species: Archae - 798; Bacteria - 22429; Metazoa - 974; Fungi - 991; Plants - 531; Viruses - 0; Other Euka…	-6.29342	4.01e-30	1.55e-26	conserved hypothetical protein [Ricinus communis] >gi|223540159|gb|EEF41735.1| conserved hypothetical protein [Ricinus communis]	1.29878e-23
og_xylem_271274	35.2	not assigned.unknown	no hits & (original description: no original description)	-5.19682	1.12e-15	5.01e-13	Electron transfer flavoprotein-ubiquinone oxidoreductase [Morus notabilis] >gi|587832262|gb|EXB23112.1| Electron transfer flavoprotein-ubiquinone oxidoreductase [Morus notabilis]	7.39896
og_xylem_274898	26.22	misc.short chain dehydrogenase/reductase (SDR)	(at4g13180 : 164.0) NAD(P)-binding Rossmann-fold superfamily protein; FUNCTIONS IN: oxidoreductase activity, binding, catalytic activity; INVOLVED IN: response to arsenic; EXPRESSED IN: 22 plant structures; EXPRESSED DURING: 13 growth stages; CONTAINS InterPro DOMAIN/s: NAD(P)-binding domain (InterPro:IPR016040), Glucose/ribitol dehydrogenase (InterPro:IPR002347), Short-chain dehydrogenase/reduct…	-6.12147	1.05e-14	3.91e-12	PREDICTED: short-chain type dehydrogenase/reductase [Sesamum indicum]	5.52949e-60
og_xylem_274903	35.2	not assigned.unknown	no hits & (original description: no original description)	-3.86252	1.21e-10	1.93e-08	unnamed protein product [Coffea canephora]	3.99334e-05
og_xylem_274956	35.2	not assigned.unknown	(at5g37478 : 135.0) TPX2 (targeting protein for Xklp2) protein family; CONTAINS InterPro DOMAIN/s: Xklp2 targeting protein (InterPro:IPR009675); BEST Arabidopsis thaliana protein match is: TPX2 (targeting protein for Xklp2) protein family (TAIR:AT3G01015.1); Has 159 Blast hits to 159 proteins in 22 species: Archae - 0; Bacteria - 0; Metazoa - 11; Fungi - 0; Plants - 142; Viruses - 0; Other Eukary…	-6.87454	1.49e-22	1.96e-19	PREDICTED: protein TPX2 isoform X3 [Vitis vinifera]	1.03443e-53
og_xylem_275149	26.12	misc.peroxidases	(at5g42180 : 103.0) Peroxidase superfamily protein; FUNCTIONS IN: peroxidase activity, heme binding; INVOLVED IN: oxidation reduction, response to oxidative stress; LOCATED IN: plant-type cell wall; EXPRESSED IN: 10 plant structures; EXPRESSED DURING: 4 anthesis, C globular stage, petal differentiation and expansion stage; CONTAINS InterPro DOMAIN/s: Haem peroxidase (InterPro:IPR010255), Plant pe…	-6.58204	1.46e-25	3.09e-22	putative peroxidase, partial [Olea europaea] >gi|405789938|gb|AFS28712.1| putative peroxidase, partial [Olea europaea]	5.58188e-52
og_xylem_275295	35.2	not assigned.unknown	no hits & (original description: no original description)	-5.27911	1.45e-24	2.68e-21	hypothetical protein MIMGU_mgv1a016489mg [Erythranthe guttata]	1.75008e-32
og_xylem_275390	35.2	not assigned.unknown	no hits & (original description: no original description)	-6.90687	1.45e-13	4.34e-11	PREDICTED: uncharacterized protein LOC105180271 [Sesamum indicum]	3.31775e-36
og_xylem_275415	35.2	not assigned.unknown	no hits & (original description: no original description)	-6.50805	1.87e-14	6.58e-12	PREDICTED: uncharacterized protein LOC104241920 [Nicotiana sylvestris]	0.758074
og_xylem_275527	17.4.1	hormone metabolism.cytokinin.synthesis-degradation	(at2g41510 : 256.0) It encodes a protein whose sequence is similar to cytokinin oxidase/dehydrogenase, which catalyzes the degradation of cytokinins.; cytokinin oxidase/dehydrogenase 1 (CKX1); FUNCTIONS IN: cytokinin dehydrogenase activity; INVOLVED IN: N-terminal protein myristoylation, cytokinin catabolic process, meristem development; LOCATED IN: vacuole; EXPRESSED IN: lateral root, shoot apex…	-7.25339	2.5e-15	1.05e-12	PREDICTED: cytokinin dehydrogenase 6-like [Sesamum indicum]	8.605e-102
og_xylem_275580	35.2	not assigned.unknown	no hits & (original description: no original description)	-5.6391	1.33e-32	7.32e-29	hypothetical protein F383_00341 [Gossypium arboreum]	1.02414e-10
og_xylem_275678	35.2	not assigned.unknown	no hits & (original description: no original description)	-7.08462	5.76e-18	3.85e-15	unnamed protein product [Coffea canephora]	6.07275e-32
og_xylem_275695	10.5.1.1	cell wall.cell wall proteins.AGPs.AGP	(at5g03170 : 219.0) FASCICLIN-like arabinogalactan-protein 11 (FLA11); CONTAINS InterPro DOMAIN/s: FAS1 domain (InterPro:IPR000782); BEST Arabidopsis thaliana protein match is: FASCICLIN-like arabinogalactan-protein 12 (TAIR:AT5G60490.1); Has 965 Blast hits to 948 proteins in 162 species: Archae - 18; Bacteria - 233; Metazoa - 22; Fungi - 18; Plants - 634; Viruses - 0; Other Eukaryotes - 40 (sour…	-5.05172	1.78e-06	8.98e-05	hypothetical protein MIMGU_mgv1a026916mg [Erythranthe guttata]	2.30782e-86
og_xylem_275720	35.2	not assigned.unknown	no hits & (original description: no original description)	-6.18087	3.97e-17	2.27e-14	PREDICTED: protein GAMETE EXPRESSED 2 [Sesamum indicum]	4.54668e-11
og_xylem_275779	35.2	not assigned.unknown	no hits & (original description: no original description)	-6.23843	7.49e-18	4.88e-15	hypothetical protein VITISV_017821 [Vitis vinifera]	5.73723e-06
og_xylem_275794	26.19	misc.plastocyanin-like	(q41001|bcp_pea : 170.0) Blue copper protein precursor - Pisum sativum (Garden pea) & (at1g22480 : 146.0) Cupredoxin superfamily protein; FUNCTIONS IN: electron carrier activity, copper ion binding; LOCATED IN: anchored to membrane; EXPRESSED IN: shoot apex, inflorescence meristem, embryo, flower, seed; EXPRESSED DURING: F mature embryo stage, petal differentiation and expansion stage, E expanded…	-4.58864	1.72e-12	4.14e-10	hypothetical protein MIMGU_mgv1a014161mg [Erythranthe guttata]	2.1692e-52
og_xylem_275843	35.2	not assigned.unknown	no hits & (original description: no original description)	-6.21534	2.85e-17	1.68e-14
og_xylem_276067	35.2	not assigned.unknown	no hits & (original description: no original description)	-5.09935	4.21e-19	3.28e-16	conserved hypothetical protein [Ricinus communis] >gi|223526174|gb|EEF28504.1| conserved hypothetical protein [Ricinus communis]	1.04839e-20
og_xylem_276137	35.1.41	not assigned.no ontology.hydroxyproline rich proteins	(at1g21090 : 178.0) Cupredoxin superfamily protein; CONTAINS InterPro DOMAIN/s: Cupredoxin (InterPro:IPR008972); Has 232 Blast hits to 228 proteins in 41 species: Archae - 0; Bacteria - 4; Metazoa - 16; Fungi - 9; Plants - 195; Viruses - 0; Other Eukaryotes - 8 (source: NCBI BLink). & (reliability: 356.0) & (original description: no original description)	-5.43396	3.87e-24	6.6e-21	PREDICTED: early nodulin-like protein 1 [Sesamum indicum]	1.36003e-83
og_xylem_276220	30.3	signalling.calcium	(at3g15050 : 199.0) IQ-domain 10 (IQD10); FUNCTIONS IN: calmodulin binding; INVOLVED IN: biological_process unknown; LOCATED IN: chloroplast; EXPRESSED IN: 9 plant structures; EXPRESSED DURING: 4 anthesis, petal differentiation and expansion stage; CONTAINS InterPro DOMAIN/s: IQ calmodulin-binding region (InterPro:IPR000048); BEST Arabidopsis thaliana protein match is: IQ-domain 9 (TAIR:AT2G33990…	-6.14488	1.04e-31	5.07e-28	PREDICTED: protein IQ-DOMAIN 1 [Sesamum indicum]	2.83309e-94
og_xylem_276304	35.2	not assigned.unknown	no hits & (original description: no original description)	-6.43562	2.79e-19	2.22e-16	###############################################################################################################################################################################################################################################################	3.37847e-23
og_xylem_276400	27.3.99	RNA.regulation of transcription.unclassified	(at1g09750 : 511.0) Eukaryotic aspartyl protease family protein; FUNCTIONS IN: aspartic-type endopeptidase activity; INVOLVED IN: proteolysis; LOCATED IN: apoplast, cell wall, plant-type cell wall; EXPRESSED IN: 22 plant structures; EXPRESSED DURING: 14 growth stages; CONTAINS InterPro DOMAIN/s: Peptidase aspartic (InterPro:IPR021109), Peptidase aspartic, catalytic (InterPro:IPR009007), Peptidase…	-7.98034	8.16e-44	1.26e-39	PREDICTED: aspartic proteinase nepenthesin-1 [Sesamum indicum]	0
og_xylem_276442	10.6.3	cell wall.degradation.pectate lyases and polygalacturonases	(at1g48100 : 638.0) Pectin lyase-like superfamily protein; FUNCTIONS IN: polygalacturonase activity; INVOLVED IN: carbohydrate metabolic process; EXPRESSED IN: 19 plant structures; EXPRESSED DURING: 10 growth stages; CONTAINS InterPro DOMAIN/s: Pectin lyase fold/virulence factor (InterPro:IPR011050), Pectin lyase fold (InterPro:IPR012334), Glycoside hydrolase, family 28 (InterPro:IPR000743), Para…	-4.69722	1.15e-05	0.00043477	PREDICTED: polygalacturonase At1g48100 [Sesamum indicum]	0
og_xylem_276450	30.3	signalling.calcium	(at5g62070 : 98.2) IQ-domain 23 (IQD23); CONTAINS InterPro DOMAIN/s: IQ calmodulin-binding region (InterPro:IPR000048); BEST Arabidopsis thaliana protein match is: IQ-domain 24 (TAIR:AT5G07240.1); Has 854 Blast hits to 833 proteins in 54 species: Archae - 0; Bacteria - 0; Metazoa - 62; Fungi - 7; Plants - 775; Viruses - 0; Other Eukaryotes - 10 (source: NCBI BLink). & (reliability: 196.4) & (orig…	-3.90557	7.21e-11	1.22e-08	PREDICTED: protein IQ-DOMAIN 14-like [Sesamum indicum]	3.3481e-104
og_xylem_276483	27.1.2	RNA.processing.RNA helicase	(at5g08020 : 90.5) Encodes a homolog of Replication Protein A. rpa70b mutants are hypersensitive to UV-B radiation and MMS treatments suggesting a role for this protein in DNA damage repair.; RPA70-kDa subunit B (RPA70B); FUNCTIONS IN: DNA binding, nucleic acid binding; INVOLVED IN: DNA repair, response to UV-B, DNA replication; LOCATED IN: nucleus; EXPRESSED IN: 19 plant structures; EXPRESSED DU…	-4.11766	7.59e-19	5.73e-16	unnamed protein product [Coffea canephora]	1.1455e-23
og_xylem_276499	16.10	secondary metabolism.simple phenols	(at5g60020 : 826.0) putative laccase, a member of laccase family of genes (17 members in Arabidopsis).; laccase 17 (LAC17); FUNCTIONS IN: laccase activity; INVOLVED IN: oxidation reduction, lignin catabolic process; LOCATED IN: endomembrane system, apoplast; EXPRESSED IN: 14 plant structures; EXPRESSED DURING: LP.04 four leaves visible, 4 anthesis, C globular stage, petal differentiation and expa…	-5.62109	1.1e-17	6.95e-15	PREDICTED: laccase-17-like [Sesamum indicum]	0
og_xylem_276557	35.1	not assigned.no ontology	(at3g06880 : 877.0) Transducin/WD40 repeat-like superfamily protein; FUNCTIONS IN: binding, nucleotide binding; LOCATED IN: cellular_component unknown; CONTAINS InterPro DOMAIN/s: WD40 repeat 2 (InterPro:IPR019782), WD40 repeat, conserved site (InterPro:IPR019775), WD40 repeat (InterPro:IPR001680), WD40 repeat-like-containing domain (InterPro:IPR011046), WD40-repeat-containing domain (InterPro:IP…	-7.07691	1.03e-55	2.83e-51	PREDICTED: putative E3 ubiquitin-protein ligase LIN-1 isoform X2 [Sesamum indicum]	0
og_xylem_282171	35.2	not assigned.unknown	no hits & (original description: no original description)	-4.46145	1.9e-14	6.66e-12	Chitinase-like protein 1 [Morus notabilis] >gi|587909533|gb|EXB97442.1| Chitinase-like protein 1 [Morus notabilis]	0.000295469
og_xylem_282329	35.2	not assigned.unknown	no hits & (original description: no original description)	-6.95844	8.31e-14	2.59e-11
og_xylem_282761	26.22	misc.short chain dehydrogenase/reductase (SDR)	(at4g13180 : 161.0) NAD(P)-binding Rossmann-fold superfamily protein; FUNCTIONS IN: oxidoreductase activity, binding, catalytic activity; INVOLVED IN: response to arsenic; EXPRESSED IN: 22 plant structures; EXPRESSED DURING: 13 growth stages; CONTAINS InterPro DOMAIN/s: NAD(P)-binding domain (InterPro:IPR016040), Glucose/ribitol dehydrogenase (InterPro:IPR002347), Short-chain dehydrogenase/reduct…	-6.13654	7.27e-15	2.8e-12	PREDICTED: short-chain type dehydrogenase/reductase [Sesamum indicum]	7.72045e-57
og_xylem_282815	35.2	not assigned.unknown	no hits & (original description: no original description)	-6.40769	1.25e-16	6.64e-14	PREDICTED: uncharacterized protein LOC104116995 [Nicotiana tomentosiformis]	0.638604
og_xylem_283078	35.2	not assigned.unknown	no hits & (original description: no original description)	-9.10055	1.05e-57	3.72e-53	hypothetical protein CISIN_1g042956mg [Citrus sinensis]	8.47283e-19
og_xylem_283195	26.21	misc.protease inhibitor/seed storage/lipid transfer protein (LTP) family protein	(at4g12510 : 93.2) Bifunctional inhibitor/lipid-transfer protein/seed storage 2S albumin superfamily protein; FUNCTIONS IN: lipid binding; INVOLVED IN: lipid transport; LOCATED IN: endomembrane system; CONTAINS InterPro DOMAIN/s: Bifunctional inhibitor/plant lipid transfer protein/seed storage (InterPro:IPR016140), Plant lipid transfer protein/seed storage/trypsin-alpha amylase inhibitor (InterPr…	-6.63114	3.84e-28	1.12e-24	###############################################################################################################################################################################################################################################################	3.03953e-21
og_xylem_283320	11.6	lipid metabolism.lipid transfer proteins etc	(at1g55260 : 166.0) Bifunctional inhibitor/lipid-transfer protein/seed storage 2S albumin superfamily protein; FUNCTIONS IN: lipid binding; INVOLVED IN: lipid transport; LOCATED IN: anchored to membrane; EXPRESSED IN: 22 plant structures; EXPRESSED DURING: 13 growth stages; CONTAINS InterPro DOMAIN/s: Bifunctional inhibitor/plant lipid transfer protein/seed storage (InterPro:IPR016140), Plant lip…	-7.84008	1.46e-36	1.39e-32	PREDICTED: protein YLS3-like [Vitis vinifera]	6.02265e-66
og_xylem_283427	35.2	not assigned.unknown	no hits & (original description: no original description)	-6.51667	3.59e-22	4.42e-19	PREDICTED: uncharacterized protein LOC105160688 [Sesamum indicum]	1.46607e-82
og_xylem_283431	34.16	transport.ABC transporters and multidrug resistance systems	(at4g25750 : 266.0) ABC-2 type transporter family protein; FUNCTIONS IN: ATPase activity, coupled to transmembrane movement of substances; LOCATED IN: membrane; EXPRESSED IN: 8 plant structures; EXPRESSED DURING: 6 growth stages; CONTAINS InterPro DOMAIN/s: ATPase, AAA+ type, core (InterPro:IPR003593), ABC transporter-like (InterPro:IPR003439), ABC-2 type transporter (InterPro:IPR013525), ABC tra…	-5.81312	5.25e-16	2.49e-13	PREDICTED: ABC transporter G family member 8-like [Sesamum indicum]	1.0931e-117
og_xylem_283434	35.2	not assigned.unknown	no hits & (original description: no original description)	-6.58293	7.56e-15	2.9e-12	hypothetical protein VITISV_010420 [Vitis vinifera]	2.44082e-27
og_xylem_283446	35.2	not assigned.unknown	no hits & (original description: no original description)	-5.09874	4.43e-16	2.13e-13	PREDICTED: uncharacterized protein LOC105161396 [Sesamum indicum]	1.49751e-08
og_xylem_283500	35.2	not assigned.unknown	(at2g23690 : 145.0) unknown protein; FUNCTIONS IN: molecular_function unknown; INVOLVED IN: N-terminal protein myristoylation; LOCATED IN: cellular_component unknown; EXPRESSED IN: 7 plant structures; EXPRESSED DURING: petal differentiation and expansion stage; BEST Arabidopsis thaliana protein match is: unknown protein (TAIR:AT4G37240.1); Has 243 Blast hits to 243 proteins in 15 species: Archae …	-4.35484	9.77e-14	3.01e-11	PREDICTED: uncharacterized protein LOC105177716 [Sesamum indicum]	6.27734e-57
og_xylem_283515	35.2	not assigned.unknown	no hits & (original description: no original description)	-5.78205	3.09e-24	5.47e-21	PREDICTED: protein GAMETE EXPRESSED 2 [Sesamum indicum]	3.28615e-11
og_xylem_283555	10.5.1.1	cell wall.cell wall proteins.AGPs.AGP	(at5g03170 : 193.0) FASCICLIN-like arabinogalactan-protein 11 (FLA11); CONTAINS InterPro DOMAIN/s: FAS1 domain (InterPro:IPR000782); BEST Arabidopsis thaliana protein match is: FASCICLIN-like arabinogalactan-protein 12 (TAIR:AT5G60490.1); Has 965 Blast hits to 948 proteins in 162 species: Archae - 18; Bacteria - 233; Metazoa - 22; Fungi - 18; Plants - 634; Viruses - 0; Other Eukaryotes - 40 (sour…	-8.24887	3.49e-39	4.32e-35	PREDICTED: fasciclin-like arabinogalactan protein 11 [Nelumbo nucifera]	6.88232e-65
og_xylem_283621	35.1	not assigned.no ontology	(at2g27080 : 223.0) Late embryogenesis abundant (LEA) hydroxyproline-rich glycoprotein family; CONTAINS InterPro DOMAIN/s: Late embryogenesis abundant protein, group 2 (InterPro:IPR004864); BEST Arabidopsis thaliana protein match is: Late embryogenesis abundant (LEA) hydroxyproline-rich glycoprotein family (TAIR:AT5G21130.1); Has 35333 Blast hits to 34131 proteins in 2444 species: Archae - 798; B…	-4.15665	8.17e-24	1.32e-20	PREDICTED: uncharacterized protein LOC105163758 [Sesamum indicum]	2.95894e-92
og_xylem_283661	11.9.2.1	lipid metabolism.lipid degradation.lipases.triacylglycerol lipase	(at5g14180 : 219.0) Myzus persicae-induced lipase 1 (MPL1); FUNCTIONS IN: catalytic activity; INVOLVED IN: glycerol biosynthetic process, lipid metabolic process; LOCATED IN: endomembrane system; EXPRESSED IN: 7 plant structures; EXPRESSED DURING: L mature pollen stage, M germinated pollen stage, 4 anthesis, petal differentiation and expansion stage; CONTAINS InterPro DOMAIN/s: AB-hydrolase-assoc…	-5.60526	2.84e-23	4.15e-20	PREDICTED: LOW QUALITY PROTEIN: triacylglycerol lipase 2-like [Sesamum indicum]	1.08527e-90
og_xylem_283703	35.2	not assigned.unknown	(at1g21280 : 139.0) CONTAINS InterPro DOMAIN/s: Retrotransposon gag protein (InterPro:IPR005162); Has 707 Blast hits to 705 proteins in 25 species: Archae - 0; Bacteria - 0; Metazoa - 4; Fungi - 0; Plants - 703; Viruses - 0; Other Eukaryotes - 0 (source: NCBI BLink). & (reliability: 278.0) & (original description: no original description)	-6.56303	2.65e-17	1.57e-14	hypothetical protein glysoja_045316, partial [Glycine soja]	1.1195e-91
og_xylem_283718	10.7	cell wall.modification	(at4g03210 : 448.0) encodes a member of xyloglucan endotransglucosylase/hydrolases (XTHs) that catalyze the cleavage and molecular grafting of xyloglucan chains function in loosening and rearrangement of the cell wall. Gene is expressed in shoot apex region, flower buds, flower stalks and internodes bearing flowers.; xyloglucan endotransglucosylase/hydrolase 9 (XTH9); FUNCTIONS IN: hydrolase acti…	-4.11328	1.65e-14	5.86e-12	PREDICTED: xyloglucan endotransglucosylase/hydrolase protein 9 [Sesamum indicum]	0
og_xylem_283833	35.2	not assigned.unknown	no hits & (original description: no original description)	-6.40868	1.3e-20	1.28e-17	hypothetical protein AMTR_s05614p00001110, partial [Amborella trichopoda]	6.60281e-16
og_xylem_283864	31.1	cell.organisation	(at5g35810 : 127.0) Ankyrin repeat family protein; FUNCTIONS IN: molecular_function unknown; INVOLVED IN: biological_process unknown; LOCATED IN: endomembrane system; CONTAINS InterPro DOMAIN/s: Ankyrin repeat-containing domain (InterPro:IPR020683); BEST Arabidopsis thaliana protein match is: Ankyrin repeat family protein (TAIR:AT3G54070.1); Has 1807 Blast hits to 1807 proteins in 277 species: Ar…	-5.18638	3.64e-29	1.27e-25	PREDICTED: ankyrin repeat-containing protein At5g02620-like [Sesamum indicum]	1.71632e-40
og_xylem_283971	20.1.7	stress.biotic.PR-proteins	(at5g23400 : 642.0) Leucine-rich repeat (LRR) family protein; INVOLVED IN: signal transduction, defense response; LOCATED IN: cell wall; EXPRESSED IN: 17 plant structures; EXPRESSED DURING: 10 growth stages; CONTAINS InterPro DOMAIN/s: Leucine-rich repeat-containing N-terminal domain, type 2 (InterPro:IPR013210), Leucine-rich repeat (InterPro:IPR001611); BEST Arabidopsis thaliana protein match is…	-4.23341	6.28e-11	1.07e-08	PREDICTED: probable leucine-rich repeat receptor-like protein kinase At1g35710 [Nicotiana sylvestris]	0
og_xylem_283976	10.6.3	cell wall.degradation.pectate lyases and polygalacturonases	(at2g22620 : 790.0) Rhamnogalacturonate lyase family protein; CONTAINS InterPro DOMAIN/s: Rhamnogalacturonate lyase (InterPro:IPR010325), Carbohydrate-binding-like fold (InterPro:IPR013784), Galactose-binding domain-like (InterPro:IPR008979); BEST Arabidopsis thaliana protein match is: Rhamnogalacturonate lyase family protein (TAIR:AT4G37950.1). & (ipr010325 : 181.43422) Rhamnogalacturonate lyase…	-4.61654	3.01e-36	2.66e-32	PREDICTED: probable rhamnogalacturonate lyase B isoform X1 [Sesamum indicum]	0
og_xylem_283991	29.5.1	protein.degradation.subtilases	(at3g14240 : 1200.0) Subtilase family protein; FUNCTIONS IN: identical protein binding, serine-type endopeptidase activity; INVOLVED IN: proteolysis, negative regulation of catalytic activity; LOCATED IN: endomembrane system; EXPRESSED IN: 22 plant structures; EXPRESSED DURING: 13 growth stages; CONTAINS InterPro DOMAIN/s: Protease-associated PA (InterPro:IPR003137), Proteinase inhibitor, propept…	-3.98495	1.16e-09	1.47e-07	PREDICTED: subtilisin-like protease [Sesamum indicum]	0
og_xylem_284022	30.2.17	signalling.receptor kinases.DUF 26	(p10978|polx_tobac : 382.0) Retrovirus-related Pol polyprotein from transposon TNT 1-94 [Includes: Protease (EC 3.4.23.-); Reverse transcriptase (EC 2.7.7.49); Endonuclease] - Nicotiana tabacum (Common tobacco) & (at4g23160 : 206.0) Encodes a cysteine-rich receptor-like protein kinase.; cysteine-rich RLK (RECEPTOR-like protein kinase) 8 (CRK8); FUNCTIONS IN: kinase activity; INVOLVED IN: protein …	-8.60592	1.5e-60	9.3e-56	copia-like retrotransposable element [Arabidopsis thaliana]	0
og_xylem_284258	35.2	not assigned.unknown	no hits & (original description: no original description)	-7.5566	5.31e-17	3e-14
og_xylem_286236	35.2	not assigned.unknown	no hits & (original description: no original description)	-4.36411	2.29e-12	5.33e-10	hypothetical protein EUGRSUZ_G03202 [Eucalyptus grandis]	4.92314
og_xylem_288002	35.2	not assigned.unknown	no hits & (original description: no original description)	-4.08407	1.82e-23	2.75e-20	primary amine oxidase, partial [Genlisea aurea]	5.42808
og_xylem_288783	10.8.1	cell wall.pectin*esterases.PME	(at3g49220 : 172.0) Plant invertase/pectin methylesterase inhibitor superfamily; FUNCTIONS IN: enzyme inhibitor activity, pectinesterase activity; INVOLVED IN: cell wall modification; LOCATED IN: cell wall, plant-type cell wall; EXPRESSED IN: 22 plant structures; EXPRESSED DURING: 13 growth stages; CONTAINS InterPro DOMAIN/s: Pectinesterase, active site (InterPro:IPR018040), Pectin lyase fold/vir…	-5.2425	1.63e-20	1.57e-17	hypothetical protein MIMGU_mgv1a0032972mg, partial [Erythranthe guttata]	2.55277e-77
og_xylem_288811	29.4	protein.postranslational modification	(at4g30960 : 164.0) Encodes CBL-interacting protein kinase 6 (CIPK6). Required for development and salt tolerance.; SOS3-interacting protein 3 (SIP3); FUNCTIONS IN: protein serine/threonine kinase activity, protein kinase activity, kinase activity, ATP binding; INVOLVED IN: in 6 processes; LOCATED IN: cellular_component unknown; EXPRESSED IN: 22 plant structures; EXPRESSED DURING: 13 growth stage…	-3.94848	6.99e-14	2.22e-11	PREDICTED: CBL-interacting serine/threonine-protein kinase 6-like [Sesamum indicum]	8.73367e-67
og_xylem_288909	10.6.3	cell wall.degradation.pectate lyases and polygalacturonases	(at1g70370 : 333.0) polygalacturonase 2 (PG2); FUNCTIONS IN: polygalacturonase activity; INVOLVED IN: biological_process unknown; LOCATED IN: endomembrane system; EXPRESSED IN: 23 plant structures; EXPRESSED DURING: 13 growth stages; CONTAINS InterPro DOMAIN/s: BURP (InterPro:IPR004873); BEST Arabidopsis thaliana protein match is: BURP domain-containing protein (TAIR:AT1G23760.1). & (ipr004873 : …	-7.19606	8.13e-19	6.12e-16	PREDICTED: polygalacturonase-1 non-catalytic subunit beta-like [Sesamum indicum]	2.8795e-131
og_xylem_288912	35.1.42	not assigned.no ontology.proline rich family	(at1g64450 : 194.0) Glycine-rich protein family; BEST Arabidopsis thaliana protein match is: Late embryogenesis abundant (LEA) hydroxyproline-rich glycoprotein family (TAIR:AT4G23930.1); Has 61689 Blast hits to 17372 proteins in 1170 species: Archae - 25; Bacteria - 6104; Metazoa - 45491; Fungi - 2077; Plants - 2819; Viruses - 1028; Other Eukaryotes - 4145 (source: NCBI BLink). & (reliability: 38…	-6.29259	1.14e-32	6.4e-29	PREDICTED: uncharacterized protein LOC105159219 [Sesamum indicum]	5.9181e-112
og_xylem_289057	35.2	not assigned.unknown	no hits & (original description: no original description)	-5.57809	5.62e-20	5.02e-17	PREDICTED: putative F-box protein At4g38870 [Sesamum indicum]	6.35078e-21
og_xylem_289061	35.2	not assigned.unknown	no hits & (original description: no original description)	-7.3084	2.46e-26	5.91e-23
og_xylem_289096	26.12	misc.peroxidases	(at5g42180 : 437.0) Peroxidase superfamily protein; FUNCTIONS IN: peroxidase activity, heme binding; INVOLVED IN: oxidation reduction, response to oxidative stress; LOCATED IN: plant-type cell wall; EXPRESSED IN: 10 plant structures; EXPRESSED DURING: 4 anthesis, C globular stage, petal differentiation and expansion stage; CONTAINS InterPro DOMAIN/s: Haem peroxidase (InterPro:IPR010255), Plant pe…	-7.11477	5.59e-47	1.26e-42	putative peroxidase, partial [Olea europaea] >gi|405789938|gb|AFS28712.1| putative peroxidase, partial [Olea europaea]	0
og_xylem_289160	35.2	not assigned.unknown	(original description: no original description)	-7.29488	6.21e-23	8.68e-20	putative gag-pol polyprotein [Citrus sinensis]	3.75292e-43
og_xylem_289177	35.2	not assigned.unknown	(at3g26050 : 138.0) TPX2 (targeting protein for Xklp2) protein family; FUNCTIONS IN: molecular_function unknown; INVOLVED IN: biological_process unknown; LOCATED IN: chloroplast; EXPRESSED IN: 11 plant structures; EXPRESSED DURING: 6 growth stages; CONTAINS InterPro DOMAIN/s: Xklp2 targeting protein (InterPro:IPR009675); BEST Arabidopsis thaliana protein match is: unknown protein (TAIR:AT3G27350.…	-4.91196	6.12e-13	1.62e-10	PREDICTED: uncharacterized protein LOC104591605 isoform X4 [Nelumbo nucifera]	5.10392e-49
og_xylem_289211	35.1	not assigned.no ontology	(at3g06880 : 147.0) Transducin/WD40 repeat-like superfamily protein; FUNCTIONS IN: binding, nucleotide binding; LOCATED IN: cellular_component unknown; CONTAINS InterPro DOMAIN/s: WD40 repeat 2 (InterPro:IPR019782), WD40 repeat, conserved site (InterPro:IPR019775), WD40 repeat (InterPro:IPR001680), WD40 repeat-like-containing domain (InterPro:IPR011046), WD40-repeat-containing domain (InterPro:IP…	-6.76442	9.81e-24	1.56e-20	PREDICTED: putative E3 ubiquitin-protein ligase LIN-1 isoform X2 [Sesamum indicum]	3.3844e-100
og_xylem_289261	35.2	not assigned.unknown	(original description: no original description)	-7.83764	3.77e-23	5.36e-20	hypothetical protein VITISV_003191 [Vitis vinifera]	3.03858e-55
og_xylem_289269	35.2	not assigned.unknown	(at1g65900 : 519.0) unknown protein; FUNCTIONS IN: molecular_function unknown; INVOLVED IN: biological_process unknown; LOCATED IN: endomembrane system; EXPRESSED IN: 21 plant structures; EXPRESSED DURING: 13 growth stages; Has 306 Blast hits to 306 proteins in 119 species: Archae - 19; Bacteria - 238; Metazoa - 0; Fungi - 0; Plants - 34; Viruses - 0; Other Eukaryotes - 15 (source: NCBI BLink). &…	-5.92004	2.17e-35	1.58e-31	PREDICTED: uncharacterized protein LOC105175980 [Sesamum indicum]	0
og_xylem_292987	35.2	not assigned.unknown	no hits & (original description: no original description)	-5.87429	3.95e-21	4.19e-18	geraniol dehydrogenase [Perilla setoyensis]	1.24539
og_xylem_293958	35.2	not assigned.unknown	no hits & (original description: no original description)	-7.82285	5.82e-23	8.19e-20	PREDICTED: uncharacterized protein LOC105169921 [Sesamum indicum]	1.31834e-06
og_xylem_293979	35.2	not assigned.unknown	no hits & (original description: no original description)	-7.83581	1.23e-18	9.09e-16	PREDICTED: laccase-14-like [Sesamum indicum]	4.72629e-06
og_xylem_294176	17.6.3	hormone metabolism.gibberelin.induced-regulated-responsive-activated	(at3g02885 : 142.0) GAST1 protein homolog 5 (GASA5); INVOLVED IN: response to gibberellin stimulus; LOCATED IN: endomembrane system; EXPRESSED IN: 7 plant structures; EXPRESSED DURING: LP.04 four leaves visible, 4 anthesis, C globular stage, petal differentiation and expansion stage; CONTAINS InterPro DOMAIN/s: Gibberellin regulated protein (InterPro:IPR003854); BEST Arabidopsis thaliana protein …	-3.84475	5.07e-09	5.5e-07	unnamed protein product [Coffea canephora]	1.52059e-36
og_xylem_294260	35.2	not assigned.unknown	no hits & (original description: no original description)	-7.60893	6.8e-29	2.27e-25	probable fucosyltransferase 4 [Arabidopsis thaliana] >gi|334302811|sp|Q9SJP2.2|FUT4_ARATH RecName: Full=Probable fucosyltransferase 4; Short=AtFUT4 [Arabidopsis thaliana] >gi|330251302|gb|AEC06396.1| probable fucosyltransferase 4 [Arabidopsis thaliana]	4.29157
og_xylem_294433	35.2	not assigned.unknown	no hits & (original description: no original description)	-7.81203	7.42e-23	1.02e-19
og_xylem_294493	35.2	not assigned.unknown	no hits & (original description: no original description)	-7.31488	2e-19	1.63e-16
og_xylem_294499	16.10	secondary metabolism.simple phenols	(at5g60020 : 360.0) putative laccase, a member of laccase family of genes (17 members in Arabidopsis).; laccase 17 (LAC17); FUNCTIONS IN: laccase activity; INVOLVED IN: oxidation reduction, lignin catabolic process; LOCATED IN: endomembrane system, apoplast; EXPRESSED IN: 14 plant structures; EXPRESSED DURING: LP.04 four leaves visible, 4 anthesis, C globular stage, petal differentiation and expa…	-6.34712	2.51e-18	1.76e-15	PREDICTED: laccase-17-like [Sesamum indicum]	4.0305e-154
og_xylem_294512	10.8.1	cell wall.pectin*esterases.PME	(at5g19730 : 364.0) Pectin lyase-like superfamily protein; FUNCTIONS IN: pectinesterase activity; INVOLVED IN: cell wall modification; LOCATED IN: cell wall, plant-type cell wall, cytoplasm; EXPRESSED IN: 17 plant structures; EXPRESSED DURING: 8 growth stages; CONTAINS InterPro DOMAIN/s: Pectinesterase, active site (InterPro:IPR018040), Pectin lyase fold/virulence factor (InterPro:IPR011050), Pec…	-5.90056	1.36e-24	2.53e-21	PREDICTED: probable pectinesterase 53 [Nicotiana tomentosiformis]	1.3756e-156
og_xylem_294564	26.18	misc.invertase/pectin methylesterase inhibitor family protein	(at1g14890 : 192.0) Plant invertase/pectin methylesterase inhibitor superfamily protein; FUNCTIONS IN: enzyme inhibitor activity, pectinesterase inhibitor activity, pectinesterase activity; INVOLVED IN: biological_process unknown; EXPRESSED IN: 22 plant structures; EXPRESSED DURING: 13 growth stages; CONTAINS InterPro DOMAIN/s: Pectinesterase inhibitor (InterPro:IPR006501); BEST Arabidopsis thali…	-5.33031	1.79e-15	7.66e-13	PREDICTED: 21 kDa protein-like [Sesamum indicum]	5.13374e-97
og_xylem_294618	35.2	not assigned.unknown	no hits & (original description: no original description)	-5.21895	3.64e-28	1.07e-24	###############################################################################################################################################################################################################################################################	0.00182435
og_xylem_294659	10.2	cell wall.cellulose synthesis	(at5g22740 : 641.0) encodes a beta-mannan synthase based on in vitro enzyme assays from heterologously expressed protein; cellulose synthase-like A02 (CSLA02); CONTAINS InterPro DOMAIN/s: Glycosyl transferase, family 2 (InterPro:IPR001173); BEST Arabidopsis thaliana protein match is: Nucleotide-diphospho-sugar transferases superfamily protein (TAIR:AT5G03760.1); Has 5133 Blast hits to 5129 protei…	-4.24366	1.35e-09	1.68e-07	PREDICTED: glucomannan 4-beta-mannosyltransferase 2-like [Sesamum indicum]	0
og_xylem_294752	35.2	not assigned.unknown	(at2g40320 : 665.0) Encodes a member of the TBL (TRICHOME BIREFRINGENCE-LIKE) gene family containing a plant-specific DUF231 (domain of unknown function) domain. TBL gene family has 46 members, two of which (TBR/AT5G06700 and TBL3/AT5G01360) have been shown to be involved in the synthesis and deposition of secondary wall cellulose, presumably by influencing the esterification state of pectic poly…	-5.28151	1.44e-15	6.21e-13	PREDICTED: protein trichome birefringence-like 33 [Sesamum indicum]	0
og_xylem_294825	35.2	not assigned.unknown	no hits & (original description: no original description)	-7.58097	2.04e-43	2.97e-39	PREDICTED: ARF guanine-nucleotide exchange factor GNOM-like [Nicotiana tomentosiformis]	2.62439
og_xylem_296387	35.2	not assigned.unknown	no hits & (original description: no original description)	-6.55102	2.01e-24	3.68e-21
og_xylem_298644	35.2	not assigned.unknown	no hits & (original description: no original description)	-5.01096	3.8e-17	2.18e-14	hypothetical protein L484_021517 [Morus notabilis] >gi|587919206|gb|EXC06681.1| hypothetical protein L484_021517 [Morus notabilis]	4.93051e-06
og_xylem_298883	35.2	not assigned.unknown	no hits & (original description: no original description)	-6.1909	8.45e-20	7.39e-17
og_xylem_299460	17.5.2	hormone metabolism.ethylene.signal transduction	(at5g25190 : 112.0) encodes a member of the ERF (ethylene response factor) subfamily B-6 of ERF/AP2 transcription factor family. The protein contains one AP2 domain. There are 12 members in this subfamily including RAP2.11.; Integrase-type DNA-binding superfamily protein; CONTAINS InterPro DOMAIN/s: DNA-binding, integrase-type (InterPro:IPR016177), Pathogenesis-related transcriptional factor/ERF,…	-4.1328	3.28e-08	2.87e-06	PREDICTED: protein PPLZ02 [Vitis vinifera]	1.18862e-34
og_xylem_299474	35.2	not assigned.unknown	(original description: no original description)	-6.27556	9.51e-16	4.31e-13	polyprotein [Prunus avium]	2.01143e-50
og_xylem_299525	35.2	not assigned.unknown	no hits & (original description: no original description)	-5.9333	9.61e-19	7.18e-16	hypothetical protein H632_c3956p0, partial [Helicosporidium sp. ATCC 50920]	0.308044
og_xylem_299563	35.2	not assigned.unknown	no hits & (original description: no original description)	-3.77	3.32e-07	2.14e-05
og_xylem_299581	20.1	stress.biotic	(at1g70890 : 124.0) MLP-like protein 43 (MLP43); FUNCTIONS IN: molecular_function unknown; INVOLVED IN: response to biotic stimulus, defense response; LOCATED IN: chloroplast; EXPRESSED IN: 17 plant structures; EXPRESSED DURING: 10 growth stages; CONTAINS InterPro DOMAIN/s: Bet v I allergen (InterPro:IPR000916); BEST Arabidopsis thaliana protein match is: MLP-like protein 28 (TAIR:AT1G70830.5); H…	-4.76743	8.02e-14	2.51e-11	PREDICTED: MLP-like protein 28 [Sesamum indicum]	3.08388e-63
og_xylem_299609	29.5.1	protein.degradation.subtilases	(at4g30020 : 389.0) PA-domain containing subtilase family protein; FUNCTIONS IN: identical protein binding, serine-type endopeptidase activity; INVOLVED IN: proteolysis, negative regulation of catalytic activity; LOCATED IN: endomembrane system, cell wall, membrane; EXPRESSED IN: 20 plant structures; EXPRESSED DURING: 13 growth stages; CONTAINS InterPro DOMAIN/s: Protease-associated PA (InterPro:…	-4.13823	4.37e-09	4.82e-07	PREDICTED: subtilisin-like protease [Sesamum indicum]	5.3358e-144
og_xylem_299737	35.2	not assigned.unknown	no hits & (original description: no original description)	-7.00064	1.66e-23	2.53e-20
og_xylem_299794	30.2.7	signalling.receptor kinases.leucine rich repeat VII	(at3g28040 : 249.0) Leucine-rich receptor-like protein kinase family protein; FUNCTIONS IN: protein serine/threonine kinase activity, kinase activity, ATP binding; INVOLVED IN: transmembrane receptor protein tyrosine kinase signaling pathway, protein amino acid phosphorylation; LOCATED IN: endomembrane system; EXPRESSED IN: 23 plant structures; EXPRESSED DURING: 13 growth stages; CONTAINS InterPr…	-4.76591	1.18e-23	1.85e-20	PREDICTED: probably inactive leucine-rich repeat receptor-like protein kinase At3g28040 [Sesamum indicum]	2.003e-122
og_xylem_299801	30.2.7	signalling.receptor kinases.leucine rich repeat VII	(at3g28040 : 238.0) Leucine-rich receptor-like protein kinase family protein; FUNCTIONS IN: protein serine/threonine kinase activity, kinase activity, ATP binding; INVOLVED IN: transmembrane receptor protein tyrosine kinase signaling pathway, protein amino acid phosphorylation; LOCATED IN: endomembrane system; EXPRESSED IN: 23 plant structures; EXPRESSED DURING: 13 growth stages; CONTAINS InterPr…	-5.47816	2.35e-17	1.4e-14	PREDICTED: probably inactive leucine-rich repeat receptor-like protein kinase At3g28040 [Sesamum indicum]	4.17149e-90
og_xylem_299835	35.2	not assigned.unknown	no hits & (original description: no original description)	-4.7984	6.08e-20	5.41e-17	PREDICTED: classical arabinogalactan protein 9 [Sesamum indicum]	0.00418045
og_xylem_299947	10.6.3	cell wall.degradation.pectate lyases and polygalacturonases	(at1g60590 : 457.0) Pectin lyase-like superfamily protein; FUNCTIONS IN: polygalacturonase activity; INVOLVED IN: carbohydrate metabolic process; EXPRESSED IN: 20 plant structures; EXPRESSED DURING: 10 growth stages; CONTAINS InterPro DOMAIN/s: Pectin lyase fold/virulence factor (InterPro:IPR011050), Pectin lyase fold (InterPro:IPR012334), Glycoside hydrolase, family 28 (InterPro:IPR000743), Para…	-7.2888	9.48e-23	1.28e-19	PREDICTED: polygalacturonase At1g48100 [Sesamum indicum]	0
og_xylem_300041	35.2	not assigned.unknown	(at5g67210 : 336.0) Protein of unknown function (DUF579); CONTAINS InterPro DOMAIN/s: Protein of unknown function DUF579 (InterPro:IPR021148), Conserved hypothetical protein CHP01627 (InterPro:IPR006514); BEST Arabidopsis thaliana protein match is: Protein of unknown function (DUF579) (TAIR:AT3G50220.1); Has 1807 Blast hits to 1807 proteins in 277 species: Archae - 0; Bacteria - 0; Metazoa - 736;…	-4.51918	5.76e-32	2.85e-28	PREDICTED: protein IRREGULAR XYLEM 15-like [Sesamum indicum]	1.1576e-154
og_xylem_300089	26.10	misc.cytochrome P450	(p37118|c71a2_solme : 345.0) Cytochrome P450 71A2 (EC 1.14.-.-) (CYPLXXIA2) (P-450EG4) - Solanum melongena (Eggplant) (Aubergine) & (at3g48280 : 302.0) putative cytochrome P450; "cytochrome P450, family 71, subfamily A, polypeptide 25" (CYP71A25); FUNCTIONS IN: electron carrier activity, monooxygenase activity, iron ion binding, oxygen binding, heme binding; INVOLVED IN: oxidation reduction; CONT…	-5.15868	4.56e-27	1.21e-23	PREDICTED: cytochrome P450 71A6-like [Sesamum indicum]	8.5792e-143
og_xylem_300109	35.1	not assigned.no ontology	(at3g06880 : 147.0) Transducin/WD40 repeat-like superfamily protein; FUNCTIONS IN: binding, nucleotide binding; LOCATED IN: cellular_component unknown; CONTAINS InterPro DOMAIN/s: WD40 repeat 2 (InterPro:IPR019782), WD40 repeat, conserved site (InterPro:IPR019775), WD40 repeat (InterPro:IPR001680), WD40 repeat-like-containing domain (InterPro:IPR011046), WD40-repeat-containing domain (InterPro:IP…	-7.0953	6e-24	1e-20	PREDICTED: putative E3 ubiquitin-protein ligase LIN-1 isoform X2 [Sesamum indicum]	4.88249e-97
og_xylem_300124	11.9.2.1	lipid metabolism.lipid degradation.lipases.triacylglycerol lipase	(at5g14180 : 430.0) Myzus persicae-induced lipase 1 (MPL1); FUNCTIONS IN: catalytic activity; INVOLVED IN: glycerol biosynthetic process, lipid metabolic process; LOCATED IN: endomembrane system; EXPRESSED IN: 7 plant structures; EXPRESSED DURING: L mature pollen stage, M germinated pollen stage, 4 anthesis, petal differentiation and expansion stage; CONTAINS InterPro DOMAIN/s: AB-hydrolase-assoc…	-5.49079	7.26e-21	7.46e-18	hypothetical protein MIMGU_mgv1a007222mg [Erythranthe guttata]	0
og_xylem_300231	29.5.1	protein.degradation.subtilases	(at5g67360 : 918.0) Encodes a subtilisin-like serine protease essential for mucilage release from seed coats.; ARA12; FUNCTIONS IN: serine-type endopeptidase activity; INVOLVED IN: proteolysis, seed coat development, mucilage metabolic process involved seed coat development, mucilage extrusion from seed coat; LOCATED IN: extracellular region, apoplast, cell wall, plant-type cell wall; EXPRESSED I…	-4.22135	4.91e-16	2.34e-13	PREDICTED: subtilisin-like protease [Sesamum indicum]	0
og_xylem_300253	10.2.1	cell wall.cellulose synthesis.cellulose synthase	(at4g18780 : 1558.0) Encodes a member of the cellulose synthase family involved in secondary cell wall biosynthesis. Mutants have abnormal xylem formation, reduced cellulose content, and enhanced drought and osmotic stress tolerance. Mediates resistance towards bacterial pathogens via ABA. Confers resistance towards bacterial and fungal pathogens, independent of salicylic acid, ethylene and jasmo…	-4.35866	6.22e-13	1.64e-10	PREDICTED: cellulose synthase A catalytic subunit 8 [UDP-forming]-like [Sesamum indicum]	0
og_xylem_301864	35.2	not assigned.unknown	no hits & (original description: no original description)	-7.04522	1.19e-17	7.48e-15	Tyrosine-sulfated glycopeptide receptor 1 [Aegilops tauschii]	2.84113
og_xylem_301946	35.2	not assigned.unknown	no hits & (original description: no original description)	-4.19368	6.24e-18	4.12e-15	hypothetical protein PRUPE_ppa015965mg [Prunus persica] >gi|462415599|gb|EMJ20336.1| hypothetical protein PRUPE_ppa015965mg [Prunus persica]	2.13109
og_xylem_302492	35.2	not assigned.unknown	no hits & (original description: no original description)	-6.99642	5.37e-14	1.75e-11	Putative serpin-Z5 [Aegilops tauschii]	3.09404
og_xylem_302602	35.2	not assigned.unknown	no hits & (original description: no original description)	-7.11302	1.47e-23	2.27e-20
og_xylem_303240	35.2	not assigned.unknown	no hits & (original description: no original description)	-4.48182	3.19e-16	1.57e-13
og_xylem_303398	35.2	not assigned.unknown	no hits & (original description: no original description)	-5.00586	5.19e-17	2.94e-14	ABA 8'-hydroxylase [Dianthus caryophyllus]	2.35385e-06
og_xylem_303721	16.10	secondary metabolism.simple phenols	(at5g05390 : 216.0) putative laccase, a member of laccase family of genes (17 members in Arabidopsis).; laccase 12 (LAC12); FUNCTIONS IN: laccase activity; INVOLVED IN: oxidation reduction, lignin catabolic process; LOCATED IN: endomembrane system, apoplast; EXPRESSED IN: 7 plant structures; EXPRESSED DURING: petal differentiation and expansion stage; CONTAINS InterPro DOMAIN/s: Multicopper oxida…	-5.57223	5.75e-17	3.22e-14	PREDICTED: laccase-12 [Sesamum indicum]	9.00345e-78
og_xylem_303827	35.2	not assigned.unknown	no hits & (original description: no original description)	-5.90631	3.91e-24	6.63e-21
og_xylem_303948	26.10	misc.cytochrome P450	(at2g45570 : 150.0) member of CYP76C; "cytochrome P450, family 76, subfamily C, polypeptide 2" (CYP76C2); FUNCTIONS IN: electron carrier activity, monooxygenase activity, iron ion binding, oxygen binding, heme binding; INVOLVED IN: oxidation reduction; EXPRESSED IN: stem, sepal, male gametophyte, carpel, stamen; EXPRESSED DURING: 4 anthesis; CONTAINS InterPro DOMAIN/s: Cytochrome P450 (InterPro:I…	-4.49188	1.38e-22	1.83e-19	PREDICTED: geraniol 8-hydroxylase-like [Sesamum indicum]	2.8449e-112
og_xylem_303984	34.19.1	transport.Major Intrinsic Proteins.PIP	(at4g35100 : 166.0) a member of the plasma membrane intrinsic protein PIP. functions as aquaporin. Salt-stress-inducible MIP; plasma membrane intrinsic protein 3 (PIP3); CONTAINS InterPro DOMAIN/s: Major intrinsic protein, conserved site (InterPro:IPR022357), Aquaporin (InterPro:IPR012269), Major intrinsic protein (InterPro:IPR000425); BEST Arabidopsis thaliana protein match is: plasma membrane i…	-8.08249	2.68e-29	9.6e-26	PREDICTED: uncharacterized protein LOC105169921 [Sesamum indicum]	5.76139e-64
og_xylem_303993	10.6.3	cell wall.degradation.pectate lyases and polygalacturonases	(at1g48100 : 403.0) Pectin lyase-like superfamily protein; FUNCTIONS IN: polygalacturonase activity; INVOLVED IN: carbohydrate metabolic process; EXPRESSED IN: 19 plant structures; EXPRESSED DURING: 10 growth stages; CONTAINS InterPro DOMAIN/s: Pectin lyase fold/virulence factor (InterPro:IPR011050), Pectin lyase fold (InterPro:IPR012334), Glycoside hydrolase, family 28 (InterPro:IPR000743), Para…	-6.37574	3.07e-27	8.35e-24	PREDICTED: polygalacturonase At1g48100 [Sesamum indicum]	2.682e-152
og_xylem_304000	20.1	stress.biotic	(at1g65870 : 129.0) Disease resistance-responsive (dirigent-like protein) family protein; FUNCTIONS IN: molecular_function unknown; INVOLVED IN: lignan biosynthetic process, defense response; LOCATED IN: cell wall; EXPRESSED IN: 13 plant structures; EXPRESSED DURING: 9 growth stages; CONTAINS InterPro DOMAIN/s: Plant disease resistance response protein (InterPro:IPR004265); BEST Arabidopsis thali…	-5.5613	2.24e-35	1.58e-31	PREDICTED: dirigent protein 21-like [Sesamum indicum]	6.28322e-54
og_xylem_304011	26.12	misc.peroxidases	(at5g42180 : 332.0) Peroxidase superfamily protein; FUNCTIONS IN: peroxidase activity, heme binding; INVOLVED IN: oxidation reduction, response to oxidative stress; LOCATED IN: plant-type cell wall; EXPRESSED IN: 10 plant structures; EXPRESSED DURING: 4 anthesis, C globular stage, petal differentiation and expansion stage; CONTAINS InterPro DOMAIN/s: Haem peroxidase (InterPro:IPR010255), Plant pe…	-6.86103	4.38e-43	6.02e-39	putative peroxidase [Olea europaea]	2.6644e-151
og_xylem_304012	27.3.11	RNA.regulation of transcription.C2H2 zinc finger family	(at1g27730 : 112.0) Related to Cys2/His2-type zinc-finger proteins found in higher plants. Compensated for a subset of calcineurin deficiency in yeast. Salt tolerance produced by ZAT10 appeared to be partially dependent on ENA1/PMR2, a P-type ATPase required for Li+ and Na+ efflux in yeast. The protein is localized to the nucleus, acts as a transcriptional repressor and is responsive to chitin ol…	-4.54398	3.76e-32	1.9e-28	PREDICTED: zinc finger protein ZAT10-like [Sesamum indicum]	1.02244e-45
og_xylem_304034	35.2	not assigned.unknown	(at4g27435 : 246.0) Protein of unknown function (DUF1218); FUNCTIONS IN: molecular_function unknown; INVOLVED IN: biological_process unknown; LOCATED IN: endomembrane system; EXPRESSED IN: 23 plant structures; EXPRESSED DURING: 13 growth stages; CONTAINS InterPro DOMAIN/s: Protein of unknown function DUF1218 (InterPro:IPR009606); BEST Arabidopsis thaliana protein match is: Protein of unknown func…	-4.52834	8.31e-15	3.17e-12	PREDICTED: uncharacterized protein LOC105174750 [Sesamum indicum] >gi|747094772|ref|XP_011095240.1| PREDICTED: uncharacterized protein LOC105174750 [Sesamum indicum]	4.9801e-104
og_xylem_304060	35.2	not assigned.unknown	no hits & (original description: no original description)	-3.84144	3.15e-08	2.78e-06
og_xylem_304078	35.2	not assigned.unknown	(at3g55240 : 136.0) Overexpression leads to PEL (Pseudo-Etiolation in Light) phenotype.; FUNCTIONS IN: molecular_function unknown; INVOLVED IN: developmental process; LOCATED IN: endomembrane system; CONTAINS InterPro DOMAIN/s: Conserved hypothetical protein CHP01589, plant (InterPro:IPR006476); BEST Arabidopsis thaliana protein match is: Plant protein 1589 of unknown function (TAIR:AT3G28990.1);…	-5.59209	3.56e-24	6.17e-21	PREDICTED: uncharacterized protein LOC100244913 [Vitis vinifera] >gi|296086934|emb|CBI33167.3| unnamed protein product [Vitis vinifera]	1.29284e-42
og_xylem_304141	20.1.7	stress.biotic.PR-proteins	(at2g33080 : 111.0) receptor like protein 28 (RLP28); INVOLVED IN: signal transduction; LOCATED IN: endomembrane system; EXPRESSED IN: stem, stamen; EXPRESSED DURING: 4 anthesis; CONTAINS InterPro DOMAIN/s: Leucine-rich repeat (InterPro:IPR001611); BEST Arabidopsis thaliana protein match is: receptor like protein 24 (TAIR:AT2G33020.1); Has 103918 Blast hits to 29475 proteins in 1146 species: Arch…	-5.47431	7.28e-18	4.76e-15	PREDICTED: receptor-like protein kinase [Nicotiana sylvestris]	1.46317e-63
og_xylem_304169	35.2	not assigned.unknown	no hits & (original description: no original description)	-5.89042	3.52e-26	8.07e-23	PREDICTED: uncharacterized protein LOC105168358 isoform X2 [Sesamum indicum]	5.09818e-17
og_xylem_304170	16.10	secondary metabolism.simple phenols	(at2g40370 : 420.0) putative laccase, a member of laccase family of genes (17 members in Arabidopsis).; laccase 5 (LAC5); FUNCTIONS IN: laccase activity; INVOLVED IN: response to copper ion; LOCATED IN: endomembrane system, apoplast; EXPRESSED IN: 8 plant structures; EXPRESSED DURING: 4 anthesis, petal differentiation and expansion stage; CONTAINS InterPro DOMAIN/s: Multicopper oxidase, type 3 (I…	-4.78555	3.61e-14	1.21e-11	unnamed protein product [Coffea canephora]	1.5917e-163
og_xylem_304204	35.2	not assigned.unknown	(original description: no original description)	-7.78826	1.8e-30	7.06e-27	pol polyprotein [Citrus x paradisi]	3.65235e-20
og_xylem_304208	35.2	not assigned.unknown	no hits & (original description: no original description)	-6.24968	1.65e-28	4.98e-25	PREDICTED: uncharacterized protein LOC105160688 [Sesamum indicum]	2.292e-81
og_xylem_304238	35.2	not assigned.unknown	(at2g26110 : 113.0) Protein of unknown function (DUF761); CONTAINS InterPro DOMAIN/s: Protein of unknown function DUF761, plant (InterPro:IPR008480); BEST Arabidopsis thaliana protein match is: unknown protein (TAIR:AT5G56980.1); Has 30201 Blast hits to 17322 proteins in 780 species: Archae - 12; Bacteria - 1396; Metazoa - 17338; Fungi - 3422; Plants - 5037; Viruses - 0; Other Eukaryotes - 2996 (…	-3.6933	4.29e-10	6.05e-08	PREDICTED: LOW QUALITY PROTEIN: uncharacterized protein LOC105173623 [Sesamum indicum]	1.5975e-52
og_xylem_304354	29.7.5	protein.glycosylation.alpha-1,3-mannosyl-glycoprotein-beta-1,2-N-acetylglucosaminyltransferase(GnTI)	(at1g65590 : 590.0) Encodes a protein with beta-hexosaminidase activity. Located on the plasma membrane.; beta-hexosaminidase 3 (HEXO3); FUNCTIONS IN: hexosaminidase activity, beta-N-acetylhexosaminidase activity; INVOLVED IN: carbohydrate metabolic process; LOCATED IN: cell wall, plasma membrane, plant-type cell wall; EXPRESSED IN: 12 plant structures; EXPRESSED DURING: L mature pollen stage, M …	-4.45979	2.47e-19	1.98e-16	PREDICTED: beta-hexosaminidase 3 [Sesamum indicum] >gi|747061266|ref|XP_011077094.1| PREDICTED: beta-hexosaminidase 3 [Sesamum indicum]	0
og_xylem_304370	27.3.99	RNA.regulation of transcription.unclassified	(at5g10770 : 431.0) Eukaryotic aspartyl protease family protein; FUNCTIONS IN: DNA binding, aspartic-type endopeptidase activity; INVOLVED IN: proteolysis; EXPRESSED IN: 12 plant structures; EXPRESSED DURING: 4 anthesis, C globular stage, petal differentiation and expansion stage, E expanded cotyledon stage; CONTAINS InterPro DOMAIN/s: Peptidase aspartic (InterPro:IPR021109), Peptidase aspartic, …	-4.41588	9.7e-12	1.99e-09	PREDICTED: protein ASPARTIC PROTEASE IN GUARD CELL 2-like [Sesamum indicum]	0
og_xylem_304420	10.6.3	cell wall.degradation.pectate lyases and polygalacturonases	(at1g60590 : 647.0) Pectin lyase-like superfamily protein; FUNCTIONS IN: polygalacturonase activity; INVOLVED IN: carbohydrate metabolic process; EXPRESSED IN: 20 plant structures; EXPRESSED DURING: 10 growth stages; CONTAINS InterPro DOMAIN/s: Pectin lyase fold/virulence factor (InterPro:IPR011050), Pectin lyase fold (InterPro:IPR012334), Glycoside hydrolase, family 28 (InterPro:IPR000743), Para…	-7.64454	1.33e-55	3.3e-51	PREDICTED: polygalacturonase At1g48100 [Sesamum indicum]	0
og_xylem_304440	16.10	secondary metabolism.simple phenols	(at5g09360 : 197.0) putative laccase, a member of laccase family of genes (17 members in Arabidopsis).; laccase 14 (LAC14); FUNCTIONS IN: laccase activity; INVOLVED IN: oxidation reduction, lignin catabolic process; LOCATED IN: endomembrane system, apoplast; EXPRESSED IN: central cell, fruit; CONTAINS InterPro DOMAIN/s: Multicopper oxidase, type 3 (InterPro:IPR011707), Laccase (InterPro:IPR017761…	-8.54786	9.94e-56	2.83e-51	hypothetical protein MIMGU_mgv1a004060mg [Erythranthe guttata]	0
og_xylem_304446	10.2	cell wall.cellulose synthesis	(ipr005150 : 1500.0) Cellulose synthase & (at5g17420 : 1379.0) Encodes a xylem-specific cellulose synthase that is phosphorylated on one or more serine residues (on either S185 or one of S180 or S181).; IRREGULAR XYLEM 3 (IRX3); FUNCTIONS IN: cellulose synthase activity; INVOLVED IN: cellulose biosynthetic process, plant-type cell wall biogenesis, secondary cell wall biogenesis, rhamnogalacturona…	-3.94107	1.57e-15	6.78e-13	PREDICTED: cellulose synthase A catalytic subunit 7 [UDP-forming] isoform X3 [Sesamum indicum]	0
og_xylem_304447	10.2	cell wall.cellulose synthesis	(ipr005150 : 1500.0) Cellulose synthase & (at5g44030 : 1336.0) Encodes a cellulose synthase involved in secondary cell wall biosynthesis. Confers resistance towards bacterial and fungal pathogens, independent of salicylic acid, ethylene and jasmonate signaling.; cellulose synthase A4 (CESA4); FUNCTIONS IN: cellulose synthase activity, transferase activity, transferring glycosyl groups; INVOLVED I…	-4.46658	2.95e-15	1.22e-12	PREDICTED: cellulose synthase A catalytic subunit 4 [UDP-forming] [Sesamum indicum]	0
og_xylem_305064	35.2	not assigned.unknown	no hits & (original description: no original description)	-7.73743	1.26e-45	2.4e-41	hypothetical protein CISIN_1g048281mg [Citrus sinensis]	1.01153
og_xylem_305253	35.2	not assigned.unknown	no hits & (original description: no original description)	-7.26373	2.26e-15	9.58e-13	ricin-agglutinin family protein [Ricinus communis] >gi|223531474|gb|EEF33306.1| ricin-agglutinin family protein [Ricinus communis]	5.12472
og_xylem_305385	35.2	not assigned.unknown	no hits & (original description: no original description)	-4.43215	2.66e-11	4.92e-09	PREDICTED: patellin-2-like [Tarenaya hassleriana]	6.46095
og_xylem_305430	35.2	not assigned.unknown	no hits & (original description: no original description)	-7.14208	9.74e-15	3.64e-12	PREDICTED: isocitrate dehydrogenase [NADP] [Eucalyptus grandis] >gi|629086550|gb|KCW52907.1| hypothetical protein EUGRSUZ_J02223 [Eucalyptus grandis]	8.29468
og_xylem_305434	35.2	not assigned.unknown	no hits & (original description: no original description)	-7.52517	7.77e-17	4.27e-14	hypothetical protein Csa_2G348280 [Cucumis sativus]	2.15126e-19
og_xylem_305486	35.2	not assigned.unknown	no hits & (original description: no original description)	-6.92009	6.79e-17	3.79e-14	PREDICTED: uncharacterized protein LOC102579218 [Solanum tuberosum]	3.00352e-11
og_xylem_305561	35.2	not assigned.unknown	no hits & (original description: no original description)	-6.646	6.19e-18	4.11e-15	hypothetical protein MIMGU_mgv1a0096341mg [Erythranthe guttata]	0.000195875
og_xylem_305802	35.2	not assigned.unknown	no hits & (original description: no original description)	-6.53987	1.8e-27	5e-24
og_xylem_305812	35.2	not assigned.unknown	no hits & (original description: no original description)	-6.39101	4.58e-22	5.56e-19	Nbs-lrr resistance protein [Theobroma cacao] >gi|508720993|gb|EOY12890.1| Nbs-lrr resistance protein [Theobroma cacao]	0.278852
og_xylem_305940	35.2	not assigned.unknown	no hits & (original description: no original description)	-6.96227	9.69e-28	2.73e-24	conserved hypothetical protein [Ricinus communis] >gi|223548317|gb|EEF49808.1| conserved hypothetical protein [Ricinus communis]	5.09449
og_xylem_306149	35.2	not assigned.unknown	no hits & (original description: no original description)	-5.82711	9.17e-17	5.01e-14	PREDICTED: LRR receptor-like serine/threonine-protein kinase GSO1-like [Citrus sinensis]	2.21049e-36
og_xylem_306163	10.6.2	cell wall.degradation.mannan-xylose-arabinose-fucose	(at5g48070 : 212.0) putative xyloglucan endotransglycosylase/hydrolase, expressed primarily in the stele of mature non-elongating regions of both the main and the lateral root. Is expressed in lateral root primordia but expression ceases after lateral root begins to grow.; xyloglucan endotransglucosylase/hydrolase 20 (XTH20); FUNCTIONS IN: hydrolase activity, acting on glycosyl bonds, xyloglucan:…	-4.30023	2.1e-14	7.33e-12	PREDICTED: xyloglucan endotransglucosylase/hydrolase 2-like [Sesamum indicum]	1.10746e-88
og_xylem_306163	10.7	cell wall.modification	(at5g48070 : 212.0) putative xyloglucan endotransglycosylase/hydrolase, expressed primarily in the stele of mature non-elongating regions of both the main and the lateral root. Is expressed in lateral root primordia but expression ceases after lateral root begins to grow.; xyloglucan endotransglucosylase/hydrolase 20 (XTH20); FUNCTIONS IN: hydrolase activity, acting on glycosyl bonds, xyloglucan:…	-4.30023	2.1e-14	7.33e-12	PREDICTED: xyloglucan endotransglucosylase/hydrolase 2-like [Sesamum indicum]	1.10746e-88
og_xylem_306242	30.2.7	signalling.receptor kinases.leucine rich repeat VII	(at3g28040 : 203.0) Leucine-rich receptor-like protein kinase family protein; FUNCTIONS IN: protein serine/threonine kinase activity, kinase activity, ATP binding; INVOLVED IN: transmembrane receptor protein tyrosine kinase signaling pathway, protein amino acid phosphorylation; LOCATED IN: endomembrane system; EXPRESSED IN: 23 plant structures; EXPRESSED DURING: 13 growth stages; CONTAINS InterPr…	-5.16731	6.09e-19	4.67e-16	PREDICTED: probably inactive leucine-rich repeat receptor-like protein kinase At3g28040 [Sesamum indicum]	1.48875e-82
og_xylem_306320	35.2	not assigned.unknown	no hits & (original description: no original description)	-7.82496	1.37e-18	9.92e-16	PREDICTED: cytochrome P450 77A2-like [Musa acuminata subsp. malaccensis]	8.33067
og_xylem_306344	26.21	misc.protease inhibitor/seed storage/lipid transfer protein (LTP) family protein	(at1g62500 : 107.0) Bifunctional inhibitor/lipid-transfer protein/seed storage 2S albumin superfamily protein; FUNCTIONS IN: lipid binding; INVOLVED IN: lipid transport; LOCATED IN: endomembrane system; EXPRESSED IN: 17 plant structures; EXPRESSED DURING: 8 growth stages; CONTAINS InterPro DOMAIN/s: Bifunctional inhibitor/plant lipid transfer protein/seed storage (InterPro:IPR016140), Plant lipid…	-6.62412	2.17e-31	9.93e-28	hypothetical protein MIMGU_mgv11b015559mg, partial [Erythranthe guttata]	2.32669e-28
og_xylem_306432	35.2	not assigned.unknown	(at5g38700 : 104.0) unknown protein; FUNCTIONS IN: molecular_function unknown; INVOLVED IN: biological_process unknown; LOCATED IN: mitochondrion; EXPRESSED IN: 10 plant structures; EXPRESSED DURING: LP.04 four leaves visible, LP.10 ten leaves visible, petal differentiation and expansion stage, LP.08 eight leaves visible, LP.12 twelve leaves visible; BEST Arabidopsis thaliana protein match is: un…	-6.39001	1.08e-32	6.19e-29	PREDICTED: uncharacterized protein LOC104243143 [Nicotiana sylvestris]	6.28068e-47
og_xylem_306443	35.1	not assigned.no ontology	(at5g51550 : 362.0) EXORDIUM like 3 (EXL3); CONTAINS InterPro DOMAIN/s: Phosphate-induced protein 1 (InterPro:IPR006766); BEST Arabidopsis thaliana protein match is: EXORDIUM like 5 (TAIR:AT2G17230.1); Has 398 Blast hits to 397 proteins in 23 species: Archae - 0; Bacteria - 2; Metazoa - 0; Fungi - 0; Plants - 396; Viruses - 0; Other Eukaryotes - 0 (source: NCBI BLink). & (ipr006766 : 170.20897) P…	-4.09243	9.23e-10	1.21e-07	unnamed protein product [Coffea canephora]	1.1326e-132
og_xylem_306498	35.2	not assigned.unknown	no hits & (original description: no original description)	-3.79851	8.47e-11	1.41e-08	PREDICTED: classical arabinogalactan protein 9 [Sesamum indicum]	0.220286
og_xylem_306608	35.2	not assigned.unknown	no hits & (original description: no original description)	-6.08286	8.75e-21	8.91e-18	PREDICTED: protein GAMETE EXPRESSED 2 [Sesamum indicum]	3.29373e-11
og_xylem_306623	35.2	not assigned.unknown	no hits & (original description: no original description)	-8.87465	1.08e-25	2.33e-22	copia-like retroelement pol polyprotein [Arabidopsis thaliana]	1.48832e-11
og_xylem_306645	34.19.2	transport.Major Intrinsic Proteins.TIP	(at3g16240 : 387.0) Delta tonoplast intrinsic protein, functions as a water channel and ammonium (NH3) transporter. Highly expressed in flower, shoot, and stem. Expression shows diurnal regulation and is induced by ammonium (NH3). Protein localized to vacuolar membrane.; delta tonoplast integral protein (DELTA-TIP); FUNCTIONS IN: water channel activity, ammonia transmembrane transporter activity,…	-3.40362	7.93e-07	4.53e-05	PREDICTED: aquaporin TIP2-1 [Nicotiana tomentosiformis]	2.4375e-144
og_xylem_306677	10.7	cell wall.modification	(p35694|bru1_soybn : 464.0) Brassinosteroid-regulated protein BRU1 precursor - Glycine max (Soybean) & (at3g23730 : 438.0) xyloglucan endotransglucosylase/hydrolase 16 (XTH16); FUNCTIONS IN: hydrolase activity, acting on glycosyl bonds, hydrolase activity, hydrolyzing O-glycosyl compounds, xyloglucan:xyloglucosyl transferase activity; INVOLVED IN: carbohydrate metabolic process, cellular glucan m…	-4.00946	8.04e-08	6.25e-06	xyloglucan endotransglucosylase/hydrolase [Diospyros kaki]	1.6467e-175
og_xylem_306980	35.2	not assigned.unknown	no hits & (original description: no original description)	-6.99303	2.62e-17	1.56e-14	Cytochrome bd ubiquinol oxidase, 14kDa subunit [Theobroma cacao] >gi|508784174|gb|EOY31430.1| Cytochrome bd ubiquinol oxidase, 14kDa subunit [Theobroma cacao]	2.32252e-05
og_xylem_307007	35.2	not assigned.unknown	no hits & (original description: no original description)	-5.88832	5.07e-29	1.72e-25	hypothetical protein TRIUR3_06532 [Triticum urartu]	7.10009
og_xylem_307129	35.2	not assigned.unknown	no hits & (original description: no original description)	-5.30094	3.2e-23	4.66e-20	conserved hypothetical protein [Ricinus communis] >gi|223547032|gb|EEF48529.1| conserved hypothetical protein [Ricinus communis]	0.000539684
og_xylem_307165	30.1	signalling.in sugar and nutrient physiology	(at4g08950 : 84.3) EXORDIUM (EXO); FUNCTIONS IN: molecular_function unknown; INVOLVED IN: response to brassinosteroid stimulus; LOCATED IN: cell wall, plant-type cell wall; EXPRESSED IN: 21 plant structures; EXPRESSED DURING: 13 growth stages; CONTAINS InterPro DOMAIN/s: Phosphate-induced protein 1 (InterPro:IPR006766); BEST Arabidopsis thaliana protein match is: Phosphate-responsive 1 family pro…	-7.43567	2.96e-20	2.81e-17	PREDICTED: protein EXORDIUM-like [Solanum lycopersicum]	2.48705e-26
og_xylem_307201	35.2	not assigned.unknown	no hits & (original description: no original description)	-4.37961	1.84e-14	6.5e-12	PREDICTED: uncharacterized protein LOC104108228 [Nicotiana tomentosiformis]	8.99742e-13
og_xylem_307378	35.2	not assigned.unknown	(at5g11420 : 116.0) FUNCTIONS IN: molecular_function unknown; INVOLVED IN: biological_process unknown; LOCATED IN: cell wall, plant-type cell wall; EXPRESSED IN: 23 plant structures; EXPRESSED DURING: 13 growth stages; CONTAINS InterPro DOMAIN/s: Protein of unknown function DUF642 (InterPro:IPR006946), Galactose-binding domain-like (InterPro:IPR008979); BEST Arabidopsis thaliana protein match is:…	-6.03853	1.85e-22	2.37e-19	PREDICTED: uncharacterized protein LOC104221976 [Nicotiana sylvestris]	1.01261e-37
og_xylem_307532	30.1	signalling.in sugar and nutrient physiology	(at4g08950 : 263.0) EXORDIUM (EXO); FUNCTIONS IN: molecular_function unknown; INVOLVED IN: response to brassinosteroid stimulus; LOCATED IN: cell wall, plant-type cell wall; EXPRESSED IN: 21 plant structures; EXPRESSED DURING: 13 growth stages; CONTAINS InterPro DOMAIN/s: Phosphate-induced protein 1 (InterPro:IPR006766); BEST Arabidopsis thaliana protein match is: Phosphate-responsive 1 family pr…	-6.14045	3.72e-20	3.42e-17	PREDICTED: protein EXORDIUM-like [Sesamum indicum]	1.46177e-91
og_xylem_307533	35.2	not assigned.unknown	no hits & (original description: no original description)	-5.97546	9.39e-23	1.28e-19
og_xylem_307619	20.1.4	stress.biotic.kinases	(at5g49290 : 99.8) receptor like protein 56 (RLP56); CONTAINS InterPro DOMAIN/s: Leucine-rich repeat, typical subtype (InterPro:IPR003591), Leucine-rich repeat-containing N-terminal domain, type 2 (InterPro:IPR013210), Leucine-rich repeat (InterPro:IPR001611); BEST Arabidopsis thaliana protein match is: receptor like protein 14 (TAIR:AT1G74180.1); Has 112100 Blast hits to 30260 proteins in 1125 s…	-5.76385	1.56e-20	1.51e-17	PREDICTED: probable leucine-rich repeat receptor-like protein kinase At5g63930 [Nicotiana tomentosiformis]	5.04406e-57
og_xylem_307642	20.1	stress.biotic	(at1g05850 : 343.0) Encodes an endo chitinase-like protein AtCTL1. Essential for tolerance to heat, salt and drought stresses. Also involved in root hair development, cell expansion and response to cytokinin. Allelic to erh2. 11 alleles described in Hauser (1995). Mutant is defective in acquired thermotolerance, appears semidwarf throughout its life cycle and has extra lateral branches. There are…	-4.20724	1.67e-18	1.19e-15	chitodextrinase [Eucommia ulmoides]	1.6545e-133
og_xylem_307687	35.2	not assigned.unknown	no hits & (original description: no original description)	-3.91556	7.17e-11	1.21e-08	PREDICTED: classical arabinogalactan protein 9 [Sesamum indicum]	0.201523
og_xylem_307731	16.10	secondary metabolism.simple phenols	(at5g48100 : 149.0) Encodes a protein that is similar to laccase-like polyphenol oxidases. Involved in lignin and flavonoids biosynthesis. It has four conserved copper binding domains. Expressed in developing testa, where it colocalizes with the flavonoid end products proanthocyanidins and flavonols. Mutant plants exhibited a delay in developmentally determined browning of the testa, characterize…	-3.79815	2.48e-10	3.69e-08	PREDICTED: laccase-14-like [Sesamum indicum]	1.13338e-52
og_xylem_307776	26.12	misc.peroxidases	(at5g42180 : 343.0) Peroxidase superfamily protein; FUNCTIONS IN: peroxidase activity, heme binding; INVOLVED IN: oxidation reduction, response to oxidative stress; LOCATED IN: plant-type cell wall; EXPRESSED IN: 10 plant structures; EXPRESSED DURING: 4 anthesis, C globular stage, petal differentiation and expansion stage; CONTAINS InterPro DOMAIN/s: Haem peroxidase (InterPro:IPR010255), Plant pe…	-6.27667	3.4e-35	2.34e-31	putative peroxidase, partial [Olea europaea] >gi|405789938|gb|AFS28712.1| putative peroxidase, partial [Olea europaea]	9.2738e-166
og_xylem_307823	27.3.3	RNA.regulation of transcription.AP2/EREBP, APETALA2/Ethylene-responsive element binding protein family	(at1g21910 : 119.0) encodes a member of the DREB subfamily A-5 of ERF/AP2 transcription factor family. The protein contains one AP2 domain. There are 15 members in this subfamily including RAP2.1, RAP2.9 and RAP2.10.; Integrase-type DNA-binding superfamily protein; FUNCTIONS IN: DNA binding, sequence-specific DNA binding transcription factor activity; INVOLVED IN: regulation of transcription, DNA…	-4.98679	7.94e-29	2.59e-25	hypothetical protein PHAVU_009G123300g [Phaseolus vulgaris] >gi|561010476|gb|ESW09383.1| hypothetical protein PHAVU_009G123300g [Phaseolus vulgaris]	7.59649e-41
og_xylem_307850	35.2	not assigned.unknown	(at5g11420 : 561.0) FUNCTIONS IN: molecular_function unknown; INVOLVED IN: biological_process unknown; LOCATED IN: cell wall, plant-type cell wall; EXPRESSED IN: 23 plant structures; EXPRESSED DURING: 13 growth stages; CONTAINS InterPro DOMAIN/s: Protein of unknown function DUF642 (InterPro:IPR006946), Galactose-binding domain-like (InterPro:IPR008979); BEST Arabidopsis thaliana protein match is:…	-6.96415	1.31e-35	1.01e-31	PREDICTED: uncharacterized protein LOC105164832 [Sesamum indicum]	0
og_xylem_307872	16.10	secondary metabolism.simple phenols	(at5g09360 : 179.0) putative laccase, a member of laccase family of genes (17 members in Arabidopsis).; laccase 14 (LAC14); FUNCTIONS IN: laccase activity; INVOLVED IN: oxidation reduction, lignin catabolic process; LOCATED IN: endomembrane system, apoplast; EXPRESSED IN: central cell, fruit; CONTAINS InterPro DOMAIN/s: Multicopper oxidase, type 3 (InterPro:IPR011707), Laccase (InterPro:IPR017761…	-8.32449	4.19e-61	3.46e-56	hypothetical protein MIMGU_mgv1a004060mg [Erythranthe guttata]	0
og_xylem_307899	35.2	not assigned.unknown	no hits & (original description: no original description)	-6.55464	4.33e-29	1.49e-25	unnamed protein product [Coffea canephora]	1.55348e-19
og_xylem_307922	35.2	not assigned.unknown	no hits & (original description: no original description)	-4.73137	6.09e-24	1.01e-20	PREDICTED: putative calcium-binding protein CML19 [Eucalyptus grandis] >gi|629104926|gb|KCW70395.1| hypothetical protein EUGRSUZ_F03632 [Eucalyptus grandis]	0.00014671
og_xylem_307962	35.2	not assigned.unknown	no hits & (original description: no original description)	-6.13034	1.39e-26	3.46e-23	PREDICTED: ethylene-responsive transcription factor ERF071 isoform X3 [Fragaria vesca subsp. vesca]	5.18735e-09
og_xylem_307966	35.2	not assigned.unknown	no hits & (original description: no original description)	-5.9399	1.48e-26	3.66e-23	DHN [Vaccinium corymbosum]	0.00496542
og_xylem_308019	10.6.2	cell wall.degradation.mannan-xylose-arabinose-fucose	(at5g57550 : 176.0) xyloglucan endotransglycosylase-related protein (XTR3); xyloglucan endotransglucosylase/hydrolase 25 (XTH25); FUNCTIONS IN: hydrolase activity, acting on glycosyl bonds, xyloglucan:xyloglucosyl transferase activity; INVOLVED IN: plant-type cell wall biogenesis; LOCATED IN: endomembrane system, cell wall, apoplast; EXPRESSED IN: 9 plant structures; EXPRESSED DURING: 8 growth st…	-4.35781	3.12e-22	3.88e-19	PREDICTED: probable xyloglucan endotransglucosylase/hydrolase protein 23 [Vitis vinifera]	1.65958e-61
og_xylem_308029	20.1	stress.biotic	(at3g16920 : 95.5) Encodes a chitinase-like protein expressed predominantly in stems. Mutants accumulate ligning in etiolated hypocotyls.; chitinase-like protein 2 (CTL2); FUNCTIONS IN: chitinase activity; INVOLVED IN: lignin biosynthetic process; EXPRESSED IN: 19 plant structures; EXPRESSED DURING: 4 anthesis, LP.10 ten leaves visible, C globular stage, petal differentiation and expansion stage,…	-4.61831	9.99e-18	6.42e-15	chitodextrinase [Eucommia ulmoides]	3.3511e-28
og_xylem_308042	30.1	signalling.in sugar and nutrient physiology	(at4g08950 : 120.0) EXORDIUM (EXO); FUNCTIONS IN: molecular_function unknown; INVOLVED IN: response to brassinosteroid stimulus; LOCATED IN: cell wall, plant-type cell wall; EXPRESSED IN: 21 plant structures; EXPRESSED DURING: 13 growth stages; CONTAINS InterPro DOMAIN/s: Phosphate-induced protein 1 (InterPro:IPR006766); BEST Arabidopsis thaliana protein match is: Phosphate-responsive 1 family pr…	-7.67066	7.88e-26	1.76e-22	PREDICTED: protein EXORDIUM-like [Nicotiana tomentosiformis]	5.08233e-44
og_xylem_308063	35.2	not assigned.unknown	no hits & (original description: no original description)	-3.9818	1.15e-08	1.14e-06	hypothetical protein MIMGU_mgv1a015502mg [Erythranthe guttata]	1.75096e-11
og_xylem_308180	20.1	stress.biotic	(at1g05850 : 353.0) Encodes an endo chitinase-like protein AtCTL1. Essential for tolerance to heat, salt and drought stresses. Also involved in root hair development, cell expansion and response to cytokinin. Allelic to erh2. 11 alleles described in Hauser (1995). Mutant is defective in acquired thermotolerance, appears semidwarf throughout its life cycle and has extra lateral branches. There are…	-4.73348	1.34e-13	4.02e-11	chitodextrinase [Eucommia ulmoides]	7.7359e-136
og_xylem_311243	35.2	not assigned.unknown	no hits & (original description: no original description)	-6.02416	1.17e-17	7.38e-15	cysteine proteinase [Solanum lycopersicum]	1.56302e-05
og_xylem_313409	35.2	not assigned.unknown	no hits & (original description: no original description)	-7.40406	3.39e-20	3.14e-17	unnamed protein product [Coffea canephora]	5.61675e-18
og_xylem_314433	35.2	not assigned.unknown	no hits & (original description: no original description)	-6.05758	6.38e-18	4.19e-15	hypothetical protein TRIUR3_04546 [Triticum urartu]	5.266
og_xylem_315077	35.2	not assigned.unknown	no hits & (original description: no original description)	-5.40275	6.35e-24	1.05e-20
og_xylem_318163	35.2	not assigned.unknown	no hits & (original description: no original description)	-3.74005	1.64e-06	8.36e-05	PREDICTED: uncharacterized protein LOC103336319 [Prunus mume]	3.02853e-05
og_xylem_318268	10.2.1	cell wall.cellulose synthesis.cellulose synthase	(at5g44030 : 244.0) Encodes a cellulose synthase involved in secondary cell wall biosynthesis. Confers resistance towards bacterial and fungal pathogens, independent of salicylic acid, ethylene and jasmonate signaling.; cellulose synthase A4 (CESA4); FUNCTIONS IN: cellulose synthase activity, transferase activity, transferring glycosyl groups; INVOLVED IN: cellulose biosynthetic process, plant-ty…	-4.43375	4.38e-13	1.18e-10	OsCesA4 protein [Morus notabilis] >gi|587856005|gb|EXB45997.1| OsCesA4 protein [Morus notabilis]	2.70943e-82
og_xylem_318356	17	hormone metabolism	(at2g23620 : 172.0) Encodes a protein shown to have carboxylesterase activity, methyl salicylate esterase activity, methyl jasmonate esterase activity, and methyl IAA esterase activity in vitro. MES1 appears to be involved in MeSA hydrolysis in planta. Expression of MES1 can restore systemic acquired resistance in SAR-deficient tobacco plants. This protein does not act on MeGA4, or MEGA9 in vitro…	-3.84234	6.54e-11	1.11e-08	protein S [Catharanthus roseus]	5.04806e-92
og_xylem_318368	20.1.7	stress.biotic.PR-proteins	(p11670|prb1_tobac : 204.0) Basic form of pathogenesis-related protein 1 precursor (PRP 1) - Nicotiana tabacum (Common tobacco) & (at1g50060 : 192.0) CAP (Cysteine-rich secretory proteins, Antigen 5, and Pathogenesis-related 1 protein) superfamily protein; FUNCTIONS IN: molecular_function unknown; INVOLVED IN: biological_process unknown; LOCATED IN: endomembrane system, extracellular region; EXPR…	-7.00232	1.17e-45	2.4e-41	pathogenesis-related protein 1 [Bacopa monnieri]	2.78648e-79
og_xylem_318567	35.2	not assigned.unknown	(at5g11420 : 519.0) FUNCTIONS IN: molecular_function unknown; INVOLVED IN: biological_process unknown; LOCATED IN: cell wall, plant-type cell wall; EXPRESSED IN: 23 plant structures; EXPRESSED DURING: 13 growth stages; CONTAINS InterPro DOMAIN/s: Protein of unknown function DUF642 (InterPro:IPR006946), Galactose-binding domain-like (InterPro:IPR008979); BEST Arabidopsis thaliana protein match is:…	-6.9339	1.74e-26	4.27e-23	PREDICTED: uncharacterized protein LOC105164832 [Sesamum indicum]	0
og_xylem_318618	30.2.99	signalling.receptor kinases.misc	(at3g19320 : 382.0) Leucine-rich repeat (LRR) family protein; LOCATED IN: endomembrane system; EXPRESSED IN: root; CONTAINS InterPro DOMAIN/s: Leucine-rich repeat (InterPro:IPR001611); BEST Arabidopsis thaliana protein match is: Leucine-rich repeat (LRR) family protein (TAIR:AT1G49750.1); Has 128497 Blast hits to 47794 proteins in 2067 species: Archae - 184; Bacteria - 14728; Metazoa - 28641; Fun…	-3.88989	9.47e-13	2.41e-10	unnamed protein product [Coffea canephora]	2.0421e-167
og_xylem_321147	35.2	not assigned.unknown	no hits & (original description: no original description)	-7.53096	7.28e-17	4.05e-14	PREDICTED: THO complex subunit 3-like [Malus domestica]	0.98496
og_xylem_325554	35.2	not assigned.unknown	no hits & (original description: no original description)	-5.17589	1.67e-14	5.94e-12	PREDICTED: UPF0725 protein At4g29550-like [Camelina sativa]	4.66954
og_xylem_326611	35.2	not assigned.unknown	no hits & (original description: no original description)	-4.69009	2.12e-15	9.04e-13	hypothetical protein CICLE_v10007195mg [Citrus clementina] >gi|557523335|gb|ESR34702.1| hypothetical protein CICLE_v10007195mg [Citrus clementina] >gi|641838262|gb|KDO57206.1| hypothetical protein CISIN_1g047745mg [Citrus sinensis]	0.000126572
og_xylem_327123	35.2	not assigned.unknown	no hits & (original description: no original description)	-4.95192	3.68e-27	9.89e-24	PREDICTED: uncharacterized protein At1g04910 [Sesamum indicum]	2.35572
og_xylem_328122	35.2	not assigned.unknown	no hits & (original description: no original description)	-4.84188	1.01e-05	0.00039038	PREDICTED: 36.4 kDa proline-rich protein [Prunus mume]	1.09185
og_xylem_328238	26.2	misc.UDP glucosyl and glucoronyl transferases	(at1g13250 : 191.0) Encodes a protein with putative galacturonosyltransferase activity.; galacturonosyltransferase-like 3 (GATL3); FUNCTIONS IN: transferase activity, transferring hexosyl groups, polygalacturonate 4-alpha-galacturonosyltransferase activity, transferase activity, transferring glycosyl groups; INVOLVED IN: carbohydrate biosynthetic process; LOCATED IN: endomembrane system; EXPRESSE…	-5.50793	2.57e-14	8.83e-12	PREDICTED: probable galacturonosyltransferase-like 3 [Sesamum indicum]	2.00775e-71
og_xylem_328286	35.2	not assigned.unknown	(at1g29270 : 85.9) unknown protein; BEST Arabidopsis thaliana protein match is: unknown protein (TAIR:AT2G40435.1); Has 98 Blast hits to 98 proteins in 15 species: Archae - 0; Bacteria - 0; Metazoa - 0; Fungi - 0; Plants - 98; Viruses - 0; Other Eukaryotes - 0 (source: NCBI BLink). & (reliability: 171.8) & (original description: no original description)	-8.82346	5.38e-31	2.34e-27	unnamed protein product [Coffea canephora]	3.89497e-54
og_xylem_328306	35.2	not assigned.unknown	no hits & (original description: no original description)	-7.05455	2.05e-28	6.1e-25	conserved hypothetical protein [Ricinus communis] >gi|223543947|gb|EEF45473.1| conserved hypothetical protein [Ricinus communis]	2.25389
og_xylem_328350	27.3.99	RNA.regulation of transcription.unclassified	(at1g09750 : 226.0) Eukaryotic aspartyl protease family protein; FUNCTIONS IN: aspartic-type endopeptidase activity; INVOLVED IN: proteolysis; LOCATED IN: apoplast, cell wall, plant-type cell wall; EXPRESSED IN: 22 plant structures; EXPRESSED DURING: 14 growth stages; CONTAINS InterPro DOMAIN/s: Peptidase aspartic (InterPro:IPR021109), Peptidase aspartic, catalytic (InterPro:IPR009007), Peptidase…	-5.1212	2.53e-06	0.000121505	PREDICTED: aspartic proteinase nepenthesin-1 [Sesamum indicum]	7.08184e-94
og_xylem_328433	17.4.1	hormone metabolism.cytokinin.synthesis-degradation	(at3g63440 : 280.0) This gene used to be called AtCKX7. It encodes a protein whose sequence is similar to cytokinin oxidase/dehydrogenase, which catalyzes the degradation of cytokinins.; cytokinin oxidase/dehydrogenase 6 (CKX6); CONTAINS InterPro DOMAIN/s: Cytokinin dehydrogenase 1, FAD/cytokinin binding domain (InterPro:IPR015345), FAD-binding, type 2 (InterPro:IPR016166), FAD-linked oxidase-lik…	-7.1263	1.22e-14	4.47e-12	PREDICTED: cytokinin dehydrogenase 6-like [Populus euphratica]	1.6393e-113
og_xylem_328590	10.5.1.1	cell wall.cell wall proteins.AGPs.AGP	(at5g03170 : 194.0) FASCICLIN-like arabinogalactan-protein 11 (FLA11); CONTAINS InterPro DOMAIN/s: FAS1 domain (InterPro:IPR000782); BEST Arabidopsis thaliana protein match is: FASCICLIN-like arabinogalactan-protein 12 (TAIR:AT5G60490.1); Has 965 Blast hits to 948 proteins in 162 species: Archae - 18; Bacteria - 233; Metazoa - 22; Fungi - 18; Plants - 634; Viruses - 0; Other Eukaryotes - 40 (sour…	-7.97916	3.65e-32	1.88e-28	PREDICTED: fasciclin-like arabinogalactan protein 12 [Sesamum indicum]	1.2106e-64
og_xylem_328601	35.2	not assigned.unknown	no hits & (original description: no original description)	-6.64599	3.15e-18	2.19e-15	PREDICTED: putative E3 ubiquitin-protein ligase LIN-1 isoform X2 [Sesamum indicum]	3.33787e-32
og_xylem_328607	35.2	not assigned.unknown	(at5g61340 : 180.0) unknown protein; BEST Arabidopsis thaliana protein match is: unknown protein (TAIR:AT1G26650.1); Has 30201 Blast hits to 17322 proteins in 780 species: Archae - 12; Bacteria - 1396; Metazoa - 17338; Fungi - 3422; Plants - 5037; Viruses - 0; Other Eukaryotes - 2996 (source: NCBI BLink). & (reliability: 360.0) & (original description: no original description)	-6.00964	4.9e-16	2.34e-13	PREDICTED: uncharacterized protein LOC105180005 [Sesamum indicum]	1.1375e-92
og_xylem_328724	27.3.41	RNA.regulation of transcription.B3 transcription factor family	(at5g66980 : 80.5) AP2/B3-like transcriptional factor family protein; FUNCTIONS IN: DNA binding, sequence-specific DNA binding transcription factor activity; INVOLVED IN: regulation of transcription, DNA-dependent; LOCATED IN: endomembrane system; EXPRESSED IN: sperm cell, root, flower, egg cell; EXPRESSED DURING: 4 anthesis; CONTAINS InterPro DOMAIN/s: Transcriptional factor B3 (InterPro:IPR0033…	-7.78687	5.72e-27	1.49e-23	PREDICTED: B3 domain-containing protein At5g60140-like [Solanum lycopersicum] >gi|723664743|ref|XP_004230633.2| PREDICTED: B3 domain-containing protein At5g60140-like [Solanum lycopersicum]	7.03719e-42
og_xylem_328738	35.2	not assigned.unknown	(at1g09610 : 413.0) Protein of unknown function (DUF579); FUNCTIONS IN: molecular_function unknown; INVOLVED IN: biological_process unknown; LOCATED IN: endomembrane system; EXPRESSED IN: 8 plant structures; EXPRESSED DURING: 4 anthesis, petal differentiation and expansion stage; CONTAINS InterPro DOMAIN/s: Protein of unknown function DUF579 (InterPro:IPR021148), Conserved hypothetical protein CH…	-4.30709	1.11e-19	9.55e-17	hypothetical protein CISIN_1g043166mg [Citrus sinensis]	1.9956e-159
og_xylem_328768	1.3.2	PS.calvin cycle.rubisco small subunit	(q40250|rbs_lacsa : 195.0) Ribulose bisphosphate carboxylase small chain, chloroplast precursor (EC 4.1.1.39) (RuBisCO small subunit) - Lactuca sativa (Garden lettuce) & (at1g67090 : 185.0) ribulose bisphosphate carboxylase small chain 1A (RBCS1A); FUNCTIONS IN: ribulose-bisphosphate carboxylase activity, copper ion binding; INVOLVED IN: carbon fixation, response to cold, response to blue light, …	-4.13323	3.02e-22	3.77e-19	Ribulose bisphosphate carboxylase family protein [Theobroma cacao] >gi|508784608|gb|EOY31864.1| Ribulose bisphosphate carboxylase family protein [Theobroma cacao]	7.4784e-98
og_xylem_328823	31.1	cell.organisation	(at5g35830 : 112.0) Ankyrin repeat family protein; CONTAINS InterPro DOMAIN/s: Ankyrin repeat-containing domain (InterPro:IPR020683), Ankyrin repeat (InterPro:IPR002110); BEST Arabidopsis thaliana protein match is: Ankyrin repeat family protein (TAIR:AT3G54070.1); Has 1807 Blast hits to 1807 proteins in 277 species: Archae - 0; Bacteria - 0; Metazoa - 736; Fungi - 347; Plants - 385; Viruses - 0; …	-4.58382	3.17e-24	5.56e-21	PREDICTED: ankyrin repeat-containing protein At5g02620-like [Sesamum indicum]	2.08357e-32
og_xylem_328838	10.7	cell wall.modification	(at4g37800 : 473.0) xyloglucan endotransglucosylase/hydrolase 7 (XTH7); FUNCTIONS IN: hydrolase activity, acting on glycosyl bonds, xyloglucan:xyloglucosyl transferase activity, hydrolase activity, hydrolyzing O-glycosyl compounds; INVOLVED IN: carbohydrate metabolic process, cellular glucan metabolic process; LOCATED IN: endomembrane system, cell wall, apoplast; EXPRESSED IN: 17 plant structures…	-4.4094	2.14e-13	6.17e-11	PREDICTED: probable xyloglucan endotransglucosylase/hydrolase protein 7 [Sesamum indicum]	0
og_xylem_328886	35.2	not assigned.unknown	(at2g34070 : 495.0) Encodes a member of the TBL (TRICHOME BIREFRINGENCE-LIKE) gene family containing a plant-specific DUF231 (domain of unknown function) domain. TBL gene family has 46 members, two of which (TBR/AT5G06700 and TBL3/AT5G01360) have been shown to be involved in the synthesis and deposition of secondary wall cellulose, presumably by influencing the esterification state of pectic poly…	-3.13102	2.92e-05	0.000941735	PREDICTED: protein trichome birefringence-like 38 [Sesamum indicum]	0
og_xylem_328913	35.2	not assigned.unknown	no hits & (original description: no original description)	-7.95622	2.59e-19	2.07e-16	hypothetical protein POPTR_0017s05540g [Populus trichocarpa] >gi|550319486|gb|ERP50635.1| hypothetical protein POPTR_0017s05540g [Populus trichocarpa]	1.03503e-30
og_xylem_328978	10.6.1	cell wall.degradation.cellulases and beta -1,4-glucanases	(q6yxt7|gun19_orysa : 678.0) Endoglucanase 19 precursor (EC 3.2.1.4) (Endo-1,4-beta glucanase 19) - Oryza sativa (Rice) & (at4g02290 : 606.0) glycosyl hydrolase 9B13 (GH9B13); FUNCTIONS IN: hydrolase activity, hydrolyzing O-glycosyl compounds, catalytic activity; INVOLVED IN: carbohydrate metabolic process; LOCATED IN: endomembrane system; EXPRESSED IN: 20 plant structures; EXPRESSED DURING: 9 gr…	-4.47307	7.4e-10	9.86e-08	PREDICTED: endoglucanase 1-like [Sesamum indicum]	0
og_xylem_328982	17.2.3	hormone metabolism.auxin.induced-regulated-responsive-activated	(at3g61750 : 351.0) Cytochrome b561/ferric reductase transmembrane with DOMON related domain; FUNCTIONS IN: dopamine beta-monooxygenase activity; INVOLVED IN: histidine catabolic process; LOCATED IN: membrane; CONTAINS InterPro DOMAIN/s: Cytochrome b561, eukaryote (InterPro:IPR004877), DOMON related (InterPro:IPR005018), Cytochrome b561/ferric reductase transmembrane (InterPro:IPR006593), DOMON (…	-5.97291	1.88e-34	1.16e-30	PREDICTED: cytochrome b561 and DOMON domain-containing protein At3g61750 [Sesamum indicum]	7.9636e-173
og_xylem_329021	10.8.1	cell wall.pectin*esterases.PME	(at5g53370 : 708.0) pectin methylesterase PCR fragment F (PMEPCRF); FUNCTIONS IN: pectinesterase activity; INVOLVED IN: cell wall modification; LOCATED IN: cell wall; EXPRESSED IN: 22 plant structures; EXPRESSED DURING: 13 growth stages; CONTAINS InterPro DOMAIN/s: Pectinesterase, active site (InterPro:IPR018040), Pectin lyase fold/virulence factor (InterPro:IPR011050), Pectinesterase, catalytic …	-5.41905	3.06e-24	5.47e-21	PREDICTED: probable pectinesterase/pectinesterase inhibitor 61 [Sesamum indicum]	0
og_xylem_329045	34.2	transport.sugars	(q07423|hex6_ricco : 753.0) Hexose carrier protein HEX6 - Ricinus communis (Castor bean) & (at5g61520 : 550.0) Major facilitator superfamily protein; FUNCTIONS IN: carbohydrate transmembrane transporter activity, sugar:hydrogen symporter activity; INVOLVED IN: transport, transmembrane transport; LOCATED IN: integral to membrane, membrane; EXPRESSED IN: 15 plant structures; EXPRESSED DURING: 8 gro…	-5.39181	4.1e-19	3.2e-16	unnamed protein product [Coffea canephora]	0
og_xylem_331396	35.2	not assigned.unknown	no hits & (original description: no original description)	-7.74643	4.31e-18	2.95e-15	hypothetical protein CISIN_1g002335mg [Citrus sinensis]	2.11117
og_xylem_332495	35.2	not assigned.unknown	no hits & (original description: no original description)	-6.46655	3.87e-21	4.13e-18	PREDICTED: probable U3 small nucleolar RNA-associated protein 11 [Sesamum indicum]	0.091836
og_xylem_333851	26.21	misc.protease inhibitor/seed storage/lipid transfer protein (LTP) family protein	(at1g62500 : 109.0) Bifunctional inhibitor/lipid-transfer protein/seed storage 2S albumin superfamily protein; FUNCTIONS IN: lipid binding; INVOLVED IN: lipid transport; LOCATED IN: endomembrane system; EXPRESSED IN: 17 plant structures; EXPRESSED DURING: 8 growth stages; CONTAINS InterPro DOMAIN/s: Bifunctional inhibitor/plant lipid transfer protein/seed storage (InterPro:IPR016140), Plant lipid…	-6.05585	1.44e-22	1.91e-19	hypothetical protein MIMGU_mgv11b015559mg, partial [Erythranthe guttata]	3.18771e-29
og_xylem_334411	26.21	misc.protease inhibitor/seed storage/lipid transfer protein (LTP) family protein	(at5g48485 : 80.9) encodes a putative apoplastic lipid transfer protein that is involved in systemic acquired resistance. Mutants in this gene exhibit wild-type local resistance to avirulent and virulent Pseudomonas syringae, but pathogenesis-related gene expression is abolished in uninoculated distant leaves and fail to develop SAR to virulent Pseudomonas or Peronospora parasitica.; DEFECTIVE IN…	-5.09358	3.37e-12	7.64e-10	PREDICTED: putative lipid-transfer protein DIR1 [Phoenix dactylifera]	3.59032e-32
og_xylem_334472	10.6.3	cell wall.degradation.pectate lyases and polygalacturonases	(at1g70370 : 311.0) polygalacturonase 2 (PG2); FUNCTIONS IN: polygalacturonase activity; INVOLVED IN: biological_process unknown; LOCATED IN: endomembrane system; EXPRESSED IN: 23 plant structures; EXPRESSED DURING: 13 growth stages; CONTAINS InterPro DOMAIN/s: BURP (InterPro:IPR004873); BEST Arabidopsis thaliana protein match is: BURP domain-containing protein (TAIR:AT1G23760.1). & (ipr004873 : …	-6.70638	1.3e-15	5.75e-13	hypothetical protein MIMGU_mgv1a002697mg [Erythranthe guttata]	2.6374e-120
og_xylem_334520	35.2	not assigned.unknown	no hits & (original description: no original description)	-5.47867	2.86e-26	6.69e-23	hypothetical protein MIMGU_mgv1a016489mg [Erythranthe guttata]	7.83146e-45
og_xylem_334678	20.2.99	stress.abiotic.unspecified	(at1g44760 : 206.0) Adenine nucleotide alpha hydrolases-like superfamily protein; FUNCTIONS IN: molecular_function unknown; INVOLVED IN: response to stress; EXPRESSED IN: 22 plant structures; EXPRESSED DURING: 13 growth stages; CONTAINS InterPro DOMAIN/s: UspA (InterPro:IPR006016), Rossmann-like alpha/beta/alpha sandwich fold (InterPro:IPR014729); BEST Arabidopsis thaliana protein match is: Adeni…	-6.38983	1.33e-44	2.2e-40	PREDICTED: uncharacterized protein LOC104587032 [Nelumbo nucifera]	5.29741e-76
og_xylem_334743	35.2	not assigned.unknown	no hits & (original description: no original description)	-4.86866	3.05e-20	2.87e-17	PREDICTED: ethylene-responsive transcription factor ERF014 [Sesamum indicum]	7.84806e-17
og_xylem_334755	35.2	not assigned.unknown	no hits & (original description: no original description)	-7.4517	2.09e-16	1.07e-13
og_xylem_334775	27.3.25	RNA.regulation of transcription.MYB domain transcription factor family	(at4g37260 : 180.0) Member of the R2R3 factor gene family.; myb domain protein 73 (MYB73); CONTAINS InterPro DOMAIN/s: SANT, DNA-binding (InterPro:IPR001005), Homeodomain-like (InterPro:IPR009057), Myb, DNA-binding (InterPro:IPR014778), HTH transcriptional regulator, Myb-type, DNA-binding (InterPro:IPR017930), Homeodomain-related (InterPro:IPR012287), Myb transcription factor (InterPro:IPR015495)…	-6.45454	1.84e-35	1.38e-31	PREDICTED: transcription factor MYB44-like [Sesamum indicum]	3.06162e-96
og_xylem_334793	35.2	not assigned.unknown	no hits & (original description: no original description)	-6.95205	3.02e-20	2.85e-17	hypothetical protein VITISV_017116 [Vitis vinifera]	1.07184e-27
og_xylem_334931	10.5.1.1	cell wall.cell wall proteins.AGPs.AGP	(at5g06390 : 421.0) FASCICLIN-like arabinogalactan protein 17 precursor (FLA17); FUNCTIONS IN: molecular_function unknown; INVOLVED IN: cell adhesion; LOCATED IN: vacuole; EXPRESSED IN: guard cell; CONTAINS InterPro DOMAIN/s: FAS1 domain (InterPro:IPR000782); BEST Arabidopsis thaliana protein match is: FASCICLIN-like arabinogalactan protein 18 precursor (TAIR:AT3G11700.1); Has 803 Blast hits to 7…	-3.891	1.03e-08	1.02e-06	PREDICTED: fasciclin-like arabinogalactan protein 17 [Sesamum indicum]	1.8973e-179
og_xylem_334967	30.2.99	signalling.receptor kinases.misc	(at3g19320 : 387.0) Leucine-rich repeat (LRR) family protein; LOCATED IN: endomembrane system; EXPRESSED IN: root; CONTAINS InterPro DOMAIN/s: Leucine-rich repeat (InterPro:IPR001611); BEST Arabidopsis thaliana protein match is: Leucine-rich repeat (LRR) family protein (TAIR:AT1G49750.1); Has 128497 Blast hits to 47794 proteins in 2067 species: Archae - 184; Bacteria - 14728; Metazoa - 28641; Fun…	-7.76496	8.05e-27	2.06e-23	PREDICTED: uncharacterized protein At4g06744-like [Sesamum indicum]	0
og_xylem_334988	35.2	not assigned.unknown	no hits & (original description: no original description)	-7.8581	2.66e-23	3.91e-20	hypothetical protein POPTR_0017s05540g [Populus trichocarpa] >gi|550319486|gb|ERP50635.1| hypothetical protein POPTR_0017s05540g [Populus trichocarpa]	9.56258e-31
og_xylem_334999	35.2	not assigned.unknown	no hits & (original description: no original description)	-6.86661	8.08e-36	6.45e-32	PREDICTED: laccase-14-like [Beta vulgaris subsp. vulgaris]	4.48798
og_xylem_335021	26.12	misc.peroxidases	(at4g21960 : 550.0) Encodes AT4g21960 (AT4g21960/T8O5_170).; PRXR1; FUNCTIONS IN: peroxidase activity, heme binding; INVOLVED IN: response to oxidative stress, oxidation reduction; LOCATED IN: endomembrane system; EXPRESSED IN: 24 plant structures; EXPRESSED DURING: 13 growth stages; CONTAINS InterPro DOMAIN/s: Haem peroxidase (InterPro:IPR010255), Plant peroxidase (InterPro:IPR000823), Haem pero…	-4.0077	2.23e-23	3.33e-20	PREDICTED: peroxidase 42-like [Sesamum indicum]	0
og_xylem_335037	35.2	not assigned.unknown	(at5g01360 : 613.0) Encodes a member of the TBL (TRICHOME BIREFRINGENCE-LIKE) gene family containing a plant-specific DUF231 (domain of unknown function) domain. TBL gene family has 46 members, two of which (TBR/AT5G06700 and TBL3/AT5G01360) have been shown to be involved in the synthesis and deposition of secondary wall cellulose, presumably by influencing the esterification state of pectic poly…	-5.15679	2.42e-13	6.88e-11	PREDICTED: protein trichome birefringence-like 3 [Sesamum indicum]	0
og_xylem_338851	35.2	not assigned.unknown	no hits & (original description: no original description)	-6.81055	3.08e-16	1.52e-13	TPA: putative CBL-interacting protein kinase family protein [Zea mays]	0.464414
og_xylem_338974	11.9.2.1	lipid metabolism.lipid degradation.lipases.triacylglycerol lipase	(at5g14180 : 256.0) Myzus persicae-induced lipase 1 (MPL1); FUNCTIONS IN: catalytic activity; INVOLVED IN: glycerol biosynthetic process, lipid metabolic process; LOCATED IN: endomembrane system; EXPRESSED IN: 7 plant structures; EXPRESSED DURING: L mature pollen stage, M germinated pollen stage, 4 anthesis, petal differentiation and expansion stage; CONTAINS InterPro DOMAIN/s: AB-hydrolase-assoc…	-6.07079	6.72e-22	7.99e-19	hypothetical protein MIMGU_mgv1a007222mg [Erythranthe guttata]	3.9717e-117
og_xylem_339016	27.3.24	RNA.regulation of transcription.MADS box transcription factor family	(q6eu39|mads6_orysa : 249.0) MADS-box transcription factor 6 (OsMADS6) - Oryza sativa (Rice) & (at2g45650 : 239.0) sequence suggests this encodes a MADS-box transcription factor; AGAMOUS-like 6 (AGL6); FUNCTIONS IN: DNA binding, sequence-specific DNA binding transcription factor activity; INVOLVED IN: vegetative to reproductive phase transition of meristem, floral organ development; LOCATED IN: n…	-6.07545	1.26e-18	9.27e-16	AGL6-like MADS-box [Syringa vulgaris]	4.5674e-142
og_xylem_339107	27.3.3	RNA.regulation of transcription.AP2/EREBP, APETALA2/Ethylene-responsive element binding protein family	(at1g21910 : 117.0) encodes a member of the DREB subfamily A-5 of ERF/AP2 transcription factor family. The protein contains one AP2 domain. There are 15 members in this subfamily including RAP2.1, RAP2.9 and RAP2.10.; Integrase-type DNA-binding superfamily protein; FUNCTIONS IN: DNA binding, sequence-specific DNA binding transcription factor activity; INVOLVED IN: regulation of transcription, DNA…	-4.58468	8.85e-15	3.32e-12	hypothetical protein PHAVU_009G123300g [Phaseolus vulgaris] >gi|561010476|gb|ESW09383.1| hypothetical protein PHAVU_009G123300g [Phaseolus vulgaris]	5.12447e-41
og_xylem_339220	30.5	signalling.G-proteins	(at4g28950 : 346.0) A member of ROP GTPase gene family.; RHO-related protein from plants 9 (ROP9); FUNCTIONS IN: GTP binding; INVOLVED IN: protein transport, small GTPase mediated signal transduction; LOCATED IN: plasma membrane; EXPRESSED IN: 16 plant structures; EXPRESSED DURING: 11 growth stages; CONTAINS InterPro DOMAIN/s: Ras GTPase (InterPro:IPR001806), Small GTP-binding protein (InterPro:I…	-4.20042	2.94e-13	8.21e-11	PREDICTED: rac-like GTP-binding protein ARAC7 isoform X1 [Nicotiana sylvestris]	3.7155e-133
og_xylem_339243	31.1	cell.organisation	(at5g35830 : 118.0) Ankyrin repeat family protein; CONTAINS InterPro DOMAIN/s: Ankyrin repeat-containing domain (InterPro:IPR020683), Ankyrin repeat (InterPro:IPR002110); BEST Arabidopsis thaliana protein match is: Ankyrin repeat family protein (TAIR:AT3G54070.1); Has 1807 Blast hits to 1807 proteins in 277 species: Archae - 0; Bacteria - 0; Metazoa - 736; Fungi - 347; Plants - 385; Viruses - 0; …	-5.62944	7.97e-20	7.05e-17	PREDICTED: ankyrin repeat-containing protein At5g02620-like [Sesamum indicum]	1.0615e-38
og_xylem_339260	27.3.99	RNA.regulation of transcription.unclassified	(at1g66810 : 233.0) Zinc finger C-x8-C-x5-C-x3-H type family protein; FUNCTIONS IN: zinc ion binding, nucleic acid binding; INVOLVED IN: biological_process unknown; EXPRESSED IN: 20 plant structures; EXPRESSED DURING: 13 growth stages; CONTAINS InterPro DOMAIN/s: Zinc finger, CCCH-type (InterPro:IPR000571); BEST Arabidopsis thaliana protein match is: Zinc finger C-x8-C-x5-C-x3-H type family prote…	-5.08138	8.9e-18	5.75e-15	PREDICTED: zinc finger CCCH domain-containing protein 14 [Sesamum indicum]	2.799e-113
og_xylem_339301	26.8	misc.nitrilases, *nitrile lyases, berberine bridge enzymes, reticuline oxidases, troponine reductases	(at2g23620 : 271.0) Encodes a protein shown to have carboxylesterase activity, methyl salicylate esterase activity, methyl jasmonate esterase activity, and methyl IAA esterase activity in vitro. MES1 appears to be involved in MeSA hydrolysis in planta. Expression of MES1 can restore systemic acquired resistance in SAR-deficient tobacco plants. This protein does not act on MeGA4, or MEGA9 in vitro…	-4.55957	3.49e-36	2.98e-32	protein S [Catharanthus roseus]	2.5936e-144
og_xylem_339315	35.2	not assigned.unknown	(original description: no original description)	-7.1211	8.74e-24	1.41e-20	hypothetical protein VITISV_003191 [Vitis vinifera]	2.08101e-63
og_xylem_339332	26.12	misc.peroxidases	(at5g66390 : 474.0) Peroxidase superfamily protein; FUNCTIONS IN: peroxidase activity, heme binding; INVOLVED IN: response to oxidative stress, oxidation reduction; LOCATED IN: endomembrane system; EXPRESSED IN: leaf apex, hypocotyl, root, flower; EXPRESSED DURING: 4 anthesis, petal differentiation and expansion stage; CONTAINS InterPro DOMAIN/s: Haem peroxidase (InterPro:IPR010255), Plant peroxi…	-3.14588	2.37e-05	0.000795774	pericarp peroxidase 3 [Litchi chinensis]	0
og_xylem_339338	35.2	not assigned.unknown	(at5g14090 : 130.0) unknown protein; Has 56 Blast hits to 56 proteins in 18 species: Archae - 0; Bacteria - 0; Metazoa - 0; Fungi - 2; Plants - 46; Viruses - 0; Other Eukaryotes - 8 (source: NCBI BLink). & (reliability: 260.0) & (original description: no original description)	-4.73891	1.11e-30	4.57e-27	PREDICTED: uncharacterized protein LOC105168442 [Sesamum indicum]	2.1849e-111
og_xylem_339348	35.2	not assigned.unknown	(at1g21280 : 96.3) CONTAINS InterPro DOMAIN/s: Retrotransposon gag protein (InterPro:IPR005162); Has 707 Blast hits to 705 proteins in 25 species: Archae - 0; Bacteria - 0; Metazoa - 4; Fungi - 0; Plants - 703; Viruses - 0; Other Eukaryotes - 0 (source: NCBI BLink). & (reliability: 192.6) & (original description: no original description)	-6.33084	1.55e-21	1.8e-18	PREDICTED: uncharacterized protein LOC102669567 [Glycine max]	1.31047e-78
og_xylem_339487	35.2	not assigned.unknown	no hits & (original description: no original description)	-6.82352	1.37e-18	9.89e-16	PREDICTED: uncharacterized protein LOC104886378, partial [Beta vulgaris subsp. vulgaris]	6.2783
og_xylem_342481	35.2	not assigned.unknown	(at5g37478 : 96.7) TPX2 (targeting protein for Xklp2) protein family; CONTAINS InterPro DOMAIN/s: Xklp2 targeting protein (InterPro:IPR009675); BEST Arabidopsis thaliana protein match is: TPX2 (targeting protein for Xklp2) protein family (TAIR:AT3G01015.1); Has 159 Blast hits to 159 proteins in 22 species: Archae - 0; Bacteria - 0; Metazoa - 11; Fungi - 0; Plants - 142; Viruses - 0; Other Eukaryo…	-6.70543	1.18e-15	5.25e-13	PREDICTED: protein TPX2 [Sesamum indicum]	3.53773e-28
og_xylem_342820	20.2.99	stress.abiotic.unspecified	(at1g44760 : 100.0) Adenine nucleotide alpha hydrolases-like superfamily protein; FUNCTIONS IN: molecular_function unknown; INVOLVED IN: response to stress; EXPRESSED IN: 22 plant structures; EXPRESSED DURING: 13 growth stages; CONTAINS InterPro DOMAIN/s: UspA (InterPro:IPR006016), Rossmann-like alpha/beta/alpha sandwich fold (InterPro:IPR014729); BEST Arabidopsis thaliana protein match is: Adeni…	-6.17838	3.48e-15	1.43e-12	PREDICTED: uncharacterized protein LOC105155375 [Sesamum indicum]	2.63338e-31
og_xylem_342926	10.6.3	cell wall.degradation.pectate lyases and polygalacturonases	(at1g48100 : 244.0) Pectin lyase-like superfamily protein; FUNCTIONS IN: polygalacturonase activity; INVOLVED IN: carbohydrate metabolic process; EXPRESSED IN: 19 plant structures; EXPRESSED DURING: 10 growth stages; CONTAINS InterPro DOMAIN/s: Pectin lyase fold/virulence factor (InterPro:IPR011050), Pectin lyase fold (InterPro:IPR012334), Glycoside hydrolase, family 28 (InterPro:IPR000743), Para…	-6.39937	5e-14	1.64e-11	PREDICTED: polygalacturonase At1g48100 [Sesamum indicum]	8.19832e-91
og_xylem_342999	10.5.1.1	cell wall.cell wall proteins.AGPs.AGP	(at2g35860 : 135.0) FASCICLIN-like arabinogalactan protein 16 precursor (FLA16); INVOLVED IN: cell adhesion; LOCATED IN: endomembrane system; EXPRESSED IN: 22 plant structures; EXPRESSED DURING: 13 growth stages; CONTAINS InterPro DOMAIN/s: FAS1 domain (InterPro:IPR000782); BEST Arabidopsis thaliana protein match is: FASCICLIN-like arabinogalactan protein 15 precursor (TAIR:AT3G52370.1); Has 1005…	-4.99554	1.7e-13	5.01e-11	PREDICTED: fasciclin-like arabinogalactan protein 17 [Solanum lycopersicum]	5.83433e-46
og_xylem_343151	35.2	not assigned.unknown	no hits & (original description: no original description)	-6.21399	2.81e-15	1.17e-12	PREDICTED: cyclin-D-binding Myb-like transcription factor 1 [Cicer arietinum]	5.46615
og_xylem_343297	35.2	not assigned.unknown	no hits & (original description: no original description)	-6.98279	1.99e-17	1.2e-14
og_xylem_343413	35.2	not assigned.unknown	no hits & (original description: no original description)	-5.52325	6.93e-35	4.51e-31	hypothetical protein MIMGU_mgv1a016516mg [Erythranthe guttata]	3.19612e-19
og_xylem_343502	29.5.1	protein.degradation.subtilases	(at2g19170 : 186.0) Encodes a novel subtilisin-like serine protease.; subtilisin-like serine protease 3 (SLP3); FUNCTIONS IN: serine-type peptidase activity; INVOLVED IN: proteolysis, negative regulation of catalytic activity; LOCATED IN: middle lamella-containing extracellular matrix; EXPRESSED IN: 22 plant structures; EXPRESSED DURING: 13 growth stages; CONTAINS InterPro DOMAIN/s: Protease-asso…	-3.76236	7.41e-07	4.28e-05	PREDICTED: subtilisin-like protease [Sesamum indicum] >gi|747062427|ref|XP_011077724.1| PREDICTED: subtilisin-like protease [Sesamum indicum]	9.64866e-68
og_xylem_343538	35.2	not assigned.unknown	no hits & (original description: no original description)	-7.3723	1.34e-23	2.09e-20	PREDICTED: laccase-14-like [Sesamum indicum]	5.92214e-09
og_xylem_343610	35.1	not assigned.no ontology	(at1g64450 : 197.0) Glycine-rich protein family; BEST Arabidopsis thaliana protein match is: Late embryogenesis abundant (LEA) hydroxyproline-rich glycoprotein family (TAIR:AT4G23930.1); Has 61689 Blast hits to 17372 proteins in 1170 species: Archae - 25; Bacteria - 6104; Metazoa - 45491; Fungi - 2077; Plants - 2819; Viruses - 1028; Other Eukaryotes - 4145 (source: NCBI BLink). & (reliability: 39…	-5.34634	8.11e-17	4.44e-14	PREDICTED: uncharacterized protein LOC105159219 [Sesamum indicum]	3.1129e-113
og_xylem_343610	35.1.42	not assigned.no ontology.proline rich family	(at1g64450 : 197.0) Glycine-rich protein family; BEST Arabidopsis thaliana protein match is: Late embryogenesis abundant (LEA) hydroxyproline-rich glycoprotein family (TAIR:AT4G23930.1); Has 61689 Blast hits to 17372 proteins in 1170 species: Archae - 25; Bacteria - 6104; Metazoa - 45491; Fungi - 2077; Plants - 2819; Viruses - 1028; Other Eukaryotes - 4145 (source: NCBI BLink). & (reliability: 39…	-5.34634	8.11e-17	4.44e-14	PREDICTED: uncharacterized protein LOC105159219 [Sesamum indicum]	3.1129e-113
og_xylem_343668	26.21	misc.protease inhibitor/seed storage/lipid transfer protein (LTP) family protein	(at2g10940 : 129.0) Bifunctional inhibitor/lipid-transfer protein/seed storage 2S albumin superfamily protein; FUNCTIONS IN: lipid binding; INVOLVED IN: lipid transport; LOCATED IN: chloroplast thylakoid membrane, apoplast, chloroplast, membrane; EXPRESSED IN: 21 plant structures; EXPRESSED DURING: 13 growth stages; CONTAINS InterPro DOMAIN/s: Bifunctional inhibitor/plant lipid transfer protein/s…	-5.33279	1.31e-13	3.95e-11	PREDICTED: 36.4 kDa proline-rich protein-like [Sesamum indicum]	5.1066e-34
og_xylem_343691	35.2	not assigned.unknown	(at1g17620 : 112.0) Late embryogenesis abundant (LEA) hydroxyproline-rich glycoprotein family; FUNCTIONS IN: molecular_function unknown; INVOLVED IN: biological_process unknown; LOCATED IN: plasma membrane; EXPRESSED IN: 23 plant structures; EXPRESSED DURING: 13 growth stages; CONTAINS InterPro DOMAIN/s: Late embryogenesis abundant protein, group 2 (InterPro:IPR004864); BEST Arabidopsis thaliana …	-5.14092	1.11e-15	4.97e-13	PREDICTED: uncharacterized protein LOC105163464 [Sesamum indicum]	6.91011e-57
og_xylem_343707	10.7	cell wall.modification	(at2g28950 : 459.0) Encodes an expansin. Naming convention from the Expansin Working Group (Kende et al, 2004. Plant Mol Bio). Involved in the formation of nematode-induced syncytia in roots of Arabidopsis thaliana.; expansin A6 (EXPA6); CONTAINS InterPro DOMAIN/s: Barwin-related endoglucanase (InterPro:IPR009009), Pollen allergen, N-terminal (InterPro:IPR014734), Expansin (InterPro:IPR002963), R…	-4.03282	1.14e-08	1.13e-06	PREDICTED: expansin-A6 [Sesamum indicum]	6.4393e-168
og_xylem_343740	16.10	secondary metabolism.simple phenols	(at5g48100 : 178.0) Encodes a protein that is similar to laccase-like polyphenol oxidases. Involved in lignin and flavonoids biosynthesis. It has four conserved copper binding domains. Expressed in developing testa, where it colocalizes with the flavonoid end products proanthocyanidins and flavonols. Mutant plants exhibited a delay in developmentally determined browning of the testa, characterize…	-7.85109	1.48e-37	1.53e-33	hypothetical protein MIMGU_mgv1a021399mg [Erythranthe guttata]	9.46651e-77
og_xylem_343767	30.5	signalling.G-proteins	(at4g28950 : 346.0) A member of ROP GTPase gene family.; RHO-related protein from plants 9 (ROP9); FUNCTIONS IN: GTP binding; INVOLVED IN: protein transport, small GTPase mediated signal transduction; LOCATED IN: plasma membrane; EXPRESSED IN: 16 plant structures; EXPRESSED DURING: 11 growth stages; CONTAINS InterPro DOMAIN/s: Ras GTPase (InterPro:IPR001806), Small GTP-binding protein (InterPro:I…	-3.92706	2.34e-10	3.49e-08	PREDICTED: rac-like GTP-binding protein ARAC7 isoform X1 [Nicotiana sylvestris]	3.5806e-133
og_xylem_343899	27.3.67	RNA.regulation of transcription.putative transcription regulator	(at5g07030 : 512.0) Eukaryotic aspartyl protease family protein; FUNCTIONS IN: aspartic-type endopeptidase activity; INVOLVED IN: proteolysis; LOCATED IN: cell wall, plant-type cell wall; EXPRESSED IN: 23 plant structures; EXPRESSED DURING: 13 growth stages; CONTAINS InterPro DOMAIN/s: Peptidase aspartic, catalytic (InterPro:IPR009007), Peptidase aspartic (InterPro:IPR021109), Peptidase A1 (Inter…	-6.19513	1.28e-25	2.73e-22	unnamed protein product [Coffea canephora]	0
og_xylem_344931	35.2	not assigned.unknown	no hits & (original description: no original description)	-7.15162	8.62e-15	3.25e-12	PREDICTED: uncharacterized protein slp1 [Cucumis sativus] >gi|778707780|ref|XP_011656056.1| PREDICTED: uncharacterized protein slp1 [Cucumis sativus] >gi|700197447|gb|KGN52624.1| hypothetical protein Csa_5G647460 [Cucumis sativus]	7.15925
og_xylem_346352	35.2	not assigned.unknown	no hits & (original description: no original description)	-4.8396	2.03e-21	2.3e-18
og_xylem_346533	35.2	not assigned.unknown	no hits & (original description: no original description)	-6.00393	3.92e-14	1.3e-11	PREDICTED: wall-associated receptor kinase 2-like [Sesamum indicum]	5.80596e-17
og_xylem_346997	35.2	not assigned.unknown	no hits & (original description: no original description)	-6.62319	3.29e-15	1.35e-12	PREDICTED: U-box domain-containing protein 11 [Sesamum indicum] >gi|747044386|ref|XP_011088762.1| PREDICTED: U-box domain-containing protein 11 [Sesamum indicum]	5.23538e-18
og_xylem_347160	30.2.7	signalling.receptor kinases.leucine rich repeat VII	(at3g28040 : 97.1) Leucine-rich receptor-like protein kinase family protein; FUNCTIONS IN: protein serine/threonine kinase activity, kinase activity, ATP binding; INVOLVED IN: transmembrane receptor protein tyrosine kinase signaling pathway, protein amino acid phosphorylation; LOCATED IN: endomembrane system; EXPRESSED IN: 23 plant structures; EXPRESSED DURING: 13 growth stages; CONTAINS InterPro…	-5.15204	7.72e-17	4.26e-14	unnamed protein product [Coffea canephora]	2.24091e-45
og_xylem_347298	20.1.7	stress.biotic.PR-proteins	(at3g56370 : 96.3) Leucine-rich repeat protein kinase family protein; FUNCTIONS IN: protein serine/threonine kinase activity, kinase activity, ATP binding; INVOLVED IN: transmembrane receptor protein tyrosine kinase signaling pathway, protein amino acid phosphorylation; LOCATED IN: endomembrane system; EXPRESSED IN: 22 plant structures; EXPRESSED DURING: 13 growth stages; CONTAINS InterPro DOMAIN…	-6.50019	1.8e-14	6.36e-12	unnamed protein product [Vitis vinifera]	3.58881e-33
og_xylem_347438	35.2	not assigned.unknown	(at5g37478 : 131.0) TPX2 (targeting protein for Xklp2) protein family; CONTAINS InterPro DOMAIN/s: Xklp2 targeting protein (InterPro:IPR009675); BEST Arabidopsis thaliana protein match is: TPX2 (targeting protein for Xklp2) protein family (TAIR:AT3G01015.1); Has 159 Blast hits to 159 proteins in 22 species: Archae - 0; Bacteria - 0; Metazoa - 11; Fungi - 0; Plants - 142; Viruses - 0; Other Eukary…	-6.77409	5.44e-19	4.19e-16	PREDICTED: protein TPX2 isoform X3 [Vitis vinifera]	5.4122e-50
og_xylem_347565	35.2	not assigned.unknown	no hits & (original description: no original description)	-4.6502	5.81e-35	3.89e-31	hypothetical protein MIMGU_mgv1a016516mg [Erythranthe guttata]	3.32548e-14
og_xylem_347571	35.2	not assigned.unknown	no hits & (original description: no original description)	-5.79079	9.06e-25	1.74e-21	hypothetical protein MIMGU_mgv1a016516mg [Erythranthe guttata]	2.61552e-19
og_xylem_347787	10.6.3	cell wall.degradation.pectate lyases and polygalacturonases	(at1g60590 : 288.0) Pectin lyase-like superfamily protein; FUNCTIONS IN: polygalacturonase activity; INVOLVED IN: carbohydrate metabolic process; EXPRESSED IN: 20 plant structures; EXPRESSED DURING: 10 growth stages; CONTAINS InterPro DOMAIN/s: Pectin lyase fold/virulence factor (InterPro:IPR011050), Pectin lyase fold (InterPro:IPR012334), Glycoside hydrolase, family 28 (InterPro:IPR000743), Para…	-8.09093	3.22e-20	3.02e-17	PREDICTED: polygalacturonase At1g48100 [Sesamum indicum]	5.8476e-110
og_xylem_347792	10.6.3	cell wall.degradation.pectate lyases and polygalacturonases	(at1g60590 : 203.0) Pectin lyase-like superfamily protein; FUNCTIONS IN: polygalacturonase activity; INVOLVED IN: carbohydrate metabolic process; EXPRESSED IN: 20 plant structures; EXPRESSED DURING: 10 growth stages; CONTAINS InterPro DOMAIN/s: Pectin lyase fold/virulence factor (InterPro:IPR011050), Pectin lyase fold (InterPro:IPR012334), Glycoside hydrolase, family 28 (InterPro:IPR000743), Para…	-7.64708	1.82e-17	1.11e-14	PREDICTED: polygalacturonase At1g48100 [Sesamum indicum]	2.16594e-82
og_xylem_347804	10.8.1	cell wall.pectin*esterases.PME	(at5g19730 : 392.0) Pectin lyase-like superfamily protein; FUNCTIONS IN: pectinesterase activity; INVOLVED IN: cell wall modification; LOCATED IN: cell wall, plant-type cell wall, cytoplasm; EXPRESSED IN: 17 plant structures; EXPRESSED DURING: 8 growth stages; CONTAINS InterPro DOMAIN/s: Pectinesterase, active site (InterPro:IPR018040), Pectin lyase fold/virulence factor (InterPro:IPR011050), Pec…	-6.14518	1.88e-25	3.89e-22	PREDICTED: probable pectinesterase 53 [Sesamum indicum]	2.6032e-146
og_xylem_347834	31.1	cell.organisation	(at5g35810 : 176.0) Ankyrin repeat family protein; FUNCTIONS IN: molecular_function unknown; INVOLVED IN: biological_process unknown; LOCATED IN: endomembrane system; CONTAINS InterPro DOMAIN/s: Ankyrin repeat-containing domain (InterPro:IPR020683); BEST Arabidopsis thaliana protein match is: Ankyrin repeat family protein (TAIR:AT3G54070.1); Has 1807 Blast hits to 1807 proteins in 277 species: Ar…	-5.30817	1.34e-18	9.73e-16	PREDICTED: ankyrin repeat-containing protein At5g02620-like [Sesamum indicum]	1.97972e-71
og_xylem_348018	26.2	misc.UDP glucosyl and glucoronyl transferases	(at1g13250 : 445.0) Encodes a protein with putative galacturonosyltransferase activity.; galacturonosyltransferase-like 3 (GATL3); FUNCTIONS IN: transferase activity, transferring hexosyl groups, polygalacturonate 4-alpha-galacturonosyltransferase activity, transferase activity, transferring glycosyl groups; INVOLVED IN: carbohydrate biosynthetic process; LOCATED IN: endomembrane system; EXPRESSE…	-4.9543	3.9e-16	1.89e-13	PREDICTED: probable galacturonosyltransferase-like 3 [Sesamum indicum]	0
og_xylem_348043	3.6	minor CHO metabolism.callose	(at1g18650 : 150.0) Encodes a member of the X8-GPI family of proteins. It localizes to the plasmodesmata and is predicted to bind callose.; plasmodesmata callose-binding protein 3 (PDCB3); CONTAINS InterPro DOMAIN/s: X8 (InterPro:IPR012946); BEST Arabidopsis thaliana protein match is: glucan endo-1,3-beta-glucosidase-like protein 3 (TAIR:AT5G08000.1); Has 1473 Blast hits to 1425 proteins in 72 sp…	-4.35314	4.15e-15	1.67e-12	PREDICTED: PLASMODESMATA CALLOSE-BINDING PROTEIN 3 [Sesamum indicum]	2.87939e-49
og_xylem_348045	10.2	cell wall.cellulose synthesis	(at5g22740 : 500.0) encodes a beta-mannan synthase based on in vitro enzyme assays from heterologously expressed protein; cellulose synthase-like A02 (CSLA02); CONTAINS InterPro DOMAIN/s: Glycosyl transferase, family 2 (InterPro:IPR001173); BEST Arabidopsis thaliana protein match is: Nucleotide-diphospho-sugar transferases superfamily protein (TAIR:AT5G03760.1); Has 5133 Blast hits to 5129 protei…	-4.50195	1.2e-12	2.99e-10	PREDICTED: glucomannan 4-beta-mannosyltransferase 2-like [Sesamum indicum]	0
og_xylem_348050	35.2	not assigned.unknown	no hits & (original description: no original description)	-7.60934	1.71e-21	1.97e-18	PREDICTED: putative phospholipid-transporting ATPase 4 [Nicotiana tomentosiformis]	0.0181366
og_xylem_348109	35.2	not assigned.unknown	no hits & (original description: no original description)	-7.98633	1.35e-19	1.15e-16	hypothetical protein POPTR_0017s055101g, partial [Populus trichocarpa] >gi|550319484|gb|ERP50633.1| hypothetical protein POPTR_0017s055101g, partial [Populus trichocarpa]	3.06253e-09
og_xylem_348209	35.2	not assigned.unknown	no hits & (original description: no original description)	-5.09997	3.49e-45	6.17e-41	hypothetical protein MIMGU_mgv1a006346mg [Erythranthe guttata]	1.2925e-25
og_xylem_348327	35.2	not assigned.unknown	no hits & (original description: no original description)	-5.70714	9.62e-17	5.25e-14	hypothetical protein MIMGU_mgv1a002503mg [Erythranthe guttata]	0.00123684
og_xylem_348430	35.2	not assigned.unknown	no hits & (original description: no original description)	-6.99679	2.26e-17	1.35e-14	PREDICTED: glucan endo-1,3-beta-glucosidase 11-like [Phoenix dactylifera]	0.341285
og_xylem_348537	35.2	not assigned.unknown	no hits & (original description: no original description)	-7.61342	2.16e-21	2.43e-18
og_xylem_349035	35.2	not assigned.unknown	no hits & (original description: no original description)	-6.5445	3.43e-24	5.99e-21
og_xylem_349479	35.2	not assigned.unknown	no hits & (original description: no original description)	-7.11359	4.24e-18	2.91e-15	hypothetical protein SORBIDRAFT_07g001460 [Sorghum bicolor] >gi|241940109|gb|EES13254.1| hypothetical protein SORBIDRAFT_07g001460 [Sorghum bicolor]	7.5426
og_xylem_349893	30.1	signalling.in sugar and nutrient physiology	(at4g08950 : 135.0) EXORDIUM (EXO); FUNCTIONS IN: molecular_function unknown; INVOLVED IN: response to brassinosteroid stimulus; LOCATED IN: cell wall, plant-type cell wall; EXPRESSED IN: 21 plant structures; EXPRESSED DURING: 13 growth stages; CONTAINS InterPro DOMAIN/s: Phosphate-induced protein 1 (InterPro:IPR006766); BEST Arabidopsis thaliana protein match is: Phosphate-responsive 1 family pr…	-6.41782	8.92e-21	9.04e-18	PREDICTED: protein EXORDIUM-like [Sesamum indicum]	3.31221e-39
og_xylem_349974	35.2	not assigned.unknown	no hits & (original description: no original description)	-6.31307	1.87e-17	1.13e-14
og_xylem_350188	35.2	not assigned.unknown	no hits & (original description: no original description)	-6.99716	5.26e-14	1.72e-11	hypothetical protein B456_007G137000 [Gossypium raimondii]	1.80079
og_xylem_350700	35.2	not assigned.unknown	no hits & (original description: no original description)	-5.46393	3.45e-22	4.27e-19	PREDICTED: zinc-finger homeodomain protein 2-like isoform X2 [Nicotiana sylvestris]	2.00564
og_xylem_350745	10.6.3	cell wall.degradation.pectate lyases and polygalacturonases	(at1g48100 : 197.0) Pectin lyase-like superfamily protein; FUNCTIONS IN: polygalacturonase activity; INVOLVED IN: carbohydrate metabolic process; EXPRESSED IN: 19 plant structures; EXPRESSED DURING: 10 growth stages; CONTAINS InterPro DOMAIN/s: Pectin lyase fold/virulence factor (InterPro:IPR011050), Pectin lyase fold (InterPro:IPR012334), Glycoside hydrolase, family 28 (InterPro:IPR000743), Para…	-5.73205	6.61e-19	5.02e-16	PREDICTED: polygalacturonase At1g48100 [Sesamum indicum]	3.04115e-73
og_xylem_350926	35.2	not assigned.unknown	(at3g26960 : 169.0) Pollen Ole e 1 allergen and extensin family protein; FUNCTIONS IN: molecular_function unknown; INVOLVED IN: biological_process unknown; LOCATED IN: endomembrane system; EXPRESSED IN: 21 plant structures; EXPRESSED DURING: 13 growth stages; CONTAINS InterPro DOMAIN/s: Pollen Ole e 1 allergen/extensin (InterPro:IPR006041); BEST Arabidopsis thaliana protein match is: Pollen Ole e…	-6.47635	2.75e-19	2.19e-16	PREDICTED: uncharacterized protein LOC105177453 isoform X1 [Sesamum indicum]	1.92955e-81
og_xylem_351014	35.2	not assigned.unknown	no hits & (original description: no original description)	-6.20111	7.17e-29	2.37e-25	PREDICTED: dnaJ homolog subfamily B member 6 [Solanum lycopersicum]	0.0319822
og_xylem_351076	35.2	not assigned.unknown	no hits & (original description: no original description)	-6.76612	5.99e-16	2.8e-13	PREDICTED: protein GAMETE EXPRESSED 2 [Sesamum indicum]	5.64872e-11
og_xylem_351086	10.8.1	cell wall.pectin*esterases.PME	(at5g53370 : 380.0) pectin methylesterase PCR fragment F (PMEPCRF); FUNCTIONS IN: pectinesterase activity; INVOLVED IN: cell wall modification; LOCATED IN: cell wall; EXPRESSED IN: 22 plant structures; EXPRESSED DURING: 13 growth stages; CONTAINS InterPro DOMAIN/s: Pectinesterase, active site (InterPro:IPR018040), Pectin lyase fold/virulence factor (InterPro:IPR011050), Pectinesterase, catalytic …	-5.87862	9.2e-20	8.02e-17	PREDICTED: probable pectinesterase/pectinesterase inhibitor 61 [Sesamum indicum]	3.6031e-144
og_xylem_351099	35.2	not assigned.unknown	no hits & (original description: no original description)	-8.55119	9.06e-29	2.84e-25	unnamed protein product [Coffea canephora] >gi|661895346|emb|CDP01151.1| unnamed protein product [Coffea canephora]	7.82038e-19
og_xylem_351239	35.2	not assigned.unknown	(at1g17620 : 116.0) Late embryogenesis abundant (LEA) hydroxyproline-rich glycoprotein family; FUNCTIONS IN: molecular_function unknown; INVOLVED IN: biological_process unknown; LOCATED IN: plasma membrane; EXPRESSED IN: 23 plant structures; EXPRESSED DURING: 13 growth stages; CONTAINS InterPro DOMAIN/s: Late embryogenesis abundant protein, group 2 (InterPro:IPR004864); BEST Arabidopsis thaliana …	-5.35201	3.33e-21	3.59e-18	PREDICTED: uncharacterized protein LOC105163464 [Sesamum indicum]	6.0992e-60
og_xylem_351317	20.1.7	stress.biotic.PR-proteins	(at2g34930 : 186.0) disease resistance family protein / LRR family protein; INVOLVED IN: signal transduction, defense response to fungus, defense response; LOCATED IN: cell wall; EXPRESSED IN: 10 plant structures; EXPRESSED DURING: 7 growth stages; CONTAINS InterPro DOMAIN/s: Leucine-rich repeat-containing N-terminal domain, type 2 (InterPro:IPR013210), Leucine-rich repeat (InterPro:IPR001611); B…	-5.95954	9.86e-29	3.05e-25	PREDICTED: LRR receptor-like serine/threonine-protein kinase GSO1 [Sesamum indicum]	8.12825e-95
og_xylem_351333	10.8.1	cell wall.pectin*esterases.PME	(at5g19730 : 546.0) Pectin lyase-like superfamily protein; FUNCTIONS IN: pectinesterase activity; INVOLVED IN: cell wall modification; LOCATED IN: cell wall, plant-type cell wall, cytoplasm; EXPRESSED IN: 17 plant structures; EXPRESSED DURING: 8 growth stages; CONTAINS InterPro DOMAIN/s: Pectinesterase, active site (InterPro:IPR018040), Pectin lyase fold/virulence factor (InterPro:IPR011050), Pec…	-7.16552	1.87e-33	1.13e-29	PREDICTED: probable pectinesterase 53 [Sesamum indicum]	0
og_xylem_351362	27.3.99	RNA.regulation of transcription.unclassified	(at5g10770 : 314.0) Eukaryotic aspartyl protease family protein; FUNCTIONS IN: DNA binding, aspartic-type endopeptidase activity; INVOLVED IN: proteolysis; EXPRESSED IN: 12 plant structures; EXPRESSED DURING: 4 anthesis, C globular stage, petal differentiation and expansion stage, E expanded cotyledon stage; CONTAINS InterPro DOMAIN/s: Peptidase aspartic (InterPro:IPR021109), Peptidase aspartic, …	-4.7017	2.04e-19	1.65e-16	PREDICTED: protein ASPARTIC PROTEASE IN GUARD CELL 2-like [Sesamum indicum]	1.4314e-136
og_xylem_351373	10.6.3	cell wall.degradation.pectate lyases and polygalacturonases	(at1g60590 : 491.0) Pectin lyase-like superfamily protein; FUNCTIONS IN: polygalacturonase activity; INVOLVED IN: carbohydrate metabolic process; EXPRESSED IN: 20 plant structures; EXPRESSED DURING: 10 growth stages; CONTAINS InterPro DOMAIN/s: Pectin lyase fold/virulence factor (InterPro:IPR011050), Pectin lyase fold (InterPro:IPR012334), Glycoside hydrolase, family 28 (InterPro:IPR000743), Para…	-6.78492	6.62e-30	2.52e-26	PREDICTED: polygalacturonase At1g48100 [Sesamum indicum]	0
og_xylem_351440	27.3.67	RNA.regulation of transcription.putative transcription regulator	(at5g07030 : 545.0) Eukaryotic aspartyl protease family protein; FUNCTIONS IN: aspartic-type endopeptidase activity; INVOLVED IN: proteolysis; LOCATED IN: cell wall, plant-type cell wall; EXPRESSED IN: 23 plant structures; EXPRESSED DURING: 13 growth stages; CONTAINS InterPro DOMAIN/s: Peptidase aspartic, catalytic (InterPro:IPR009007), Peptidase aspartic (InterPro:IPR021109), Peptidase A1 (Inter…	-5.56076	1.43e-58	5.89e-54	unnamed protein product [Coffea canephora]	0
og_xylem_351444	27.3.9	RNA.regulation of transcription.C2C2(Zn) GATA transcription factor family	(at3g54810 : 186.0) Encodes a protein containing a GATA type zinc finger domain that is expressed in the embryo axis and involved in germination. Mutants have a reduced rate of germination even when stratified.; BLUE MICROPYLAR END 3 (BME3); CONTAINS InterPro DOMAIN/s: Zinc finger, NHR/GATA-type (InterPro:IPR013088), Transcription factor, GATA, plant (InterPro:IPR016679), Zinc finger, GATA-type (…	-4.26313	2.56e-12	5.9e-10	PREDICTED: GATA transcription factor 8 [Sesamum indicum]	2.9449e-132
og_xylem_351651	35.2	not assigned.unknown	no hits & (original description: no original description)	-6.76578	3.98e-16	1.92e-13
og_xylem_351991	35.2	not assigned.unknown	no hits & (original description: no original description)	-7.55878	3.55e-31	1.6e-27	hypothetical protein JCGZ_23670 [Jatropha curcas]	1.61152
og_xylem_352415	35.2	not assigned.unknown	no hits & (original description: no original description)	-6.27642	9.62e-18	6.2e-15	hypothetical protein CICLE_v10023595mg [Citrus clementina] >gi|557545788|gb|ESR56766.1| hypothetical protein CICLE_v10023595mg [Citrus clementina]	1.61167
og_xylem_352619	35.2	not assigned.unknown	no hits & (original description: no original description)	-5.18479	2.62e-21	2.91e-18	PREDICTED: probable galacturonosyltransferase-like 1 [Sesamum indicum]	1.97206
og_xylem_352723	30.2.7	signalling.receptor kinases.leucine rich repeat VII	(at3g28040 : 181.0) Leucine-rich receptor-like protein kinase family protein; FUNCTIONS IN: protein serine/threonine kinase activity, kinase activity, ATP binding; INVOLVED IN: transmembrane receptor protein tyrosine kinase signaling pathway, protein amino acid phosphorylation; LOCATED IN: endomembrane system; EXPRESSED IN: 23 plant structures; EXPRESSED DURING: 13 growth stages; CONTAINS InterPr…	-6.60022	1.34e-17	8.32e-15	PREDICTED: probably inactive leucine-rich repeat receptor-like protein kinase At3g28040 [Sesamum indicum]	3.03092e-69
og_xylem_352728	20.2.99	stress.abiotic.unspecified	(at1g44760 : 128.0) Adenine nucleotide alpha hydrolases-like superfamily protein; FUNCTIONS IN: molecular_function unknown; INVOLVED IN: response to stress; EXPRESSED IN: 22 plant structures; EXPRESSED DURING: 13 growth stages; CONTAINS InterPro DOMAIN/s: UspA (InterPro:IPR006016), Rossmann-like alpha/beta/alpha sandwich fold (InterPro:IPR014729); BEST Arabidopsis thaliana protein match is: Adeni…	-6.11051	1.3e-18	9.46e-16	PREDICTED: uncharacterized protein LOC105155375 [Sesamum indicum]	1.45061e-44
og_xylem_352866	30.2.7	signalling.receptor kinases.leucine rich repeat VII	(at3g28040 : 193.0) Leucine-rich receptor-like protein kinase family protein; FUNCTIONS IN: protein serine/threonine kinase activity, kinase activity, ATP binding; INVOLVED IN: transmembrane receptor protein tyrosine kinase signaling pathway, protein amino acid phosphorylation; LOCATED IN: endomembrane system; EXPRESSED IN: 23 plant structures; EXPRESSED DURING: 13 growth stages; CONTAINS InterPr…	-5.75062	1.9e-19	1.57e-16	PREDICTED: probably inactive leucine-rich repeat receptor-like protein kinase At3g28040 [Eucalyptus grandis] >gi|629093896|gb|KCW59891.1| hypothetical protein EUGRSUZ_H02618 [Eucalyptus grandis]	1.53565e-68
og_xylem_353057	35.2	not assigned.unknown	no hits & (original description: no original description)	-6.40665	1.73e-16	8.96e-14	hypothetical protein VITISV_043911 [Vitis vinifera]	3.17718e-06
og_xylem_353110	26.22	misc.short chain dehydrogenase/reductase (SDR)	(at4g13180 : 250.0) NAD(P)-binding Rossmann-fold superfamily protein; FUNCTIONS IN: oxidoreductase activity, binding, catalytic activity; INVOLVED IN: response to arsenic; EXPRESSED IN: 22 plant structures; EXPRESSED DURING: 13 growth stages; CONTAINS InterPro DOMAIN/s: NAD(P)-binding domain (InterPro:IPR016040), Glucose/ribitol dehydrogenase (InterPro:IPR002347), Short-chain dehydrogenase/reduct…	-6.08842	2.7e-24	4.87e-21	PREDICTED: short-chain type dehydrogenase/reductase [Sesamum indicum]	2.48394e-95
og_xylem_353133	35.2	not assigned.unknown	no hits & (original description: no original description)	-4.28595	1.36e-10	2.15e-08
og_xylem_353144	10.8.1	cell wall.pectin*esterases.PME	(at5g53370 : 389.0) pectin methylesterase PCR fragment F (PMEPCRF); FUNCTIONS IN: pectinesterase activity; INVOLVED IN: cell wall modification; LOCATED IN: cell wall; EXPRESSED IN: 22 plant structures; EXPRESSED DURING: 13 growth stages; CONTAINS InterPro DOMAIN/s: Pectinesterase, active site (InterPro:IPR018040), Pectin lyase fold/virulence factor (InterPro:IPR011050), Pectinesterase, catalytic …	-5.29453	1.71e-16	8.85e-14	PREDICTED: probable pectinesterase/pectinesterase inhibitor 61 [Sesamum indicum]	3.305e-152
og_xylem_353226	27.3.99	RNA.regulation of transcription.unclassified	(at5g10770 : 285.0) Eukaryotic aspartyl protease family protein; FUNCTIONS IN: DNA binding, aspartic-type endopeptidase activity; INVOLVED IN: proteolysis; EXPRESSED IN: 12 plant structures; EXPRESSED DURING: 4 anthesis, C globular stage, petal differentiation and expansion stage, E expanded cotyledon stage; CONTAINS InterPro DOMAIN/s: Peptidase aspartic (InterPro:IPR021109), Peptidase aspartic, …	-4.13394	1.7e-11	3.29e-09	PREDICTED: protein ASPARTIC PROTEASE IN GUARD CELL 2-like [Sesamum indicum]	1.2793e-113
og_xylem_353473	35.2	not assigned.unknown	no hits & (original description: no original description)	-6.68613	1.74e-18	1.24e-15	hypothetical protein PRUPE_ppa018985mg [Prunus persica] >gi|462421201|gb|EMJ25464.1| hypothetical protein PRUPE_ppa018985mg [Prunus persica]	9.91964
og_xylem_353511	35.2	not assigned.unknown	no hits & (original description: no original description)	-4.73931	5.96e-12	1.27e-09	PREDICTED: bark storage protein A [Sesamum indicum]	0.00622651
og_xylem_353542	35.2	not assigned.unknown	no hits & (original description: no original description)	-4.66623	2.47e-12	5.72e-10	Calcium-binding protein CML38 [Morus notabilis] >gi|587944904|gb|EXC31341.1| Calcium-binding protein CML38 [Morus notabilis]	6.87831e-08
og_xylem_353548	33.99	development.unspecified	(at4g24220 : 117.0) encodes a novel protein containing mammalian death domain involved in programmed cell death. Gene is expressed in vascular system and mutants carrying dominant mutation in the gene have defective vascular patterning. Gene expression is induced specifically by wounding.; VEIN PATTERNING 1 (VEP1); FUNCTIONS IN: binding, catalytic activity; INVOLVED IN: xylem and phloem pattern f…	-8.98473	1.98e-32	1.05e-28	PREDICTED: 3-oxo-Delta(4,5)-steroid 5-beta-reductase-like [Sesamum indicum]	7.61369e-32
og_xylem_353551	35.2	not assigned.unknown	no hits & (original description: no original description)	-7.71546	6.22e-18	4.12e-15	PREDICTED: SCAR-like protein 1-like [Oryza brachyantha]	5.79654
og_xylem_353751	35.2	not assigned.unknown	no hits & (original description: no original description)	-5.40256	3.34e-20	3.12e-17
og_xylem_353783	35.2	not assigned.unknown	no hits & (original description: no original description)	-3.9293	1.95e-16	9.95e-14	protein S [Catharanthus roseus]	1.81271e-22
og_xylem_353821	35.2	not assigned.unknown	no hits & (original description: no original description)	-3.77637	1.28e-06	6.78e-05	hypothetical protein CISIN_1g037545mg [Citrus sinensis]	3.52833
og_xylem_353942	10.6.2	cell wall.degradation.mannan-xylose-arabinose-fucose	(at5g57560 : 165.0) Encodes a cell wall-modifying enzyme, rapidly upregulated in response to environmental stimuli; Touch 4 (TCH4); CONTAINS InterPro DOMAIN/s: Xyloglucan endotransglucosylase/hydrolase (InterPro:IPR016455), Xyloglucan endo-transglycosylase, C-terminal (InterPro:IPR010713), Concanavalin A-like lectin/glucanase, subgroup (InterPro:IPR013320), Concanavalin A-like lectin/glucanase (I…	-4.25137	4.98e-27	1.31e-23	PREDICTED: xyloglucan endotransglucosylase/hydrolase protein 22-like, partial [Citrus sinensis]	3.2653e-56
og_xylem_354162	35.2	not assigned.unknown	no hits & (original description: no original description)	-7.74204	2.86e-26	6.69e-23	hypothetical protein M569_03048 [Genlisea aurea]	3.14917e-13
og_xylem_354163	35.2	not assigned.unknown	no hits & (original description: no original description)	-4.81918	9.16e-21	9.22e-18	PREDICTED: probable RNA-dependent RNA polymerase 1 [Prunus mume]	3.41958
og_xylem_354166	35.2	not assigned.unknown	no hits & (original description: no original description)	-4.90549	1.19e-11	2.4e-09	predicted protein [Physcomitrella patens] >gi|162689492|gb|EDQ75863.1| predicted protein [Physcomitrella patens]	4.74668
og_xylem_354232	35.2	not assigned.unknown	no hits & (original description: no original description)	-4.86698	5.38e-13	1.43e-10	hypothetical protein L484_009418 [Morus notabilis] >gi|587838005|gb|EXB28732.1| hypothetical protein L484_009418 [Morus notabilis]	1.45023
og_xylem_354291	30.1	signalling.in sugar and nutrient physiology	(at4g08950 : 135.0) EXORDIUM (EXO); FUNCTIONS IN: molecular_function unknown; INVOLVED IN: response to brassinosteroid stimulus; LOCATED IN: cell wall, plant-type cell wall; EXPRESSED IN: 21 plant structures; EXPRESSED DURING: 13 growth stages; CONTAINS InterPro DOMAIN/s: Phosphate-induced protein 1 (InterPro:IPR006766); BEST Arabidopsis thaliana protein match is: Phosphate-responsive 1 family pr…	-8.84375	9.85e-37	9.76e-33	PREDICTED: protein EXORDIUM-like [Nicotiana tomentosiformis]	1.31086e-55
og_xylem_354294	10.6.2	cell wall.degradation.mannan-xylose-arabinose-fucose	(at4g25810 : 170.0) xyloglucan endotransglycosylase-related protein (XTR6); xyloglucan endotransglycosylase 6 (XTR6); FUNCTIONS IN: hydrolase activity, acting on glycosyl bonds, xyloglucan:xyloglucosyl transferase activity, hydrolase activity, hydrolyzing O-glycosyl compounds; INVOLVED IN: carbohydrate metabolic process, cellular glucan metabolic process; LOCATED IN: cell wall; EXPRESSED IN: 14 p…	-4.23903	3.45e-23	4.93e-20	unnamed protein product [Vitis vinifera]	7.54696e-59
og_xylem_354318	20.1	stress.biotic	(at3g16920 : 154.0) Encodes a chitinase-like protein expressed predominantly in stems. Mutants accumulate ligning in etiolated hypocotyls.; chitinase-like protein 2 (CTL2); FUNCTIONS IN: chitinase activity; INVOLVED IN: lignin biosynthetic process; EXPRESSED IN: 19 plant structures; EXPRESSED DURING: 4 anthesis, LP.10 ten leaves visible, C globular stage, petal differentiation and expansion stage…	-4.3547	2.72e-09	3.16e-07	chitodextrinase [Eucommia ulmoides]	6.91303e-55
og_xylem_354354	16.10	secondary metabolism.simple phenols	(at5g09360 : 136.0) putative laccase, a member of laccase family of genes (17 members in Arabidopsis).; laccase 14 (LAC14); FUNCTIONS IN: laccase activity; INVOLVED IN: oxidation reduction, lignin catabolic process; LOCATED IN: endomembrane system, apoplast; EXPRESSED IN: central cell, fruit; CONTAINS InterPro DOMAIN/s: Multicopper oxidase, type 3 (InterPro:IPR011707), Laccase (InterPro:IPR017761…	-8.82154	1.99e-40	2.59e-36	PREDICTED: laccase-14-like [Sesamum indicum]	4.62066e-62
og_xylem_354363	20.2.99	stress.abiotic.unspecified	(at5g15780 : 192.0) Pollen Ole e 1 allergen and extensin family protein; FUNCTIONS IN: molecular_function unknown; INVOLVED IN: biological_process unknown; LOCATED IN: endomembrane system; EXPRESSED IN: 14 plant structures; EXPRESSED DURING: 10 growth stages; CONTAINS InterPro DOMAIN/s: Pollen Ole e 1 allergen/extensin (InterPro:IPR006041); Has 85252 Blast hits to 38354 proteins in 1825 species: …	-5.15421	1.5e-06	7.79e-05	PREDICTED: vegetative cell wall protein gp1-like [Sesamum indicum]	3.5578e-85
og_xylem_44744	27.3.11	RNA.regulation of transcription.C2H2 zinc finger family	(at1g27730 : 125.0) Related to Cys2/His2-type zinc-finger proteins found in higher plants. Compensated for a subset of calcineurin deficiency in yeast. Salt tolerance produced by ZAT10 appeared to be partially dependent on ENA1/PMR2, a P-type ATPase required for Li+ and Na+ efflux in yeast. The protein is localized to the nucleus, acts as a transcriptional repressor and is responsive to chitin ol…	-4.24516	3.39e-38	4e-34	PREDICTED: zinc finger protein ZAT10-like [Sesamum indicum]	7.54472e-53
