# Supplementary material for: Transcriptome profiling of two olive cultivars in response to infection by the CoDiRO strain of Xylella fastidiosa subsp. pauca
Source: BMC Genomics. 2016 Jun 27;17:475. doi: 10.1186/s12864-016-2833-9 (PMC4924284; doi:10.1186/s12864-016-2833-9)
Supplement: Additional file 5: — Differentially expressed transcripts between healthy cv. Leccino and Ogliarola salentina plants. (XLSX 29 kb) [file 12864_2016_2833_MOESM5_ESM.xlsx]

## Sheet: down
Analysis	Mercator			DESeq2			BLASTX search
id	BinCode	BinName	description	log2FoldChange	pvalue	padj	Hit_def	Hsp_evalue
og_xylem_142202	35.2	not assigned.unknown	no hits & (original description: no original description)	-3.19019	3.79e-17	2.87e-13	PREDICTED: squalene monooxygenase-like [Sesamum indicum]	2.04764e-08
lcxylem_21175	35.2	not assigned.unknown	no hits & (original description: no original description)	-3.07535	3.97e-13	1.2e-09	PREDICTED: E3 ubiquitin-protein ligase At1g12760-like [Cucumis sativus] >gi|700200819|gb|KGN55952.1| hypothetical protein Csa_3G038740 [Cucumis sativus]	2.916
lcxylem_261509	35.2	not assigned.unknown	no hits & (original description: no original description)	-2.85993	1.02e-11	2.07e-08
lcxylem_86745	34.3	transport.amino acids	(loc_os01g63854.1 : 613.0) no description available & (at1g08230 : 588.0) Transmembrane amino acid transporter family protein; EXPRESSED IN: 22 plant structures; EXPRESSED DURING: 10 growth stages; CONTAINS InterPro DOMAIN/s: Amino acid transporter, transmembrane (InterPro:IPR013057); BEST Arabidopsis thaliana protein match is: Transmembrane amino acid transporter family protein (TAIR:AT5G41800.1…	-2.81515	3.13e-47	1.11e-41	Transmembrane amino acid transporter family protein isoform 1 [Theobroma cacao] >gi|508786327|gb|EOY33583.1| Transmembrane amino acid transporter family protein isoform 1 [Theobroma cacao]	0
lcxylem_113298	29.5.4	protein.degradation.aspartate protease	(at1g03220 : 278.0) Eukaryotic aspartyl protease family protein; FUNCTIONS IN: aspartic-type endopeptidase activity; INVOLVED IN: response to salt stress; LOCATED IN: cell wall, plasma membrane, membrane, plant-type cell wall; EXPRESSED IN: 6 plant structures; CONTAINS InterPro DOMAIN/s: Peptidase aspartic (InterPro:IPR021109), Peptidase aspartic, catalytic (InterPro:IPR009007), Peptidase A1 (Int…	-2.62592	8.4e-27	4.27e-22	PREDICTED: basic 7S globulin-like [Sesamum indicum]	0
lcxylem_70805	35.2	not assigned.unknown	no hits & (original description: no original description)	-2.5821	3.84e-09	3.83e-06	PREDICTED: LOW QUALITY PROTEIN: uncharacterized protein LOC101489052 [Cicer arietinum]	1.24784e-09
og_xylem_142857	34.3	transport.amino acids	(loc_os01g63854.1 : 99.8) no description available & (at1g08230 : 87.4) Transmembrane amino acid transporter family protein; EXPRESSED IN: 22 plant structures; EXPRESSED DURING: 10 growth stages; CONTAINS InterPro DOMAIN/s: Amino acid transporter, transmembrane (InterPro:IPR013057); BEST Arabidopsis thaliana protein match is: Transmembrane amino acid transporter family protein (TAIR:AT5G41800.1);…	-2.56379	6.8e-16	3.9e-12	PREDICTED: GABA transporter 1-like [Pyrus x bretschneideri]	1.6783e-26
og_xylem_190525	4.1.5	glycolysis.cytosolic branch.pyrophosphate-fructose-6-P phosphotransferase	(q41140|pfpa_ricco : 669.0) Pyrophosphate--fructose 6-phosphate 1-phosphotransferase alpha subunit (EC 2.7.1.90) (PFP) (6-phosphofructokinase, pyrophosphate dependent) (Pyrophosphate-dependent 6-phosphofructose-1-kinase) (PPi-PFK) - Ricinus communis (Castor bean) & (loc_os02g48360.2 : 634.0) no description available & (at1g20950 : 632.0) Phosphofructokinase family protein; FUNCTIONS IN: diphospha…	-2.55229	3.62e-18	3.68e-14	PREDICTED: pyrophosphate--fructose 6-phosphate 1-phosphotransferase subunit alpha [Sesamum indicum]	0
lcxylem_72502	35.2	not assigned.unknown	(original description: no original description)	-2.50802	8.22e-17	6.09e-13	PREDICTED: uncharacterized protein LOC104120612 [Nicotiana tomentosiformis]	0
lcxylem_274073	35.2	not assigned.unknown	no hits & (original description: no original description)	-2.50123	2.51e-13	7.83e-10	transmembrane protein, putative [Medicago truncatula] >gi|657381967|gb|KEH25919.1| transmembrane protein, putative [Medicago truncatula]	3.1053
lcxylem_221426	34.3	transport.amino acids	(at4g21120 : 164.0) Encodes a member of the cationic amino acid transporter (CAT) subfamily of amino acid polyamine choline transporters. Mediates efficient uptake of Lys, Arg and Glu in a yeast system.; amino acid transporter 1 (AAT1); FUNCTIONS IN: arginine transmembrane transporter activity, L-lysine transmembrane transporter activity, cationic amino acid transmembrane transporter activity, L-…	-2.47659	1.17e-14	5.34e-11	PREDICTED: cationic amino acid transporter 1-like [Nicotiana sylvestris]	4.54872e-49
og_xylem_159505	17.3.1.2.99	hormone metabolism.brassinosteroid.synthesis-degradation.sterols.other	(loc_os03g12910.1 : 689.0) no description available & (o48651|erg1_pangi : 679.0) Squalene monooxygenase (EC 1.14.99.7) (Squalene epoxidase) (SE) - Panax ginseng (Korean ginseng) & (at4g37760 : 665.0) squalene epoxidase 3 (SQE3); FUNCTIONS IN: squalene monooxygenase activity; INVOLVED IN: response to jasmonic acid stimulus, response to wounding, sterol biosynthetic process; LOCATED IN: endomembra…	-2.46662	1.02e-13	3.57e-10	PREDICTED: squalene monooxygenase-like [Sesamum indicum]	0
lcxylem_202786	4.1.5	glycolysis.cytosolic branch.pyrophosphate-fructose-6-P phosphotransferase	(q41140|pfpa_ricco : 354.0) Pyrophosphate--fructose 6-phosphate 1-phosphotransferase alpha subunit (EC 2.7.1.90) (PFP) (6-phosphofructokinase, pyrophosphate dependent) (Pyrophosphate-dependent 6-phosphofructose-1-kinase) (PPi-PFK) - Ricinus communis (Castor bean) & (loc_os06g22060.5 : 343.0) no description available & (at1g20950 : 341.0) Phosphofructokinase family protein; FUNCTIONS IN: diphospha…	-2.46626	2.65e-11	4.81e-08	unknown [Lotus japonicus]	2.33573e-126
lcxylem_180232	34.9	transport.metabolite transporters at the mitochondrial membrane	(loc_os01g14520.1 : 323.0) no description available & (at1g62280 : 314.0) Encodes a protein with ten predicted transmembrane helices. The SLAH1 protein has similarity to the SLAC1 protein involved in ion homeostasis in guard cells. Although it is not expressed in guard cells, it can complement a slac1-2 mutant suggesting that it performs a similar function. SLAH1:GFP localizes to the plasma membr…	-2.43528	4.25e-25	1.68e-20	PREDICTED: S-type anion channel SLAH1-like [Solanum lycopersicum]	1.81204e-140
lcxylem_276865	17.3.1.2.99	hormone metabolism.brassinosteroid.synthesis-degradation.sterols.other	(o48651|erg1_pangi : 95.1) Squalene monooxygenase (EC 1.14.99.7) (Squalene epoxidase) (SE) - Panax ginseng (Korean ginseng) & (loc_os03g12910.2 : 85.9) no description available & (at4g37760 : 84.0) squalene epoxidase 3 (SQE3); FUNCTIONS IN: squalene monooxygenase activity; INVOLVED IN: response to jasmonic acid stimulus, response to wounding, sterol biosynthetic process; LOCATED IN: endomembrane …	-2.41649	1.97e-11	3.68e-08	PREDICTED: squalene monooxygenase-like [Sesamum indicum]	2.1601e-30
lcxylem_235811	35.2	not assigned.unknown	no hits & (original description: no original description)	-2.41623	1.63e-08	1.33e-05
og_xylem_149364	35.2	not assigned.unknown	no hits & (original description: no original description)	-2.41572	4.54e-08	3.18e-05	hypothetical protein JCGZ_06007 [Jatropha curcas]	0.0270814
lcxylem_265943	35.2	not assigned.unknown	no hits & (original description: no original description)	-2.39983	2.74e-08	2.09e-05	PREDICTED: uncharacterized protein LOC105172030 [Sesamum indicum]	2.41113e-32
lcxylem_143816	4.1.5	glycolysis.cytosolic branch.pyrophosphate-fructose-6-P phosphotransferase	(q41140|pfpa_ricco : 473.0) Pyrophosphate--fructose 6-phosphate 1-phosphotransferase alpha subunit (EC 2.7.1.90) (PFP) (6-phosphofructokinase, pyrophosphate dependent) (Pyrophosphate-dependent 6-phosphofructose-1-kinase) (PPi-PFK) - Ricinus communis (Castor bean) & (at1g20950 : 462.0) Phosphofructokinase family protein; FUNCTIONS IN: diphosphate-fructose-6-phosphate 1-phosphotransferase activity;…	-2.3563	1.22e-17	1.11e-13	PREDICTED: pyrophosphate--fructose 6-phosphate 1-phosphotransferase subunit alpha [Sesamum indicum]	1.94533e-180
lcxylem_247430	27.3.32	RNA.regulation of transcription.WRKY domain transcription factor family	(at1g80840 : 154.0) Pathogen-induced transcription factor. Binds W-box sequences in vitro. Forms protein complexes with itself and with WRKY40 and WRKY60. Coexpression with WRKY18 or WRKY60 made plants more susceptible to both P. syringae and B. cinerea. WRKY18, WRKY40, and WRKY60 have partially redundant roles in response to the hemibiotrophic bacterial pathogen Pseudomonas syringae and the necr…	-2.29579	1.55e-10	2.27e-07	unnamed protein product [Coffea canephora]	2.40321e-64
lcxylem_81363	35.2	not assigned.unknown	no hits & (original description: no original description)	-2.28385	6.84e-12	1.43e-08	PREDICTED: pyrophosphate--fructose 6-phosphate 1-phosphotransferase subunit alpha {ECO:0000255|HAMAP-Rule:MF_03185}-like [Nicotiana tomentosiformis]	8.33393e-16
lcxylem_272486	30.2.8.2	signalling.receptor kinases.leucine rich repeat VIII.VIII-2	(at1g53440 : 125.0) Leucine-rich repeat transmembrane protein kinase; FUNCTIONS IN: kinase activity; INVOLVED IN: protein amino acid phosphorylation; LOCATED IN: plasma membrane; EXPRESSED IN: 22 plant structures; EXPRESSED DURING: 13 growth stages; CONTAINS InterPro DOMAIN/s: Serine/threonine-protein kinase domain (InterPro:IPR002290), Leucine-rich repeat (InterPro:IPR001611), Serine-threonine/t…	-2.27789	1.1e-07	6.8e-05	PREDICTED: probable LRR receptor-like serine/threonine-protein kinase At1g53440 [Nelumbo nucifera]	7.68238e-44
lcxylem_261704	11.9.3.3	lipid metabolism.lipid degradation.lysophospholipases.glycerophosphodiester phosphodiesterase	(loc_os01g04460.1 : 146.0) no description available & (at1g66920 : 118.0) Protein kinase superfamily protein; FUNCTIONS IN: protein serine/threonine kinase activity, protein kinase activity, kinase activity, ATP binding; INVOLVED IN: protein amino acid phosphorylation; LOCATED IN: endomembrane system; CONTAINS InterPro DOMAIN/s: Protein kinase, ATP binding site (InterPro:IPR017441), Serine/threon…	-2.27085	6.33e-08	4.16e-05	PREDICTED: probable receptor-like protein kinase At1g67000-like [Solanum tuberosum]	3.79758e-67
lcxylem_247445	33.99	development.unspecified	(at4g15920 : 238.0) Nodulin MtN3 family protein; INVOLVED IN: biological_process unknown; LOCATED IN: endomembrane system, integral to membrane, membrane; EXPRESSED IN: 23 plant structures; EXPRESSED DURING: 13 growth stages; CONTAINS InterPro DOMAIN/s: MtN3/saliva-related transmembrane protein, conserved region (InterPro:IPR018169), RAG1-activating protein 1 homologue (InterPro:IPR018179), RAG1-…	-2.26484	2.99e-10	4.15e-07	Nodulin MtN3 family protein [Theobroma cacao] >gi|508719634|gb|EOY11531.1| Nodulin MtN3 family protein [Theobroma cacao]	3.04942e-90
og_xylem_250121	20.2.3	stress.abiotic.drought/salt	(at5g62520 : 210.0) Encodes a protein with similarity to RCD1 but without the WWE domain. The protein does have a PARP signature upstream of the C-terminal protein interaction domain. The PARP signature may bind NAD+ and attach the ADP-ribose-moiety from NAD+ to the target molecule. Its presence suggests a role for the protein in ADP ribosylation. Up-regulated by NaCl. SRO5 and P5CDH (an overlapp…	-2.25431	1.85e-20	3.13e-16	PREDICTED: probable inactive poly [ADP-ribose] polymerase SRO5 [Sesamum indicum]	4.11607e-113
og_xylem_334785	34.3	transport.amino acids	(at1g08230 : 189.0) Transmembrane amino acid transporter family protein; EXPRESSED IN: 22 plant structures; EXPRESSED DURING: 10 growth stages; CONTAINS InterPro DOMAIN/s: Amino acid transporter, transmembrane (InterPro:IPR013057); BEST Arabidopsis thaliana protein match is: Transmembrane amino acid transporter family protein (TAIR:AT5G41800.1); Has 2686 Blast hits to 2681 proteins in 218 species…	-2.25311	8.9e-31	6.33e-26	PREDICTED: GABA transporter 1 [Sesamum indicum]	2.1744e-69
lcxylem_126273	34.3	transport.amino acids	(at4g21120 : 793.0) Encodes a member of the cationic amino acid transporter (CAT) subfamily of amino acid polyamine choline transporters. Mediates efficient uptake of Lys, Arg and Glu in a yeast system.; amino acid transporter 1 (AAT1); FUNCTIONS IN: arginine transmembrane transporter activity, L-lysine transmembrane transporter activity, cationic amino acid transmembrane transporter activity, L-…	-2.22382	2.86e-10	4.03e-07	PREDICTED: cationic amino acid transporter 1-like isoform X3 [Sesamum indicum]	0
og_xylem_342739	20.2.3	stress.abiotic.drought/salt	(at5g62520 : 119.0) Encodes a protein with similarity to RCD1 but without the WWE domain. The protein does have a PARP signature upstream of the C-terminal protein interaction domain. The PARP signature may bind NAD+ and attach the ADP-ribose-moiety from NAD+ to the target molecule. Its presence suggests a role for the protein in ADP ribosylation. Up-regulated by NaCl. SRO5 and P5CDH (an overlapp…	-2.21142	5.44e-14	2.01e-10	unnamed protein product [Coffea canephora]	1.07589e-43
lcxylem_15055	35.2	not assigned.unknown	no hits & (original description: no original description)	-2.2085	5.41e-07	0.000259707	PREDICTED: disease resistance protein RPM1-like [Pyrus x bretschneideri]	4.48871
lcxylem_237931	35.2	not assigned.unknown	no hits & (original description: no original description)	-2.20518	7.19e-11	1.17e-07
lcxylem_78004	35.2	not assigned.unknown	no hits & (original description: no original description)	-2.20505	1.43e-15	7.97e-12
og_xylem_322327	35.2	not assigned.unknown	no hits & (original description: no original description)	-2.17656	2.84e-08	2.14e-05	PREDICTED: GABA transporter 1-like [Cucumis melo]	1.63335
lcxylem_279751	35.2	not assigned.unknown	(loc_os12g42860.3 : 162.0) no description available & (at5g15120 : 148.0) Protein of unknown function (DUF1637); FUNCTIONS IN: cysteamine dioxygenase activity; INVOLVED IN: anaerobic respiration; LOCATED IN: cellular_component unknown; EXPRESSED IN: 20 plant structures; EXPRESSED DURING: 8 growth stages; CONTAINS InterPro DOMAIN/s: Protein of unknown function DUF1637 (InterPro:IPR012864); BEST Ar…	-2.17269	3.68e-21	7.27e-17	PREDICTED: plant cysteine oxidase 2-like [Erythranthe guttatus] >gi|604298100|gb|EYU18188.1| hypothetical protein MIMGU_mgv1a010907mg [Erythranthe guttata]	3.62579e-64
lcxylem_248081	27.4	RNA.RNA binding	(at1g78260 : 213.0) RNA-binding (RRM/RBD/RNP motifs) family protein; FUNCTIONS IN: RNA binding, nucleotide binding, nucleic acid binding; INVOLVED IN: biological_process unknown; LOCATED IN: cellular_component unknown; EXPRESSED IN: 21 plant structures; EXPRESSED DURING: 11 growth stages; CONTAINS InterPro DOMAIN/s: RNA recognition motif, RNP-1 (InterPro:IPR000504), Nucleotide-binding, alpha-beta…	-2.16861	2.42e-16	1.62e-12	PREDICTED: RNA-binding protein 38 isoform X2 [Vitis vinifera]	5.12808e-93
og_xylem_139594	35.2	not assigned.unknown	no hits & (original description: no original description)	-2.14529	1.55e-08	1.27e-05	PREDICTED: squalene monooxygenase-like [Sesamum indicum]	1.35811e-10
og_xylem_328816	35.2	not assigned.unknown	(original description: no original description)	-2.14144	9.39e-22	2.23e-17	PREDICTED: uncharacterized protein LOC105178381 [Sesamum indicum]	1.33522e-102
lcxylem_172015	35.2	not assigned.unknown	(at1g17850 : 432.0) Rhodanese/Cell cycle control phosphatase superfamily protein; FUNCTIONS IN: molecular_function unknown; INVOLVED IN: biological_process unknown; LOCATED IN: chloroplast; EXPRESSED IN: 22 plant structures; EXPRESSED DURING: 13 growth stages; CONTAINS InterPro DOMAIN/s: Rhodanese-like (InterPro:IPR001763); BEST Arabidopsis thaliana protein match is: Rhodanese/Cell cycle control …	-2.13626	1.82e-15	9.5e-12	PREDICTED: rhodanese-like domain-containing protein 8, chloroplastic [Sesamum indicum]	0
og_xylem_17637	35.2	not assigned.unknown	no hits & (original description: no original description)	-2.13588	4.26e-08	3.02e-05	PREDICTED: basic 7S globulin 2-like [Sesamum indicum]	6.29305e-31
og_xylem_120607	17.3.1.2.99	hormone metabolism.brassinosteroid.synthesis-degradation.sterols.other	(loc_os03g12900.5 : 97.4) no description available & (o48651|erg1_pangi : 94.0) Squalene monooxygenase (EC 1.14.99.7) (Squalene epoxidase) (SE) - Panax ginseng (Korean ginseng) & (at4g37760 : 89.4) squalene epoxidase 3 (SQE3); FUNCTIONS IN: squalene monooxygenase activity; INVOLVED IN: response to jasmonic acid stimulus, response to wounding, sterol biosynthetic process; LOCATED IN: endomembrane …	-2.12339	3.41e-07	0.000177697	PREDICTED: squalene monooxygenase-like [Sesamum indicum]	1.68408e-28
lcxylem_276583	34.16	transport.ABC transporters and multidrug resistance systems	(at1g53390 : 140.0) P-loop containing nucleoside triphosphate hydrolases superfamily protein; FUNCTIONS IN: ATPase activity, coupled to transmembrane movement of substances; LOCATED IN: plasma membrane; EXPRESSED IN: 23 plant structures; EXPRESSED DURING: 13 growth stages; CONTAINS InterPro DOMAIN/s: ATPase, AAA+ type, core (InterPro:IPR003593), ABC transporter-like (InterPro:IPR003439), ABC tran…	-2.12336	6.15e-08	4.08e-05	PREDICTED: ABC transporter G family member 24-like [Sesamum indicum]	1.44819e-54
lcxylem_82663	34.2	transport.sugars	(at5g26340 : 821.0) Encodes a protein with high affinity, hexose-specific/H+ symporter activity. The activity of the transporter appears to be negatively regulated by phosphorylation. Importantly, microarray analysis, as well as the study of the expression of this gene in mutants involved in programmed cell death (PCD) demonstrated a tight correlation between this gene's expression and PCD.; MSS1…	-2.11183	1.89e-07	0.000107952	PREDICTED: sugar transport protein 13 [Sesamum indicum]	0
lcxylem_19912	35.2	not assigned.unknown	no hits & (original description: no original description)	-2.1116	8.6e-12	1.76e-08	PREDICTED: uncharacterized protein LOC105640891 [Jatropha curcas] >gi|643720466|gb|KDP30845.1| hypothetical protein JCGZ_13788 [Jatropha curcas]	8.77491e-15
lcxylem_75100	35.2	not assigned.unknown	no hits & (original description: no original description)	-2.08859	1.37e-08	1.15e-05	PREDICTED: squalene monooxygenase-like [Sesamum indicum]	1.13371e-19
lcxylem_74251	35.2	not assigned.unknown	no hits & (original description: no original description)	-2.08332	1.72e-06	0.000689567	PREDICTED: secoisolariciresinol dehydrogenase-like [Prunus mume]	1.80262e-20
lcxylem_113254	35.2	not assigned.unknown	no hits & (original description: no original description)	-2.06516	1.54e-06	0.000626942	hypothetical protein VITISV_015927 [Vitis vinifera]	1.26226e-11
og_xylem_247993	35.2	not assigned.unknown	no hits & (original description: no original description)	-2.05529	8.68e-09	7.79e-06	PREDICTED: sucrose synthase isoform X2 [Erythranthe guttatus]	3.94214e-08
lcxylem_121063	26.3.4	misc.gluco-, galacto- and mannosidases.endoglucanase	(q7xuk4|gun12_orysa : 839.0) Endoglucanase 12 (EC 3.2.1.4) (Endo-1,4-beta glucanase 12) (OsGLU3) - Oryza sativa (Rice) & (loc_os04g41970.1 : 828.0) no description available & (at1g65610 : 740.0) KORRIGAN 2 (KOR2); FUNCTIONS IN: hydrolase activity, hydrolyzing O-glycosyl compounds, catalytic activity; INVOLVED IN: carbohydrate metabolic process; LOCATED IN: cellular_component unknown; EXPRESSED IN…	-2.03591	1.43e-07	8.51e-05	PREDICTED: endoglucanase 12 [Nicotiana tomentosiformis]	0
lcxylem_237287	35.2	not assigned.unknown	no hits & (original description: no original description)	-2.03328	2.44e-06	0.000924228
lcxylem_274230	30.3	signalling.calcium	(at4g13440 : 107.0) Calcium-binding EF-hand family protein; FUNCTIONS IN: calcium ion binding; INVOLVED IN: biological_process unknown; LOCATED IN: cellular_component unknown; EXPRESSED IN: root; CONTAINS InterPro DOMAIN/s: EF-Hand 1, calcium-binding site (InterPro:IPR018247), EF-HAND 2 (InterPro:IPR018249), EF-hand-like domain (InterPro:IPR011992), Calcium-binding EF-hand (InterPro:IPR002048); H…	-2.0318	5.39e-16	3.22e-12	PREDICTED: uncharacterized protein LOC105172030 [Sesamum indicum]	1.74634e-64
lcxylem_192098	20.2.3	stress.abiotic.drought/salt	(at5g62520 : 219.0) Encodes a protein with similarity to RCD1 but without the WWE domain. The protein does have a PARP signature upstream of the C-terminal protein interaction domain. The PARP signature may bind NAD+ and attach the ADP-ribose-moiety from NAD+ to the target molecule. Its presence suggests a role for the protein in ADP ribosylation. Up-regulated by NaCl. SRO5 and P5CDH (an overlapp…	-1.98665	7.27e-09	6.73e-06	PREDICTED: probable inactive poly [ADP-ribose] polymerase SRO5 [Sesamum indicum]	1.48595e-108
lcxylem_248270	31.2	cell.division	(at5g67260 : 285.0) Encode CYCD3;2, a CYCD3 D-type cyclin. Important for determining cell number in developing lateral organs. Mediating cytokinin effects in apical growth and development.; CYCLIN D3;2 (CYCD3;2); FUNCTIONS IN: cyclin-dependent protein kinase activity; INVOLVED IN: regulation of cell cycle, regulation of cell proliferation; LOCATED IN: nucleus; EXPRESSED IN: 24 plant structures; E…	-1.97336	2.34e-08	1.8e-05	PREDICTED: cyclin-D3-1 [Sesamum indicum]	7.83491e-138
lcxylem_207019	35.2	not assigned.unknown	(loc_os12g42860.1 : 164.0) no description available & (at5g15120 : 160.0) Protein of unknown function (DUF1637); FUNCTIONS IN: cysteamine dioxygenase activity; INVOLVED IN: anaerobic respiration; LOCATED IN: cellular_component unknown; EXPRESSED IN: 20 plant structures; EXPRESSED DURING: 8 growth stages; CONTAINS InterPro DOMAIN/s: Protein of unknown function DUF1637 (InterPro:IPR012864); BEST Ar…	-1.87511	3.2e-08	2.37e-05	2-aminoethanethiol dioxygenase-like protein [Medicago truncatula] >gi|87162727|gb|ABD28522.1| Cupin, RmlC-type [Medicago truncatula] >gi|355499702|gb|AES80905.1| 2-aminoethanethiol dioxygenase-like protein [Medicago truncatula]	2.02076e-75

## Sheet: up
Analysis	Mercator			DESeq2			BLASTX search
id	BinCode	BinName	description	log2FoldChange	pvalue	padj	Hit_def	Hsp_evalue
og_xylem_288881	35.2	not assigned.unknown	no hits & (original description: no original description)	1.71049	3.5e-07	0.000181785	hypothetical protein VITISV_022963 [Vitis vinifera]	8.7808
lcxylem_120325	35.2	not assigned.unknown	no hits & (original description: no original description)	1.75931	1.14e-08	9.83e-06	PREDICTED: LRR repeats and ubiquitin-like domain-containing protein At2g30105 [Eucalyptus grandis] >gi|702270863|ref|XP_010043406.1| PREDICTED: LRR repeats and ubiquitin-like domain-containing protein At2g30105 [Eucalyptus grandis] >gi|629120915|gb|KCW85405.1| hypothetical protein EUGRSUZ_B02227 [Eucalyptus grandis]	2.11384
og_xylem_175741	17.1.3	hormone metabolism.abscisic acid.induced-regulated-responsive-activated	(loc_os05g49730.1 : 279.0) no description available & (at5g59220 : 232.0) highly ABA-induced PP2C gene 1 (HAI1); FUNCTIONS IN: protein serine/threonine phosphatase activity, catalytic activity; INVOLVED IN: response to water deprivation, response to abscisic acid stimulus; LOCATED IN: chloroplast; EXPRESSED IN: 18 plant structures; EXPRESSED DURING: 11 growth stages; CONTAINS InterPro DOMAIN/s: P…	1.81436	2.13e-09	2.27e-06	PREDICTED: probable protein phosphatase 2C 51 [Erythranthe guttatus] >gi|604306153|gb|EYU25210.1| hypothetical protein MIMGU_mgv1a008111mg [Erythranthe guttata]	4.14606e-107
og_xylem_334468	35.2	not assigned.unknown	no hits & (original description: no original description)	1.85118	3.88e-07	0.000198498	PREDICTED: uncharacterized protein LOC104241727 [Nicotiana sylvestris]	2.42406e-29
og_xylem_328288	35.2	not assigned.unknown	no hits & (original description: no original description)	1.91558	1.03e-06	0.000454312
og_xylem_167144	10.7	cell wall.modification	(at2g40610 : 385.0) member of Alpha-Expansin Gene Family. Naming convention from the Expansin Working Group (Kende et al, 2004. Plant Mol Bio). Involved in the formation of nematode-induced syncytia in roots of Arabidopsis thaliana.; expansin A8 (EXPA8); INVOLVED IN: plant-type cell wall modification involved in multidimensional cell growth, syncytium formation, unidimensional cell growth, plant-…	1.91906	6.3e-10	8.12e-07	expansin [Breonia chinensis] >gi|351630261|gb|AEQ55285.1| expansin [Breonia chinensis]	4.42528e-140
og_xylem_127268	17.7.1.2	hormone metabolism.jasmonate.synthesis-degradation.lipoxygenase	(at3g45140 : 413.0) Chloroplast lipoxygenase required for wound-induced jasmonic acid accumulation in Arabidopsis.Mutants are resistant to Staphylococcus aureus and accumulate salicylic acid upon infection.; lipoxygenase 2 (LOX2); FUNCTIONS IN: lipoxygenase activity; INVOLVED IN: in 7 processes; LOCATED IN: chloroplast thylakoid membrane, chloroplast stroma, chloroplast, chloroplast envelope; EXP…	1.95093	4.6e-07	0.000229768	lipoxygenase 2 [Olea europaea]	0
og_xylem_353465	35.2	not assigned.unknown	no hits & (original description: no original description)	1.95248	2.36e-07	0.000130347	beta-glucosidase, partial [Olea europaea subsp. europaea]	0.711872
og_xylem_306071	35.2	not assigned.unknown	no hits & (original description: no original description)	1.95677	8.63e-08	5.52e-05
og_xylem_293142	35.2	not assigned.unknown	no hits & (original description: no original description)	1.97226	2.43e-06	0.000922947
og_xylem_305829	35.2	not assigned.unknown	no hits & (original description: no original description)	1.98208	1.63e-10	2.38e-07	predicted protein [Physcomitrella patens] >gi|162687227|gb|EDQ73611.1| predicted protein [Physcomitrella patens]	0.914384
og_xylem_82558	35.2	not assigned.unknown	no hits & (original description: no original description)	1.98258	6.38e-09	6e-06
og_xylem_342587	35.2	not assigned.unknown	no hits & (original description: no original description)	1.99425	3.84e-09	3.83e-06
og_xylem_346876	35.2	not assigned.unknown	no hits & (original description: no original description)	2.03418	2.41e-06	0.000918764	PREDICTED: auxin-induced protein 6B-like [Jatropha curcas]	1.7325
og_xylem_83496	35.2	not assigned.unknown	(at1g11700 : 154.0) Protein of unknown function, DUF584; FUNCTIONS IN: molecular_function unknown; INVOLVED IN: biological_process unknown; LOCATED IN: chloroplast; EXPRESSED IN: 21 plant structures; EXPRESSED DURING: 11 growth stages; CONTAINS InterPro DOMAIN/s: Protein of unknown function DUF584 (InterPro:IPR007608); BEST Arabidopsis thaliana protein match is: Protein of unknown function, DUF58…	2.05929	4.13e-13	1.23e-09	PREDICTED: uncharacterized protein LOC105167985 [Sesamum indicum]	1.15545e-83
og_xylem_93977	27.3.22	RNA.regulation of transcription.HB,Homeobox transcription factor family	(at3g61890 : 125.0) Encodes a homeodomain leucine zipper class I (HD-Zip I) protein. Loss of function mutant has abnormally shaped leaves and stems.; homeobox 12 (HB-12); CONTAINS InterPro DOMAIN/s: Homeobox, conserved site (InterPro:IPR017970), Homeobox (InterPro:IPR001356), Homeodomain-like (InterPro:IPR009057), Helix-turn-helix motif, lambda-like repressor (InterPro:IPR000047), Leucine zipper,…	2.14489	7.21e-09	6.71e-06	PREDICTED: homeobox-leucine zipper protein ATHB-12-like [Sesamum indicum]	1.71382e-57
lcxylem_192753	35.2	not assigned.unknown	no hits & (original description: no original description)	2.15096	1.5e-07	8.83e-05
og_xylem_303017	35.2	not assigned.unknown	no hits & (original description: no original description)	2.15794	4.09e-12	9.39e-09
og_xylem_343725	16.1.5	secondary metabolism.isoprenoids.terpenoids	(at4g16740 : 200.0) Encodes an (E,E)-alpha-farnesene synthase in the Col ecotype of Arabidopsis. This enzyme can also catalyze the formation of (E)-beta-ocimene as well as trace amounts of myrcene and other related compounds in vitro. The cytosolic localization of the protein may make it favor (E,E)-alpha-farnesene biosynthesis because the precursor of this product, FPP, is primarily cytosolic. T…	2.15805	1.17e-11	2.32e-08	PREDICTED: (-)-alpha-terpineol synthase-like, partial [Vitis vinifera]	5.58269e-87
og_xylem_102138	35.2	not assigned.unknown	no hits & (original description: no original description)	2.19209	3.23e-08	2.38e-05
og_xylem_332278	35.2	not assigned.unknown	no hits & (original description: no original description)	2.23962	2.76e-10	3.91e-07
og_xylem_293153	35.2	not assigned.unknown	no hits & (original description: no original description)	2.24881	1.26e-07	7.63e-05
og_xylem_261898	35.2	not assigned.unknown	no hits & (original description: no original description)	2.26866	2.88e-07	0.000154293	BnaC02g26180D [Brassica napus]	4.77351
og_xylem_352081	35.2	not assigned.unknown	no hits & (original description: no original description)	2.30882	1.67e-11	3.19e-08	hypothetical protein AMTR_s00003p00028670 [Amborella trichopoda]	6.08637
og_xylem_275554	35.2	not assigned.unknown	no hits & (original description: no original description)	2.31483	1.07e-11	2.15e-08	PREDICTED: probable beta-1,4-xylosyltransferase IRX9 [Tarenaya hassleriana]	3.71183
og_xylem_274114	35.2	not assigned.unknown	no hits & (original description: no original description)	2.33533	4.68e-08	3.26e-05
og_xylem_334007	35.2	not assigned.unknown	no hits & (original description: no original description)	2.36751	2.5e-09	2.62e-06
og_xylem_327935	35.2	not assigned.unknown	no hits & (original description: no original description)	2.38363	6.02e-09	5.71e-06	PREDICTED: uncharacterized protein LOC100244942 isoform X2 [Vitis vinifera] >gi|731392337|ref|XP_010651062.1| PREDICTED: uncharacterized protein LOC100244942 isoform X2 [Vitis vinifera]	0.549897
lcxylem_110253	35.2	not assigned.unknown	no hits & (original description: no original description)	2.38621	6.59e-10	8.43e-07	hypothetical protein [Eragrostis tef]	0.362402
og_xylem_237823	35.2	not assigned.unknown	no hits & (original description: no original description)	2.44711	5.48e-09	5.27e-06	PREDICTED: clathrin interactor EPSIN 2 [Sesamum indicum]	5.76821e-09
og_xylem_287427	35.2	not assigned.unknown	no hits & (original description: no original description)	2.49625	2.26e-11	4.14e-08
og_xylem_262497	35.2	not assigned.unknown	no hits & (original description: no original description)	2.54687	7.53e-09	6.9e-06	hypothetical protein VITISV_003723 [Vitis vinifera]	4.45727
og_xylem_350668	35.2	not assigned.unknown	no hits & (original description: no original description)	2.66119	7.67e-13	2.15e-09	PREDICTED: putative RING-H2 finger protein ATL50 [Sesamum indicum]	2.82638e-40
lcxylem_59785	35.2	not assigned.unknown	no hits & (original description: no original description)	2.94531	2.03e-17	1.68e-13
