# Supplementary material for: Transcriptome profiling of two olive cultivars in response to infection by the CoDiRO strain of Xylella fastidiosa subsp. pauca
Source: BMC Genomics. 2016 Jun 27;17:475. doi: 10.1186/s12864-016-2833-9 (PMC4924284; doi:10.1186/s12864-016-2833-9)
Supplement: Additional file 6: — Differentially expressed transcripts in comparison of cv Leccino vs Ogliarola salentina infected by Xylella fastidiosa. Each unique transcript is categorized by MapMan and Log2Fold expression values calculated by DESeq2 analysis. Transcript categorization was further verified by BLASTX search against nr database. Up- and down-regulated transcripts of both cultivars are in separate excel sheets. (XLSX 10197 kb) [file 12864_2016_2833_MOESM6_ESM.xlsx]

## Sheet: 37 DEG up only  in LC
Analysis	Mercator			DESeq2			BLASTX search
id	BinCode	BinName	description	log2FoldChange	pvalue	padj	Hit_def	Hsp_evalue
lcxylem_120699	20.2.1	stress.abiotic.heat	(at1g71000 : 138.0) Chaperone DnaJ-domain superfamily protein; FUNCTIONS IN: heat shock protein binding; INVOLVED IN: protein folding; LOCATED IN: cellular_component unknown; EXPRESSED IN: 7 plant structures; EXPRESSED DURING: 4 anthesis, petal differentiation and expansion stage; CONTAINS InterPro DOMAIN/s: Molecular chaperone, heat shock protein, Hsp40, DnaJ (InterPro:IPR015609), Heat shock pro…	4.01435	1.16e-39	1.04e-35	PREDICTED: chaperone protein dnaJ 6-like [Nicotiana tomentosiformis]	1.00982e-66
lcxylem_82523	33.99	development.unspecified	(at1g69490 : 308.0) Encodes a member of the NAC transcription factor gene family. It is expressed in floral primordia and upregulated by AP3 and PI. Its expression is associated with leaf senescence.; NAC-like, activated by AP3/PI (NAP); CONTAINS InterPro DOMAIN/s: No apical meristem (NAM) protein (InterPro:IPR003441); BEST Arabidopsis thaliana protein match is: NAC domain containing protein 25 (…	3.63943	1.17e-30	6.54e-27	PREDICTED: LOW QUALITY PROTEIN: NAC transcription factor 29 [Sesamum indicum]	9.33009e-130
lcxylem_28493	35.2	not assigned.unknown	no hits & (original description: no original description)	5.30691	1.75e-20	3.02e-17	PREDICTED: LRR receptor-like serine/threonine-protein kinase GSO1 [Populus euphratica]	3.89548e-05
og_xylem_245963	35.2	not assigned.unknown	no hits & (original description: no original description)	5.33368	4.91e-19	6.49e-16	PREDICTED: LRR receptor-like serine/threonine-protein kinase GSO1 [Populus euphratica]	2.08475e-12
lcxylem_28749	35.2	not assigned.unknown	no hits & (original description: no original description)	4.5156	1.47e-17	1.59e-14	PREDICTED: leucine-rich repeat receptor-like protein kinase PXL1 [Nicotiana tomentosiformis]	2.77655e-24
og_xylem_248807	35.2	not assigned.unknown	no hits & (original description: no original description)	5.01122	3.97e-17	3.95e-14	serine-threonine protein kinase, plant-type, putative [Ricinus communis] >gi|223527786|gb|EEF29887.1| serine-threonine protein kinase, plant-type, putative, partial [Ricinus communis]	3.20231e-13
lcxylem_80544	35.2	not assigned.unknown	no hits & (original description: no original description)	4.62863	3.2e-15	2.43e-12	PREDICTED: leucine-rich repeat receptor-like protein kinase PXL1 isoform X1 [Nicotiana sylvestris] >gi|698421718|ref|XP_009779148.1| PREDICTED: leucine-rich repeat receptor-like protein kinase PXL1 isoform X1 [Nicotiana sylvestris] >gi|698421724|ref|XP_009779210.1| PREDICTED: leucine-rich repeat receptor-like protein kinase PXL1 isoform X1 [Nicotiana sylvestris] >gi|698421730|ref|XP_009779268.1| …	1.68647e-17
lcxylem_28533	35.2	not assigned.unknown	no hits & (original description: no original description)	4.5147	4.41e-14	2.76e-11	PREDICTED: probable leucine-rich repeat receptor-like protein kinase At1g35710-like [Solanum tuberosum]	2.27304e-07
lcxylem_86028	35.2	not assigned.unknown	no hits & (original description: no original description)	4.62922	4.42e-14	2.76e-11	PREDICTED: receptor-like protein 12 [Nelumbo nucifera]	1.88757e-17
og_xylem_325091	35.2	not assigned.unknown	no hits & (original description: no original description)	3.86634	1.02e-13	6.02e-11	PREDICTED: chaperone protein dnaJ 6 [Sesamum indicum]	3.97867e-17
lcxylem_80149	35.2	not assigned.unknown	no hits & (original description: no original description)	4.48319	1.14e-13	6.67e-11	nohit
og_xylem_250424	35.2	not assigned.unknown	no hits & (original description: no original description)	4.24453	1.74e-12	8.46e-10	PREDICTED: probable leucine-rich repeat receptor-like protein kinase At1g35710 [Nicotiana sylvestris]	0.000815687
lcxylem_80674	35.2	not assigned.unknown	no hits & (original description: no original description)	4.10011	1.81e-11	7.18e-09	nohit
lcxylem_142738	30.2.99	signalling.receptor kinases.misc	(at1g74180 : 212.0) receptor like protein 14 (RLP14); INVOLVED IN: signal transduction; LOCATED IN: chloroplast; EXPRESSED IN: 19 plant structures; EXPRESSED DURING: 13 growth stages; CONTAINS InterPro DOMAIN/s: Leucine-rich repeat, typical subtype (InterPro:IPR003591), Leucine-rich repeat-containing N-terminal domain, type 2 (InterPro:IPR013210), Leucine-rich repeat (InterPro:IPR001611); BEST Ar…	3.78177	4.62e-08	8.49e-06	hypothetical protein B456_005G032200 [Gossypium raimondii]	3.90587e-94
lcxylem_138525	35.2	not assigned.unknown	no hits & (original description: no original description)	3.67352	1.06e-07	1.76e-05	hypothetical protein POPTR_0005s01310g [Populus trichocarpa] >gi|550337709|gb|ERP60148.1| hypothetical protein POPTR_0005s01310g [Populus trichocarpa]	3.44676e-15
lcxylem_18210	30.2.99	signalling.receptor kinases.misc	(at1g74190 : 92.0) receptor like protein 15 (RLP15); INVOLVED IN: signal transduction; LOCATED IN: endomembrane system; CONTAINS InterPro DOMAIN/s: Leucine-rich repeat-containing N-terminal domain, type 2 (InterPro:IPR013210), Leucine-rich repeat (InterPro:IPR001611); BEST Arabidopsis thaliana protein match is: receptor like protein 13 (TAIR:AT1G74170.1); Has 128946 Blast hits to 31204 proteins i…	3.60042	2.32e-07	3.44e-05	hypothetical protein CISIN_1g0441581mg, partial [Citrus sinensis]	3.09313e-28
og_xylem_247707	30.2.99	signalling.receptor kinases.misc	(at1g07390 : 323.0) receptor like protein 1 (RLP1); CONTAINS InterPro DOMAIN/s: Leucine-rich repeat, typical subtype (InterPro:IPR003591), Leucine-rich repeat-containing N-terminal domain, type 2 (InterPro:IPR013210), Leucine-rich repeat (InterPro:IPR001611); BEST Arabidopsis thaliana protein match is: receptor like protein 15 (TAIR:AT1G74190.1); Has 131801 Blast hits to 32287 proteins in 1280 sp…	3.56595	2.87e-07	4.15e-05	PREDICTED: probable leucine-rich repeat receptor-like protein kinase At1g35710-like [Solanum tuberosum]	2.49295e-135
lcxylem_71098	20.1	stress.biotic	(at1g74190 : 82.0) receptor like protein 15 (RLP15); INVOLVED IN: signal transduction; LOCATED IN: endomembrane system; CONTAINS InterPro DOMAIN/s: Leucine-rich repeat-containing N-terminal domain, type 2 (InterPro:IPR013210), Leucine-rich repeat (InterPro:IPR001611); BEST Arabidopsis thaliana protein match is: receptor like protein 13 (TAIR:AT1G74170.1); Has 128946 Blast hits to 31204 proteins i…	3.55828	3.62e-07	5.06e-05	hypothetical protein POPTR_0008s18460g, partial [Populus trichocarpa] >gi|550333377|gb|ERP57757.1| hypothetical protein POPTR_0008s18460g, partial [Populus trichocarpa]	2.3601e-37
lcxylem_134962	35.2	not assigned.unknown	no hits & (original description: no original description)	3.40246	7.51e-07	9.56e-05	hypothetical protein POPTR_0005s01150g [Populus trichocarpa] >gi|550337694|gb|ERP60133.1| hypothetical protein POPTR_0005s01150g [Populus trichocarpa]	4.58749e-20
lcxylem_24109	35.2	not assigned.unknown	no hits & (original description: no original description)	3.4607	7.76e-07	9.85e-05	nohit
lcxylem_86430	30.2.99	signalling.receptor kinases.misc	(at5g49290 : 107.0) receptor like protein 56 (RLP56); CONTAINS InterPro DOMAIN/s: Leucine-rich repeat, typical subtype (InterPro:IPR003591), Leucine-rich repeat-containing N-terminal domain, type 2 (InterPro:IPR013210), Leucine-rich repeat (InterPro:IPR001611); BEST Arabidopsis thaliana protein match is: receptor like protein 14 (TAIR:AT1G74180.1); Has 112100 Blast hits to 30260 proteins in 1125 …	3.42805	8.91e-07	0.000110922	PREDICTED: probable LRR receptor-like serine/threonine-protein kinase At1g34110 [Jatropha curcas]	6.17354e-45
lcxylem_139158	35.2	not assigned.unknown	no hits & (original description: no original description)	3.32174	1.08e-06	0.000131451	PREDICTED: LRR receptor-like serine/threonine-protein kinase GSO1 [Populus euphratica]	9.32972e-18
lcxylem_86055	35.2	not assigned.unknown	no hits & (original description: no original description)	3.38566	1.16e-06	0.00014001	hypothetical protein CISIN_1g043924mg, partial [Citrus sinensis]	1.99009e-26
og_xylem_247229	30.2.99	signalling.receptor kinases.misc	(at5g49290 : 135.0) receptor like protein 56 (RLP56); CONTAINS InterPro DOMAIN/s: Leucine-rich repeat, typical subtype (InterPro:IPR003591), Leucine-rich repeat-containing N-terminal domain, type 2 (InterPro:IPR013210), Leucine-rich repeat (InterPro:IPR001611); BEST Arabidopsis thaliana protein match is: receptor like protein 14 (TAIR:AT1G74180.1); Has 112100 Blast hits to 30260 proteins in 1125 …	3.23568	1.48e-06	0.000171633	hypothetical protein POPTR_0005s01150g [Populus trichocarpa] >gi|550337694|gb|ERP60133.1| hypothetical protein POPTR_0005s01150g [Populus trichocarpa]	9.29044e-57
lcxylem_28927	30.2.99	signalling.receptor kinases.misc	(at1g74180 : 119.0) receptor like protein 14 (RLP14); INVOLVED IN: signal transduction; LOCATED IN: chloroplast; EXPRESSED IN: 19 plant structures; EXPRESSED DURING: 13 growth stages; CONTAINS InterPro DOMAIN/s: Leucine-rich repeat, typical subtype (InterPro:IPR003591), Leucine-rich repeat-containing N-terminal domain, type 2 (InterPro:IPR013210), Leucine-rich repeat (InterPro:IPR001611); BEST Ar…	3.31342	2.31e-06	0.000252262	hypothetical protein CISIN_1g0441581mg, partial [Citrus sinensis]	1.16962e-41
lcxylem_25871	30.2.7	signalling.receptor kinases.leucine rich repeat VII	(at3g53240 : 99.4) receptor like protein 45 (RLP45); CONTAINS InterPro DOMAIN/s: Leucine-rich repeat, typical subtype (InterPro:IPR003591), Leucine-rich repeat (InterPro:IPR001611); BEST Arabidopsis thaliana protein match is: receptor like protein 15 (TAIR:AT1G74190.1); Has 114871 Blast hits to 27541 proteins in 1042 species: Archae - 49; Bacteria - 7290; Metazoa - 23394; Fungi - 1166; Plants - 7…	3.29757	2.72e-06	0.000289278	PREDICTED: receptor-like protein 12 [Vitis vinifera]	7.08386e-30
lcxylem_27051	35.2	not assigned.unknown	no hits & (original description: no original description)	3.13981	3.39e-06	0.000349939	PREDICTED: leucine-rich repeat receptor-like protein kinase PXL1 [Nicotiana tomentosiformis]	1.2106e-12
og_xylem_242538	35.2	not assigned.unknown	no hits & (original description: no original description)	3.25957	3.82e-06	0.000387466	Receptor like protein 1, putative [Theobroma cacao] >gi|508782159|gb|EOY29415.1| Receptor like protein 1, putative [Theobroma cacao]	8.58651e-10
lcxylem_84002	35.2	not assigned.unknown	no hits & (original description: no original description)	3.2347	4.28e-06	0.000426282	Receptor like protein 15, putative [Theobroma cacao] >gi|508727838|gb|EOY19735.1| Receptor like protein 15, putative [Theobroma cacao]	8.85769e-15
lcxylem_81434	35.2	not assigned.unknown	no hits & (original description: no original description)	3.18229	4.56e-06	0.000450987	hypothetical protein POPTR_0008s185502g, partial [Populus trichocarpa] >gi|550333388|gb|ERP57768.1| hypothetical protein POPTR_0008s185502g, partial [Populus trichocarpa]	6.02776e-34
lcxylem_86423	30.2.99	signalling.receptor kinases.misc	(at1g74170 : 118.0) receptor like protein 13 (RLP13); CONTAINS InterPro DOMAIN/s: Leucine-rich repeat, typical subtype (InterPro:IPR003591), Leucine-rich repeat (InterPro:IPR001611); BEST Arabidopsis thaliana protein match is: receptor like protein 15 (TAIR:AT1G74190.1); Has 30201 Blast hits to 17322 proteins in 780 species: Archae - 12; Bacteria - 1396; Metazoa - 17338; Fungi - 3422; Plants - 50…	3.22224	4.83e-06	0.000473733	hypothetical protein CISIN_1g040468mg, partial [Citrus sinensis]	4.35144e-39
og_xylem_230814	35.2	not assigned.unknown	no hits & (original description: no original description)	3.16281	5.78e-06	0.000551731	PREDICTED: probable leucine-rich repeat receptor-like protein kinase At2g33170 isoform X2 [Populus euphratica]	6.53288e-17
og_xylem_246321	35.2	not assigned.unknown	no hits & (original description: no original description)	3.17396	6.16e-06	0.000581786	hypothetical protein POPTR_0008s18610g, partial [Populus trichocarpa] >gi|550333394|gb|ERP57774.1| hypothetical protein POPTR_0008s18610g, partial [Populus trichocarpa]	3.23708e-26
lcxylem_21614	35.2	not assigned.unknown	no hits & (original description: no original description)	3.21241	6.39e-06	0.000600396	PREDICTED: LRR receptor-like serine/threonine-protein kinase GSO2 isoform X4 [Gossypium raimondii]	0.00521155
og_xylem_251691	30.2.99	signalling.receptor kinases.misc	(at1g74170 : 130.0) receptor like protein 13 (RLP13); CONTAINS InterPro DOMAIN/s: Leucine-rich repeat, typical subtype (InterPro:IPR003591), Leucine-rich repeat (InterPro:IPR001611); BEST Arabidopsis thaliana protein match is: receptor like protein 15 (TAIR:AT1G74190.1); Has 30201 Blast hits to 17322 proteins in 780 species: Archae - 12; Bacteria - 1396; Metazoa - 17338; Fungi - 3422; Plants - 50…	3.10936	6.78e-06	0.000631278	hypothetical protein POPTR_0005s01150g [Populus trichocarpa] >gi|550337694|gb|ERP60133.1| hypothetical protein POPTR_0005s01150g [Populus trichocarpa]	6.66487e-50
lcxylem_96578	35.2	not assigned.unknown	no hits & (original description: no original description)	3.09632	8.44e-06	0.000761131	PREDICTED: LRR receptor-like serine/threonine-protein kinase GSO2 [Populus euphratica]	1.50408e-19
lcxylem_140946	35.2	not assigned.unknown	no hits & (original description: no original description)	3.14349	1.11e-05	0.000962932	nohit

## Sheet: 1 DEG up in common LC OG
Analysis	Mercator			DESeq2			BLASTX search
id	BinCode	BinName	description	log2FoldChange	pvalue	padj	Hit_def	Hsp_evalue
og_xylem_167711	3.1.3	minor CHO metabolism.raffinose family.stachyose synthases	(ipr008811 : 1500.0) Raffinose synthase & (q93xk2|stsyn_pea : 948.0) Stachyose synthase precursor (EC 2.4.1.67) (Galactinol--raffinose galactosyltransferase) - Pisum sativum (Garden pea) & (at4g01970 : 893.0) Encodes a putative stachyose synthetase.; stachyose synthase (STS); CONTAINS InterPro DOMAIN/s: Glycoside hydrolase, catalytic core (InterPro:IPR017853), Raffinose synthase (InterPro:IPR0088…	3.36316	1.34e-15	1.07e-12	PREDICTED: stachyose synthase-like [Sesamum indicum]	0

## Sheet: 55 DEG up only in OG
Analysis	Mercator			DESeq2			BLASTX
id	BinCode	BinName	description	log2FoldChange	pvalue	padj	Hit_def	Hsp_evalue
og_xylem_233560	35.2	not assigned.unknown	no hits & (original description: no original description)	10.2717	1.96e-70	3.61e-65
og_xylem_110976	35.2	not assigned.unknown	no hits & (original description: no original description)	8.02673	4.45e-35	5.13e-31	hypothetical protein CISIN_1g033335mg [Citrus sinensis]	1.65274e-10
og_xylem_111280	35.2	not assigned.unknown	no hits & (original description: no original description)	7.71266	7.5e-29	3.85e-25
og_xylem_250923	35.2	not assigned.unknown	no hits & (original description: no original description)	7.68361	3.4e-21	6.64e-18	Dicer-like protein 2 [Salvia miltiorrhiza]	4.90938e-19
og_xylem_111461	35.2	not assigned.unknown	no hits & (original description: no original description)	8.20308	6.87e-78	2.54e-72	dehydrin 1 [Rhododendron catawbiense]	6.85895e-08
og_xylem_45532	33.2	development.late embryogenesis abundant	(p83442|lead3_dauca : 186.0) Late embryogenesis abundant protein Dc3 - Daucus carota (Carrot) & (at1g52690 : 125.0) Late embryogenesis abundant protein (LEA) family protein; BEST Arabidopsis thaliana protein match is: Late embryogenesis abundant protein (LEA) family protein (TAIR:AT3G15670.1); Has 35333 Blast hits to 34131 proteins in 2444 species: Archae - 798; Bacteria - 22429; Metazoa - 974; F…	7.45278	1.56e-37	2.06e-33	late embryogenesis abundant protein [Catharanthus roseus]	1.69568e-50
og_xylem_184118	35.2	not assigned.unknown	no hits & (original description: no original description)	7.60305	2.93e-16	2.7e-13	unnamed protein product [Coffea canephora]	2.64154e-05
og_xylem_19219	35.2	not assigned.unknown	no hits & (original description: no original description)	7.59762	2.56e-16	2.39e-13	hypothetical protein VITISV_008804 [Vitis vinifera]	0.908817
og_xylem_251384	30.2.17	signalling.receptor kinases.DUF 26	(at4g23180 : 456.0) Encodes a receptor-like protein kinase. Naming convention from Chen et al 2003 (PMID 14756307); cysteine-rich RLK (RECEPTOR-like protein kinase) 10 (CRK10); FUNCTIONS IN: protein serine/threonine kinase activity, protein kinase activity, kinase activity, ATP binding; INVOLVED IN: protein amino acid phosphorylation; LOCATED IN: plasma membrane; EXPRESSED IN: 22 plant structures…	7.23844	1.24e-43	2.69e-39	PREDICTED: cysteine-rich receptor-like protein kinase 10-like [Citrus sinensis]	0
og_xylem_193626	35.2	not assigned.unknown	no hits & (original description: no original description)	7.5985	1.5e-16	1.49e-13	PREDICTED: putative late blight resistance protein homolog R1B-17 [Sesamum indicum]	2.65293e-39
og_xylem_159174	35.2	not assigned.unknown	no hits & (original description: no original description)	7.08611	3.88e-25	1.24e-21	PREDICTED: uncharacterized protein LOC104879031 isoform X2 [Vitis vinifera]	0.000769688
og_xylem_194036	35.2	not assigned.unknown	no hits & (original description: no original description)	6.75471	2.7e-18	3.68e-15	PREDICTED: anthocyanidin 3-O-glucosyltransferase 5-like [Glycine max]	0.803566
og_xylem_187592	35.2	not assigned.unknown	no hits & (original description: no original description)	6.81985	4.19e-22	9.43e-19	hypothetical protein F383_20291 [Gossypium arboreum]	5.16892
og_xylem_83836	35.2	not assigned.unknown	no hits & (original description: no original description)	7.4464	7.69e-16	6.55e-13	PREDICTED: GDSL esterase/lipase At5g55050-like [Sesamum indicum]	1.25439e-32
og_xylem_94456	17.3.2.99	hormone metabolism.brassinosteroid.signal transduction.other	(p52711|cbp23_horvu : 387.0) Serine carboxypeptidase II-3 precursor (EC 3.4.16.6) (CP-MII.3) [Contains: Serine carboxypeptidase II-3 chain A; Serine carboxypeptidase II-3 chain B] - Hordeum vulgare (Barley) & (at3g63470 : 365.0) serine carboxypeptidase-like 40 (scpl40); FUNCTIONS IN: serine-type carboxypeptidase activity; INVOLVED IN: proteolysis; LOCATED IN: endomembrane system; EXPRESSED IN: 8 …	7.37686	9.73e-16	8.14e-13	PREDICTED: serine carboxypeptidase II-3-like [Sesamum indicum]	0
og_xylem_195754	35.2	not assigned.unknown	no hits & (original description: no original description)	6.77056	5.99e-16	5.15e-13
og_xylem_147530	35.2	not assigned.unknown	no hits & (original description: no original description)	7.27748	3.72e-15	2.84e-12
og_xylem_111467	35.2	not assigned.unknown	no hits & (original description: no original description)	6.49163	2.28e-20	3.98e-17	unnamed protein product [Coffea canephora]	6.73423e-22
og_xylem_61765	35.2	not assigned.unknown	no hits & (original description: no original description)	6.437	4.79e-16	4.27e-13	RpoC2 (chloroplast) [Ostreococcus tauri]	5.351
og_xylem_72772	35.2	not assigned.unknown	no hits & (original description: no original description)	6.60694	1.28e-14	8.82e-12	PREDICTED: LOW QUALITY PROTEIN: uncharacterized protein LOC105949058 [Erythranthe guttatus]	0.00010971
og_xylem_102034	28.1	DNA.synthesis/chromatin structure	(at2g47330 : 91.3) P-loop containing nucleoside triphosphate hydrolases superfamily protein; FUNCTIONS IN: helicase activity, nucleic acid binding, ATP binding, ATP-dependent helicase activity; INVOLVED IN: biological_process unknown; LOCATED IN: cellular_component unknown; EXPRESSED IN: 24 plant structures; EXPRESSED DURING: 15 growth stages; CONTAINS InterPro DOMAIN/s: RNA helicase, DEAD-box ty…	6.5931	9.23e-14	5.41e-11	PREDICTED: DEAD-box ATP-dependent RNA helicase 24 isoform X1 [Sesamum indicum]	5.68263e-27
og_xylem_233008	35.2	not assigned.unknown	no hits & (original description: no original description)	6.58561	1.98e-13	1.09e-10
og_xylem_225531	35.2	not assigned.unknown	no hits & (original description: no original description)	6.57328	3.15e-14	2.03e-11	PREDICTED: G-type lectin S-receptor-like serine/threonine-protein kinase SD3-1 [Elaeis guineensis]	0.0192793
og_xylem_250382	35.2	not assigned.unknown	no hits & (original description: no original description)	6.52593	9.74e-15	6.89e-12	hypothetical protein B456_008G014500 [Gossypium raimondii]	3.45366
og_xylem_183595	35.2	not assigned.unknown	no hits & (original description: no original description)	6.96494	1.19e-13	6.86e-11	unnamed protein product [Coffea canephora]	0.00829796
og_xylem_2984	35.2	not assigned.unknown	no hits & (original description: no original description)	6.9108	3.1e-13	1.62e-10
og_xylem_100709	35.2	not assigned.unknown	no hits & (original description: no original description)	6.90806	2.5e-13	1.33e-10	PREDICTED: phosphatidylinositol/phosphatidylcholine transfer protein SFH8 isoform X1 [Jatropha curcas] >gi|643735120|gb|KDP41761.1| hypothetical protein JCGZ_26779 [Jatropha curcas]	1.98435e-18
og_xylem_46773	35.2	not assigned.unknown	no hits & (original description: no original description)	6.86782	5.68e-13	2.79e-10	hypothetical protein MIMGU_mgv1a0008291mg, partial [Erythranthe guttata]	0.000104567
og_xylem_136428	35.2	not assigned.unknown	no hits & (original description: no original description)	6.78888	1.08e-12	4.89e-10
og_xylem_167273	35.2	not assigned.unknown	no hits & (original description: no original description)	6.26543	3.46e-13	1.79e-10
og_xylem_237070	20.1.7	stress.biotic.PR-proteins	(p29060|chia_tobac : 190.0) Acidic endochitinase precursor (EC 3.2.1.14) - Nicotiana tabacum (Common tobacco) & (at5g24090 : 169.0) Chitinase A (class III) expressed exclusively under environmental stress conditions.; chitinase A (CHIA); FUNCTIONS IN: cation binding, hydrolase activity, hydrolyzing O-glycosyl compounds, catalytic activity; INVOLVED IN: response to salt stress, response to cold, c…	6.2764	1.79e-16	1.73e-13	PREDICTED: acidic endochitinase-like [Gossypium raimondii] >gi|763757301|gb|KJB24632.1| hypothetical protein B456_004G154400 [Gossypium raimondii]	6.46594e-65
og_xylem_120542	35.2	not assigned.unknown	no hits & (original description: no original description)	6.71462	3.43e-12	1.42e-09	PREDICTED: probable mediator of RNA polymerase II transcription subunit 37e [Glycine max]	1.02013
og_xylem_114934	35.2	not assigned.unknown	no hits & (original description: no original description)	6.68884	8.92e-12	3.41e-09
og_xylem_95282	35.2	not assigned.unknown	no hits & (original description: no original description)	6.69889	3e-12	1.26e-09
og_xylem_220775	35.2	not assigned.unknown	no hits & (original description: no original description)	6.22	1.44e-13	8.18e-11
og_xylem_251427	35.2	not assigned.unknown	no hits & (original description: no original description)	6.23099	9.23e-17	9.49e-14
og_xylem_195761	35.2	not assigned.unknown	no hits & (original description: no original description)	6.09631	1.3e-20	2.32e-17	PREDICTED: wound-induced protein 1 [Nicotiana sylvestris]	1.21454e-08
og_xylem_106328	35.2	not assigned.unknown	no hits & (original description: no original description)	5.93427	5.83e-20	9.61e-17	PREDICTED: probable WRKY transcription factor 38 [Elaeis guineensis]	2.3291
lcxylem_30966	35.2	not assigned.unknown	no hits & (original description: no original description)	5.94084	1.29e-19	2e-16	early light-induced protein 4 [Rhododendron catawbiense]	1.98627e-09
og_xylem_146321	10.7	cell wall.modification	(at4g17030 : 223.0) Encodes EXLB1 (expansin-like B1), a member of the expansin family.; expansin-like B1 (EXLB1); INVOLVED IN: sexual reproduction, unidimensional cell growth, plant-type cell wall loosening; LOCATED IN: endomembrane system, extracellular region; EXPRESSED IN: 19 plant structures; EXPRESSED DURING: 9 growth stages; CONTAINS InterPro DOMAIN/s: Pollen allergen, N-terminal (InterPro:…	6.14281	6.19e-20	1.02e-16	PREDICTED: expansin-like B1 [Sesamum indicum]	8.00083e-88
og_xylem_250553	35.2	not assigned.unknown	no hits & (original description: no original description)	5.78894	5.41e-20	9.04e-17	lectin [Glycine max] >gi|4995205|emb|CAB44031.1| lectin [Glycine max]	0.00135574
og_xylem_159164	35.2	not assigned.unknown	no hits & (original description: no original description)	5.67384	1.72e-16	1.68e-13
og_xylem_96279	35.2	not assigned.unknown	no hits & (original description: no original description)	5.72777	3.1e-20	5.28e-17	BnaA03g21350D [Brassica napus]	0.212169
og_xylem_197731	30.11	signalling.light	(at4g14690 : 161.0) Encodes an early light-induced protein. ELIPs are thought not to be directly involved in the synthesis and assembly of specific photosynthetic complexes, but rather affect the biogenesis of all chlorophyll-binding complexes. A study (PMID 17553115) has shown that the chlorophyll synthesis pathway was downregulated as a result of constitutive ELIP2 expression, leading to decrea…	5.87912	5.66e-36	6.96e-32	unnamed protein product [Coffea canephora]	4.93236e-54
og_xylem_48405	35.2	not assigned.unknown	no hits & (original description: no original description)	5.47915	5.05e-18	6.55e-15	PREDICTED: thiosulfate sulfurtransferase 18-like [Nelumbo nucifera] >gi|720034696|ref|XP_010266802.1| PREDICTED: thiosulfate sulfurtransferase 18-like [Nelumbo nucifera]	1.09692e-06
og_xylem_159491	35.2	not assigned.unknown	no hits & (original description: no original description)	5.62021	1.38e-31	1.04e-27	polyprotein, partial [Ananas comosus]	4.76124e-28
lcxylem_5286	35.2	not assigned.unknown	no hits & (original description: no original description)	5.57466	4.45e-24	1.23e-20	PREDICTED: protein SUPPRESSOR OF PHYA-105 1 [Cicer arietinum] >gi|502179273|ref|XP_004516401.1| PREDICTED: protein SUPPRESSOR OF PHYA-105 1 [Cicer arietinum]	0.520512
lcxylem_81506	30.11	signalling.light	(p11432|eli_pea : 114.0) Early light-induced protein, chloroplast precursor (ELIP) - Pisum sativum (Garden pea) & (at4g14690 : 107.0) Encodes an early light-induced protein. ELIPs are thought not to be directly involved in the synthesis and assembly of specific photosynthetic complexes, but rather affect the biogenesis of all chlorophyll-binding complexes. A study (PMID 17553115) has shown that t…	5.68351	2.68e-35	3.2e-31	putative early light induced protein 2 [Camellia sinensis] >gi|259018361|gb|ACV89763.1| putative early light induced protein 2 [Camellia sinensis]	3.89143e-37
og_xylem_237030	35.2	not assigned.unknown	no hits & (original description: no original description)	5.45381	1.56e-17	1.87e-14	PREDICTED: uncharacterized protein LOC105137668 isoform X1 [Populus euphratica]	1.62206e-06
og_xylem_194410	20.1.7.6.1	stress.biotic.PR-proteins.proteinase inhibitors.trypsin inhibitor	(at1g17860 : 146.0) Kunitz family trypsin and protease inhibitor protein; FUNCTIONS IN: endopeptidase inhibitor activity; INVOLVED IN: biological_process unknown; LOCATED IN: apoplast, cell wall; EXPRESSED IN: 17 plant structures; EXPRESSED DURING: 13 growth stages; CONTAINS InterPro DOMAIN/s: Proteinase inhibitor I3, Kunitz legume (InterPro:IPR002160), Kunitz inhibitor ST1-like (InterPro:IPR0110…	5.16666	2.02e-12	8.76e-10	PREDICTED: miraculin-like [Fragaria vesca subsp. vesca]	1.29157e-53
og_xylem_175154	10.7	cell wall.modification	(at4g17030 : 242.0) Encodes EXLB1 (expansin-like B1), a member of the expansin family.; expansin-like B1 (EXLB1); INVOLVED IN: sexual reproduction, unidimensional cell growth, plant-type cell wall loosening; LOCATED IN: endomembrane system, extracellular region; EXPRESSED IN: 19 plant structures; EXPRESSED DURING: 9 growth stages; CONTAINS InterPro DOMAIN/s: Pollen allergen, N-terminal (InterPro:…	5.35556	1.68e-18	2.34e-15	PREDICTED: expansin-like B1 [Sesamum indicum]	2.28769e-99
og_xylem_173560	35.2	not assigned.unknown	no hits & (original description: no original description)	5.32705	5.4e-53	2.49e-48	unnamed protein product [Coffea canephora]	2.61707
og_xylem_183012	35.2	not assigned.unknown	no hits & (original description: no original description)	4.96172	3.89e-18	5.19e-15	PREDICTED: uncharacterized protein LOC105137668 isoform X1 [Populus euphratica]	5.22615e-06
og_xylem_175933	29.5.1	protein.degradation.subtilases	(at1g32940 : 760.0) SBT3.5; FUNCTIONS IN: identical protein binding, serine-type endopeptidase activity; INVOLVED IN: proteolysis, negative regulation of catalytic activity; LOCATED IN: apoplast; EXPRESSED IN: 12 plant structures; EXPRESSED DURING: LP.06 six leaves visible, LP.04 four leaves visible, 4 anthesis, F mature embryo stage, petal differentiation and expansion stage; CONTAINS InterPro D…	4.71479	2.42e-38	3.73e-34	PREDICTED: subtilisin-like protease SBT3.5 [Sesamum indicum]	0
og_xylem_197916	16.8.3	secondary metabolism.flavonoids.dihydroflavonols	(at5g24530 : 466.0) Encodes a putative 2OG-Fe(II) oxygenase that is defense-associated but required for susceptibility to downy mildew.; DOWNY MILDEW RESISTANT 6 (DMR6); FUNCTIONS IN: oxidoreductase activity, acting on paired donors, with incorporation or reduction of molecular oxygen, 2-oxoglutarate as one donor, and incorporation of one atom each of oxygen into both donors, oxidoreductase activ…	4.56707	1.66e-24	4.86e-21	PREDICTED: flavanone 3-dioxygenase [Nicotiana sylvestris]	0

## Sheet: 235 DEG down only in LC
Analysis	Mercator			DESeq2			BLASTX search
id	BinCode	BinName	description	log2FoldChange	pvalue	padj	Hit_def	Hsp_evalue
lcxylem_146911	35.2	not assigned.unknown	no hits & (original description: no original description)	-3.99673	2.21e-13	1.26e-10	PREDICTED: uncharacterized protein LOC103827634 [Brassica rapa]	3.2357
lcxylem_168024	35.2	not assigned.unknown	no hits & (original description: no original description)	-3.12272	4.3e-06	0.00042816	unknown [Medicago truncatula]	1.44899e-17
lcxylem_170471	35.2	not assigned.unknown	no hits & (original description: no original description)	-2.85156	3.6e-06	0.000368407	hypothetical protein POPTR_0017s07470g [Populus trichocarpa] >gi|550319702|gb|ERP50831.1| hypothetical protein POPTR_0017s07470g [Populus trichocarpa]	0.018845
lcxylem_170478	16.8.3	secondary metabolism.flavonoids.dihydroflavonols	(at1g01390 : 196.0) UDP-Glycosyltransferase superfamily protein; FUNCTIONS IN: UDP-glycosyltransferase activity, transferase activity, transferring glycosyl groups; INVOLVED IN: metabolic process; EXPRESSED IN: 7 plant structures; EXPRESSED DURING: 9 growth stages; CONTAINS InterPro DOMAIN/s: UDP-glucuronosyl/UDP-glucosyltransferase (InterPro:IPR002213); BEST Arabidopsis thaliana protein match is…	-4.66575	7.58e-14	4.55e-11	PREDICTED: hydroquinone glucosyltransferase-like [Sesamum indicum]	1.14481e-80
lcxylem_170621	27.3.3	RNA.regulation of transcription.AP2/EREBP, APETALA2/Ethylene-responsive element binding protein family	(at1g01250 : 177.0) encodes a member of the DREB subfamily A-4 of ERF/AP2 transcription factor family. The protein contains one AP2 domain. There are 17 members in this subfamily including TINY.; Integrase-type DNA-binding superfamily protein; FUNCTIONS IN: DNA binding, sequence-specific DNA binding transcription factor activity; INVOLVED IN: regulation of transcription, DNA-dependent; LOCATED IN…	-3.74166	6.88e-15	4.89e-12	PREDICTED: ethylene-responsive transcription factor ERF023-like [Erythranthe guttatus] >gi|604334817|gb|EYU38883.1| hypothetical protein MIMGU_mgv1a014821mg [Erythranthe guttata]	2.01361e-70
lcxylem_170720	34.11	transport.NDP-sugars at the ER	(at5g25340 : 113.0) Ubiquitin-like superfamily protein; BEST Arabidopsis thaliana protein match is: Ubiquitin-like superfamily protein (TAIR:AT4G32270.1); Has 1807 Blast hits to 1807 proteins in 277 species: Archae - 0; Bacteria - 0; Metazoa - 736; Fungi - 347; Plants - 385; Viruses - 0; Other Eukaryotes - 339 (source: NCBI BLink). & (reliability: 206.0) & (original description: no original descr…	-4.16109	2.57e-11	9.9e-09	PREDICTED: uncharacterized protein LOC105158371 [Sesamum indicum]	1.08018e-55
lcxylem_171745	26.12	misc.peroxidases	(at5g05340 : 431.0) Peroxidase superfamily protein; FUNCTIONS IN: protein binding, peroxidase activity; INVOLVED IN: response to oxidative stress, oxidation reduction; LOCATED IN: apoplast, cell wall; EXPRESSED IN: 9 plant structures; EXPRESSED DURING: LP.04 four leaves visible, 4 anthesis, C globular stage, petal differentiation and expansion stage; CONTAINS InterPro DOMAIN/s: Haem peroxidase (I…	-3.72697	2.91e-32	1.8e-28	PREDICTED: peroxidase 4-like [Erythranthe guttatus] >gi|604347847|gb|EYU46002.1| hypothetical protein MIMGU_mgv1a009759mg [Erythranthe guttata]	0
lcxylem_172068	35.1	not assigned.no ontology	(at5g41040 : 645.0) Encodes a feruloyl-CoA transferase required for suberin synthesis. Has feruloyl-CoA-dependent feruloyl transferase activity towards substrates with a primary alcohol.; HXXXD-type acyl-transferase family protein; CONTAINS InterPro DOMAIN/s: Transferase (InterPro:IPR003480); BEST Arabidopsis thaliana protein match is: HXXXD-type acyl-transferase family protein (TAIR:AT5G63560.1)…	-4.28068	2.28e-29	1.13e-25	PREDICTED: omega-hydroxypalmitate O-feruloyl transferase isoform X1 [Sesamum indicum]	0
lcxylem_179083	16.10	secondary metabolism.simple phenols	(at5g01190 : 305.0) putative laccase, a member of laccase family of genes (17 members in Arabidopsis).; laccase 10 (LAC10); FUNCTIONS IN: laccase activity; INVOLVED IN: oxidation reduction, lignin catabolic process; LOCATED IN: endomembrane system, apoplast; EXPRESSED IN: 9 plant structures; EXPRESSED DURING: petal differentiation and expansion stage; CONTAINS InterPro DOMAIN/s: Multicopper oxida…	-4.59238	4.01e-12	1.82e-09	PREDICTED: laccase-4-like isoform X2 [Erythranthe guttatus]	9.66279e-104
lcxylem_179574	30.2.3	signalling.receptor kinases.leucine rich repeat III	(at5g16590 : 161.0) Leucine-rich repeat protein kinase family protein; FUNCTIONS IN: protein serine/threonine kinase activity, kinase activity, ATP binding; INVOLVED IN: protein amino acid phosphorylation, transmembrane receptor protein tyrosine kinase signaling pathway, response to symbiotic fungus; LOCATED IN: plasma membrane, membrane, plant-type cell wall; EXPRESSED IN: 24 plant structures; E…	-4.12993	5.13e-15	3.69e-12	PREDICTED: probable inactive receptor kinase At1g48480 [Sesamum indicum]	2.67749e-81
lcxylem_179577	29.5.1	protein.degradation.subtilases	(at5g67360 : 300.0) Encodes a subtilisin-like serine protease essential for mucilage release from seed coats.; ARA12; FUNCTIONS IN: serine-type endopeptidase activity; INVOLVED IN: proteolysis, seed coat development, mucilage metabolic process involved seed coat development, mucilage extrusion from seed coat; LOCATED IN: extracellular region, apoplast, cell wall, plant-type cell wall; EXPRESSED I…	-3.56743	1.33e-11	5.37e-09	PREDICTED: subtilisin-like protease [Sesamum indicum]	2.38457e-112
lcxylem_179721	31.1	cell.organisation	(q5jmf2|abil5_orysa : 110.0) Probable protein ABIL5 (Abl interactor-like protein 5) - Oryza sativa (Rice) & (at2g46225 : 85.1) Encodes a subunit of the WAVE complex. The WAVE complex is required for activation of ARP2/3 complex which functions in actin microfilament nucleation and branching. One of four ABI-like proteins.; ABI-1-like 1 (ABIL1); FUNCTIONS IN: molecular_function unknown; INVOLVED I…	-4.07727	1.16e-13	6.75e-11	PREDICTED: probable protein ABIL5 isoform X2 [Nicotiana sylvestris]	1.22371e-46
lcxylem_180082	27.3.99	RNA.regulation of transcription.unclassified	(at1g66810 : 241.0) Zinc finger C-x8-C-x5-C-x3-H type family protein; FUNCTIONS IN: zinc ion binding, nucleic acid binding; INVOLVED IN: biological_process unknown; EXPRESSED IN: 20 plant structures; EXPRESSED DURING: 13 growth stages; CONTAINS InterPro DOMAIN/s: Zinc finger, CCCH-type (InterPro:IPR000571); BEST Arabidopsis thaliana protein match is: Zinc finger C-x8-C-x5-C-x3-H type family prote…	-4.13629	3.67e-26	1.33e-22	PREDICTED: zinc finger CCCH domain-containing protein 14 [Sesamum indicum]	1.4943e-140
lcxylem_180346	29.5	protein.degradation	(at3g52500 : 419.0) Eukaryotic aspartyl protease family protein; FUNCTIONS IN: aspartic-type endopeptidase activity; INVOLVED IN: proteolysis; LOCATED IN: cell wall, membrane, plant-type cell wall; EXPRESSED IN: 22 plant structures; EXPRESSED DURING: 13 growth stages; CONTAINS InterPro DOMAIN/s: Peptidase aspartic (InterPro:IPR021109), Peptidase aspartic, catalytic (InterPro:IPR009007), Peptidase…	-3.65038	6.73e-22	1.41e-18	PREDICTED: aspartic proteinase nepenthesin-1-like [Sesamum indicum]	0
lcxylem_184090	35.2	not assigned.unknown	no hits & (original description: no original description)	-5.46899	2e-18	2.42e-15	PREDICTED: laccase-12-like [Erythranthe guttatus] >gi|604344727|gb|EYU43442.1| hypothetical protein MIMGU_mgv1a003472mg [Erythranthe guttata]	1.18358e-09
lcxylem_185568	26.21	misc.protease inhibitor/seed storage/lipid transfer protein (LTP) family protein	(at1g12090 : 90.5) extensin-like protein (ELP); extensin-like protein (ELP); FUNCTIONS IN: lipid binding; INVOLVED IN: lipid transport; LOCATED IN: endomembrane system; EXPRESSED IN: 22 plant structures; EXPRESSED DURING: 13 growth stages; CONTAINS InterPro DOMAIN/s: Bifunctional inhibitor/plant lipid transfer protein/seed storage (InterPro:IPR016140), Plant lipid transfer protein/seed storage/tr…	-3.07926	4.42e-09	1.07e-06	hypothetical protein MIMGU_mgv1a017316mg [Erythranthe guttata]	2.25652e-30
lcxylem_185762	23.3.1.1	nucleotide metabolism.salvage.phosphoribosyltransferases.aprt	(at4g22570 : 298.0) Encodes an adenine phosphoribosyltransferase (APT; EC 2.4.2.7), which is a constitutively expressed enzyme involved in the one-step salvage of adenine to AMP. APT3 has higher affinity for zeatin, isopentenyladenine and benzyladenine than APT1 but lower Vmax than APT1.; adenine phosphoribosyl transferase 3 (APT3); CONTAINS InterPro DOMAIN/s: Adenine phosphoribosyl transferase (…	-3.78573	1.11e-24	3.35e-21	PREDICTED: adenine phosphoribosyltransferase 3 [Nicotiana tomentosiformis]	9.49246e-114
lcxylem_185828	10.3.2	cell wall.hemicellulose synthesis.glucuronoxylan	(at2g37090 : 375.0) The IRX9 gene encodes a putative family 43 glycosyl transferase. It was coordinately expressed with the cellulose synthase subunits during secondary cell wall formation. Cell wall analysis revealed a decrease in the abundance of xylan in the irx9 mutant, indicating that IRX9 is required for xylan synthesis. Mutants have irregular xylem phenotype suggesting a role in secondary …	-5.36271	1.75e-28	7.93e-25	PREDICTED: probable beta-1,4-xylosyltransferase IRX9 [Sesamum indicum]	1.80892e-164
lcxylem_186086	10.6.2	cell wall.degradation.mannan-xylose-arabinose-fucose	(at1g02640 : 870.0) encodes a protein similar to a beta-xylosidase located in the extracellular matrix. This is a member of glycosyl hydrolase family 3 and has six other closely related members.; beta-xylosidase 2 (BXL2); FUNCTIONS IN: hydrolase activity, hydrolyzing O-glycosyl compounds; INVOLVED IN: carbohydrate metabolic process; LOCATED IN: plant-type cell wall; EXPRESSED IN: 23 plant structu…	-4.78106	3.21e-44	3.97e-40	PREDICTED: probable beta-D-xylosidase 2 [Sesamum indicum]	0
lcxylem_190495	20.1	stress.biotic	(at3g44220 : 96.7) Late embryogenesis abundant (LEA) hydroxyproline-rich glycoprotein family; CONTAINS InterPro DOMAIN/s: Late embryogenesis abundant protein, group 2 (InterPro:IPR004864); BEST Arabidopsis thaliana protein match is: Late embryogenesis abundant (LEA) hydroxyproline-rich glycoprotein family (TAIR:AT5G22200.1); Has 838 Blast hits to 838 proteins in 28 species: Archae - 0; Bacteria -…	-3.87886	1.24e-13	7.19e-11	PREDICTED: protein YLS9 [Sesamum indicum]	4.56273e-34
lcxylem_191082	26.28	misc.GDSL-motif lipase	(at2g23540 : 254.0) GDSL-like Lipase/Acylhydrolase superfamily protein; FUNCTIONS IN: hydrolase activity, acting on ester bonds, carboxylesterase activity; INVOLVED IN: lipid metabolic process; LOCATED IN: endomembrane system; EXPRESSED IN: embryo, hypocotyl, root, flower; EXPRESSED DURING: 4 anthesis, C globular stage; CONTAINS InterPro DOMAIN/s: Lipase, GDSL (InterPro:IPR001087); BEST Arabidops…	-3.9675	5.47e-11	1.98e-08	PREDICTED: GDSL esterase/lipase At2g23540 [Sesamum indicum]	9.67348e-94
lcxylem_191834	20.1	stress.biotic	(at4g25780 : 231.0) CAP (Cysteine-rich secretory proteins, Antigen 5, and Pathogenesis-related 1 protein) superfamily protein; FUNCTIONS IN: molecular_function unknown; INVOLVED IN: biological_process unknown; LOCATED IN: endomembrane system, extracellular region; EXPRESSED IN: 14 plant structures; EXPRESSED DURING: 11 growth stages; CONTAINS InterPro DOMAIN/s: Allergen V5/Tpx-1 related, conserve…	-3.89421	1.25e-11	5.07e-09	PREDICTED: pathogenesis-related protein PR-1-like [Sesamum indicum]	7.74181e-102
lcxylem_196846	35.1	not assigned.no ontology	(at1g25570 : 181.0) Di-glucose binding protein with Leucine-rich repeat domain; LOCATED IN: plasma membrane, vacuole; EXPRESSED IN: 22 plant structures; EXPRESSED DURING: 13 growth stages; CONTAINS InterPro DOMAIN/s: Malectin/receptor-like protein kinase (InterPro:IPR021720), Leucine-rich repeat (InterPro:IPR001611); BEST Arabidopsis thaliana protein match is: receptor like protein 4 (TAIR:AT1G28…	-3.53222	2.51e-10	7.98e-08	hypothetical protein M569_11171, partial [Genlisea aurea]	3.57066e-64
lcxylem_197693	35.2	not assigned.unknown	no hits & (original description: no original description)	-3.63565	2.7e-33	1.83e-29	PREDICTED: uncharacterized protein LOC105960799 [Erythranthe guttatus] >gi|604329263|gb|EYU34594.1| hypothetical protein MIMGU_mgv1a016516mg [Erythranthe guttata]	3.94005e-14
lcxylem_198020	26.10	misc.cytochrome P450	(at5g58860 : 412.0) Encodes a member of the CYP86A subfamily of cytochrome p450 genes. Expressed significantly only in root tissue.; "cytochrome P450, family 86, subfamily A, polypeptide 1" (CYP86A1); FUNCTIONS IN: alkane 1-monooxygenase activity, oxygen binding; INVOLVED IN: fatty acid metabolic process, suberin biosynthetic process; LOCATED IN: vacuole; EXPRESSED IN: hypocotyl, root; CONTAINS I…	-4.52041	8.94e-20	1.34e-16	PREDICTED: cytochrome P450 86A1 [Sesamum indicum]	8.81477e-163
lcxylem_198510	35.2	not assigned.unknown	(at5g05480 : 459.0) Peptide-N4-(N-acetyl-beta-glucosaminyl)asparagine amidase A protein; FUNCTIONS IN: molecular_function unknown; INVOLVED IN: biological_process unknown; LOCATED IN: vacuole; EXPRESSED IN: 21 plant structures; EXPRESSED DURING: 10 growth stages; CONTAINS InterPro DOMAIN/s: Peptide-N4-(N-acetyl-beta-glucosaminyl)asparagine amidase A (InterPro:IPR021102); BEST Arabidopsis thaliana…	-3.44192	5.31e-09	1.26e-06	PREDICTED: peptide-N4-(N-acetyl-beta-glucosaminyl)asparagine amidase A-like [Sesamum indicum]	0
lcxylem_201034	35.2	not assigned.unknown	no hits & (original description: no original description)	-6.46185	4.26e-48	6.94e-44	PREDICTED: vegetative cell wall protein gp1-like [Sesamum indicum]	1.68912e-11
lcxylem_201200	16.10	secondary metabolism.simple phenols	(at2g40370 : 150.0) putative laccase, a member of laccase family of genes (17 members in Arabidopsis).; laccase 5 (LAC5); FUNCTIONS IN: laccase activity; INVOLVED IN: response to copper ion; LOCATED IN: endomembrane system, apoplast; EXPRESSED IN: 8 plant structures; EXPRESSED DURING: 4 anthesis, petal differentiation and expansion stage; CONTAINS InterPro DOMAIN/s: Multicopper oxidase, type 3 (I…	-5.34508	2.18e-17	2.29e-14	PREDICTED: laccase-12-like [Nicotiana sylvestris]	2.1537e-46
lcxylem_202737	26.10	misc.cytochrome P450	(at5g58860 : 367.0) Encodes a member of the CYP86A subfamily of cytochrome p450 genes. Expressed significantly only in root tissue.; "cytochrome P450, family 86, subfamily A, polypeptide 1" (CYP86A1); FUNCTIONS IN: alkane 1-monooxygenase activity, oxygen binding; INVOLVED IN: fatty acid metabolic process, suberin biosynthetic process; LOCATED IN: vacuole; EXPRESSED IN: hypocotyl, root; CONTAINS I…	-4.02526	4.02e-22	8.73e-19	PREDICTED: cytochrome P450 86A1 [Sesamum indicum]	2.86645e-133
lcxylem_203231	30.3	signalling.calcium	(at3g59690 : 411.0) IQ-domain 13 (IQD13); FUNCTIONS IN: calmodulin binding; LOCATED IN: plasma membrane; EXPRESSED IN: 19 plant structures; EXPRESSED DURING: 8 growth stages; CONTAINS InterPro DOMAIN/s: IQ calmodulin-binding region (InterPro:IPR000048); BEST Arabidopsis thaliana protein match is: IQ-domain 14 (TAIR:AT2G43680.1); Has 1694 Blast hits to 1201 proteins in 100 species: Archae - 0; Bac…	-3.72847	1.6e-50	3.19e-46	unnamed protein product [Coffea canephora]	0
lcxylem_203733	16.10	secondary metabolism.simple phenols	(at5g05390 : 82.0) putative laccase, a member of laccase family of genes (17 members in Arabidopsis).; laccase 12 (LAC12); FUNCTIONS IN: laccase activity; INVOLVED IN: oxidation reduction, lignin catabolic process; LOCATED IN: endomembrane system, apoplast; EXPRESSED IN: 7 plant structures; EXPRESSED DURING: petal differentiation and expansion stage; CONTAINS InterPro DOMAIN/s: Multicopper oxidas…	-4.39654	5.52e-12	2.41e-09	hypothetical protein B456_010G1942002, partial [Gossypium raimondii]	2.4247e-22
lcxylem_205164	35.2	not assigned.unknown	no hits & (original description: no original description)	-4.29032	1.59e-29	8.01e-26	PREDICTED: transmembrane emp24 domain-containing protein p24delta8 [Camelina sativa]	0.26804
lcxylem_206293	35.2	not assigned.unknown	no hits & (original description: no original description)	-4.14424	3.18e-12	1.47e-09	hypothetical protein ZEAMMB73_225724 [Zea mays]	0.0264916
lcxylem_207513	35.2	not assigned.unknown	no hits & (original description: no original description)	-4.29689	9.57e-42	1.01e-37	defensin [Pyrus pyrifolia] >gi|440355212|gb|AGC00408.1| defensin 1 [Pyrus pyrifolia]	0.431488
lcxylem_219390	35.2	not assigned.unknown	no hits & (original description: no original description)	-3.94276	4.62e-16	3.98e-13	hypothetical protein Csa_5G468430 [Cucumis sativus]	1.62949
lcxylem_220845	35.2	not assigned.unknown	no hits & (original description: no original description)	-4.84359	3.9e-15	2.89e-12
lcxylem_220864	35.2	not assigned.unknown	(original description: no original description)	-2.68781	7.59e-06	0.000694447	putative defensin protein 1 [Olea europaea]	8.78488e-23
lcxylem_221006	35.2	not assigned.unknown	no hits & (original description: no original description)	-4.44707	5.62e-17	5.52e-14	PREDICTED: uncharacterized protein LOC104249134 [Nicotiana sylvestris]	4.52e-06
lcxylem_221257	16.10	secondary metabolism.simple phenols	(at5g01190 : 281.0) putative laccase, a member of laccase family of genes (17 members in Arabidopsis).; laccase 10 (LAC10); FUNCTIONS IN: laccase activity; INVOLVED IN: oxidation reduction, lignin catabolic process; LOCATED IN: endomembrane system, apoplast; EXPRESSED IN: 9 plant structures; EXPRESSED DURING: petal differentiation and expansion stage; CONTAINS InterPro DOMAIN/s: Multicopper oxida…	-4.0376	6.66e-12	2.87e-09	PREDICTED: laccase-4-like [Sesamum indicum]	9.32141e-106
lcxylem_221783	26.28	misc.GDSL-motif lipase	(at5g22810 : 434.0) GDSL-like Lipase/Acylhydrolase superfamily protein; FUNCTIONS IN: lipase activity, hydrolase activity, acting on ester bonds, carboxylesterase activity; INVOLVED IN: lipid metabolic process; LOCATED IN: endomembrane system; CONTAINS InterPro DOMAIN/s: Lipase, GDSL (InterPro:IPR001087); BEST Arabidopsis thaliana protein match is: GDSL-like Lipase/Acylhydrolase family protein (T…	-3.93285	5.78e-14	3.55e-11	PREDICTED: GDSL esterase/lipase At5g22810 [Sesamum indicum]	0
lcxylem_221816	35.1	not assigned.no ontology	(at5g02890 : 160.0) HXXXD-type acyl-transferase family protein; FUNCTIONS IN: transferase activity, transferring acyl groups other than amino-acyl groups, transferase activity; INVOLVED IN: biological_process unknown; LOCATED IN: cellular_component unknown; EXPRESSED IN: 21 plant structures; EXPRESSED DURING: 12 growth stages; CONTAINS InterPro DOMAIN/s: Transferase (InterPro:IPR003480); BEST Ara…	-3.98066	1.14e-22	2.66e-19	PREDICTED: uncharacterized protein LOC105166055 [Sesamum indicum]	4.30115e-120
lcxylem_232909	10.6.3	cell wall.degradation.pectate lyases and polygalacturonases	(at1g60590 : 112.0) Pectin lyase-like superfamily protein; FUNCTIONS IN: polygalacturonase activity; INVOLVED IN: carbohydrate metabolic process; EXPRESSED IN: 20 plant structures; EXPRESSED DURING: 10 growth stages; CONTAINS InterPro DOMAIN/s: Pectin lyase fold/virulence factor (InterPro:IPR011050), Pectin lyase fold (InterPro:IPR012334), Glycoside hydrolase, family 28 (InterPro:IPR000743), Para…	-4.62831	2.51e-12	1.18e-09	unknown [Populus trichocarpa]	1.12266e-37
lcxylem_235804	29.4.1.55	protein.postranslational modification.kinase.receptor like cytoplasmatic kinase V	(at1g56720 : 104.0) Protein kinase superfamily protein; FUNCTIONS IN: protein serine/threonine kinase activity, protein kinase activity, kinase activity, ATP binding; INVOLVED IN: protein amino acid phosphorylation; LOCATED IN: cellular_component unknown; EXPRESSED IN: 23 plant structures; EXPRESSED DURING: 13 growth stages; CONTAINS InterPro DOMAIN/s: Protein kinase, ATP binding site (InterPro:I…	-3.85034	3.95e-11	1.48e-08	PREDICTED: probable receptor-like protein kinase At5g18500 [Sesamum indicum] >gi|747080573|ref|XP_011087541.1| PREDICTED: probable receptor-like protein kinase At5g18500 [Sesamum indicum]	1.90504e-58
lcxylem_235998	35.2	not assigned.unknown	(at4g20050 : 112.0) Encodes a polygalacturonase that plays a direct role in degrading the pollen mother cell wall during microspore development.; QUARTET 3 (QRT3); FUNCTIONS IN: polygalacturonase activity; INVOLVED IN: microsporogenesis, pollen exine formation; LOCATED IN: endomembrane system; EXPRESSED IN: 16 plant structures; EXPRESSED DURING: 7 growth stages; CONTAINS InterPro DOMAIN/s: Pectin…	-4.24669	4.11e-11	1.53e-08	PREDICTED: polygalacturonase QRT3 [Erythranthe guttatus] >gi|604345010|gb|EYU43649.1| hypothetical protein MIMGU_mgv1a005465mg [Erythranthe guttata]	2.42201e-39
lcxylem_236176	35.2	not assigned.unknown	no hits & (original description: no original description)	-4.19632	2.4e-12	1.14e-09	hypothetical protein POPTR_0010s24510g [Populus trichocarpa] >gi|550330524|gb|ERP56613.1| hypothetical protein POPTR_0010s24510g [Populus trichocarpa]	0.721218
lcxylem_236277	35.2	not assigned.unknown	no hits & (original description: no original description)	-3.98072	2.72e-21	5.18e-18	PREDICTED: cornifin alpha-like, partial [Nicotiana tomentosiformis]	2.1087e-10
lcxylem_236325	10.2.2	cell wall.cellulose synthesis.COBRA	(at5g15630 : 142.0) Encodes a member of the COBRA family, similar to phytochelatin synthetase. Involved in secondary cell wall biosynthesis. Mutants make smaller plants with reduced levels of cellulose and cell wall sugars.; IRREGULAR XYLEM 6 (IRX6); INVOLVED IN: secondary cell wall biogenesis; LOCATED IN: plasma membrane, anchored to membrane; EXPRESSED IN: 21 plant structures; EXPRESSED DURING:…	-4.67735	1.29e-12	6.4e-10	PREDICTED: COBRA-like protein 4 [Sesamum indicum]	1.75509e-44
lcxylem_236488	10.6.3	cell wall.degradation.pectate lyases and polygalacturonases	(at1g10640 : 213.0) Pectin lyase-like superfamily protein; FUNCTIONS IN: polygalacturonase activity; INVOLVED IN: carbohydrate metabolic process; LOCATED IN: cellular_component unknown; EXPRESSED IN: 18 plant structures; EXPRESSED DURING: 11 growth stages; CONTAINS InterPro DOMAIN/s: Pectin lyase fold/virulence factor (InterPro:IPR011050), Parallel beta-helix repeat (InterPro:IPR006626), Glycosid…	-4.29683	2.17e-11	8.45e-09	PREDICTED: polygalacturonase At1g48100 [Sesamum indicum]	2.26547e-71
lcxylem_237227	20.2.3	stress.abiotic.drought/salt	(at1g47980 : 251.0) unknown protein; FUNCTIONS IN: molecular_function unknown; INVOLVED IN: biological_process unknown; LOCATED IN: endomembrane system; EXPRESSED IN: 6 plant structures; EXPRESSED DURING: 4 anthesis, F mature embryo stage, petal differentiation and expansion stage, E expanded cotyledon stage; BEST Arabidopsis thaliana protein match is: unknown protein (TAIR:AT3G62730.1); Has 169 …	-5.1756	9.69e-16	7.9e-13	PREDICTED: desiccation-related protein PCC13-62-like [Sesamum indicum]	1.27087e-115
lcxylem_237231	26.12	misc.peroxidases	(at3g17070 : 247.0) Peroxidase family protein; FUNCTIONS IN: peroxidase activity, heme binding; INVOLVED IN: response to oxidative stress, oxidation reduction; LOCATED IN: endomembrane system; EXPRESSED IN: guard cell; CONTAINS InterPro DOMAIN/s: Haem peroxidase (InterPro:IPR010255), Plant peroxidase (InterPro:IPR000823), Haem peroxidase, plant/fungal/bacterial (InterPro:IPR002016); BEST Arabidop…	-3.80136	5.32e-12	2.34e-09	PREDICTED: peroxidase 29 [Prunus mume]	1.83218e-94
lcxylem_237317	26.19	misc.plastocyanin-like	(at3g60270 : 107.0) Cupredoxin superfamily protein; FUNCTIONS IN: electron carrier activity, copper ion binding; LOCATED IN: anchored to membrane; CONTAINS InterPro DOMAIN/s: Plastocyanin-like (InterPro:IPR003245), Cupredoxin (InterPro:IPR008972); BEST Arabidopsis thaliana protein match is: uclacyanin 2 (TAIR:AT2G44790.1); Has 2285 Blast hits to 1861 proteins in 153 species: Archae - 3; Bacteria …	-4.24422	9.56e-20	1.42e-16	PREDICTED: mavicyanin-like [Eucalyptus grandis] >gi|629111914|gb|KCW76874.1| hypothetical protein EUGRSUZ_D01225 [Eucalyptus grandis]	3.56819e-35
lcxylem_237399	31.4	cell.vesicle transport	(at5g16490 : 89.0) encodes a member of a novel protein family that contains contain a CRIB (for Cdc42/Rac-interactive binding) motif required for their specific interaction with GTP-bound Rop1 (plant-specific Rho GTPase). It interacts with Rop1 and is involved in pollen tube growth and function, and exocytosis in the pollen tube tip. Protein most similar to RIC2 (family subgroup V). Gene is expre…	-4.11766	1.19e-19	1.73e-16	ROP-INTERACTIVE CRIB MOTIF-CONTAINING protein 2 [Populus trichocarpa] >gi|550345671|gb|EEE80919.2| ROP-INTERACTIVE CRIB MOTIF-CONTAINING protein 2 [Populus trichocarpa]	5.1988e-51
lcxylem_237466	27.3.12	RNA.regulation of transcription.C3H zinc finger family	(at1g68200 : 139.0) Zinc finger C-x8-C-x5-C-x3-H type family protein; CONTAINS InterPro DOMAIN/s: Zinc finger, CCCH-type (InterPro:IPR000571); BEST Arabidopsis thaliana protein match is: Zinc finger C-x8-C-x5-C-x3-H type family protein (TAIR:AT1G66810.1); Has 1170 Blast hits to 1062 proteins in 230 species: Archae - 0; Bacteria - 0; Metazoa - 455; Fungi - 97; Plants - 305; Viruses - 0; Other Euka…	-4.78443	3e-13	1.67e-10	PREDICTED: zinc finger CCCH domain-containing protein 15-like [Erythranthe guttatus] >gi|604341540|gb|EYU40814.1| hypothetical protein MIMGU_mgv1a026739mg [Erythranthe guttata]	1.06083e-58
lcxylem_237607	17.2.3	hormone metabolism.auxin.induced-regulated-responsive-activated	(at3g25290 : 153.0) Auxin-responsive family protein; INVOLVED IN: multicellular organismal development; LOCATED IN: plasma membrane, membrane; EXPRESSED IN: 19 plant structures; EXPRESSED DURING: 9 growth stages; CONTAINS InterPro DOMAIN/s: Cytochrome b561, eukaryote (InterPro:IPR004877), Uncharacterised conserved protein UCP037471 (InterPro:IPR017214), Protein of unknown function DUF568, DOMON-l…	-4.91749	3.09e-14	1.98e-11	PREDICTED: auxin-induced in root cultures protein 12-like [Sesamum indicum]	5.6784e-90
lcxylem_237636	35.1.21	not assigned.no ontology.epsin N-terminal homology (ENTH) domain-containing protein	(at4g25940 : 158.0) ENTH/ANTH/VHS superfamily protein; FUNCTIONS IN: phospholipid binding, clathrin binding, binding, phosphatidylinositol binding; INVOLVED IN: clathrin coat assembly; LOCATED IN: clathrin coat; EXPRESSED IN: 14 plant structures; EXPRESSED DURING: 10 growth stages; CONTAINS InterPro DOMAIN/s: Epsin-like, N-terminal (InterPro:IPR013809), ANTH (InterPro:IPR011417), ENTH/VHS (InterP…	-4.89365	3.16e-20	5.25e-17	unnamed protein product [Coffea canephora]	5.47468e-70
lcxylem_237883	10.3.2	cell wall.hemicellulose synthesis.glucuronoxylan	(at4g33330 : 253.0) plant glycogenin-like starch initiation protein 3 (PGSIP3); FUNCTIONS IN: transferase activity, transferring glycosyl groups; INVOLVED IN: biosynthetic process; LOCATED IN: endomembrane system; EXPRESSED IN: inflorescence meristem, sperm cell, root, flower; EXPRESSED DURING: petal differentiation and expansion stage; CONTAINS InterPro DOMAIN/s: Glycosyl transferase, family 8 (…	-4.74493	4.29e-15	3.15e-12	PREDICTED: UDP-glucuronate:xylan alpha-glucuronosyltransferase 2 [Sesamum indicum]	1.66883e-104
lcxylem_238126	35.2	not assigned.unknown	(at4g20050 : 447.0) Encodes a polygalacturonase that plays a direct role in degrading the pollen mother cell wall during microspore development.; QUARTET 3 (QRT3); FUNCTIONS IN: polygalacturonase activity; INVOLVED IN: microsporogenesis, pollen exine formation; LOCATED IN: endomembrane system; EXPRESSED IN: 16 plant structures; EXPRESSED DURING: 7 growth stages; CONTAINS InterPro DOMAIN/s: Pectin…	-4.35466	2.31e-17	2.4e-14	Pectin lyase-like superfamily protein isoform 1 [Theobroma cacao] >gi|508704960|gb|EOX96856.1| Pectin lyase-like superfamily protein isoform 1 [Theobroma cacao]	0
lcxylem_238149	35.2	not assigned.unknown	(at1g33800 : 345.0) Protein of unknown function (DUF579); FUNCTIONS IN: molecular_function unknown; INVOLVED IN: biological_process unknown; LOCATED IN: endomembrane system; EXPRESSED IN: 20 plant structures; EXPRESSED DURING: 12 growth stages; CONTAINS InterPro DOMAIN/s: Protein of unknown function DUF579 (InterPro:IPR021148), Conserved hypothetical protein CHP01627 (InterPro:IPR006514); BEST Ar…	-4.01863	1.08e-32	6.8e-29	unnamed protein product [Coffea canephora]	2.01998e-153
lcxylem_238150	35.2	not assigned.unknown	(at1g09610 : 410.0) Protein of unknown function (DUF579); FUNCTIONS IN: molecular_function unknown; INVOLVED IN: biological_process unknown; LOCATED IN: endomembrane system; EXPRESSED IN: 8 plant structures; EXPRESSED DURING: 4 anthesis, petal differentiation and expansion stage; CONTAINS InterPro DOMAIN/s: Protein of unknown function DUF579 (InterPro:IPR021148), Conserved hypothetical protein CH…	-6.10599	5.28e-39	4.62e-35	hypothetical protein CISIN_1g043166mg [Citrus sinensis]	5.06063e-158
lcxylem_238254	10.3.2	cell wall.hemicellulose synthesis.glucuronoxylan	(at4g33330 : 502.0) plant glycogenin-like starch initiation protein 3 (PGSIP3); FUNCTIONS IN: transferase activity, transferring glycosyl groups; INVOLVED IN: biosynthetic process; LOCATED IN: endomembrane system; EXPRESSED IN: inflorescence meristem, sperm cell, root, flower; EXPRESSED DURING: petal differentiation and expansion stage; CONTAINS InterPro DOMAIN/s: Glycosyl transferase, family 8 (…	-4.43224	5.84e-16	4.99e-13	PREDICTED: UDP-glucuronate:xylan alpha-glucuronosyltransferase 2-like isoform X1 [Solanum lycopersicum]	0
lcxylem_238276	29.5.5	protein.degradation.serine protease	(at5g23210 : 543.0) serine carboxypeptidase-like 34 (SCPL34); FUNCTIONS IN: serine-type carboxypeptidase activity; INVOLVED IN: proteolysis; LOCATED IN: plant-type cell wall; EXPRESSED IN: 22 plant structures; EXPRESSED DURING: 13 growth stages; CONTAINS InterPro DOMAIN/s: Peptidase S10, serine carboxypeptidase (InterPro:IPR001563), Peptidase S10, serine carboxypeptidase, active site (InterPro:IP…	-3.96023	8.01e-15	5.63e-12	PREDICTED: serine carboxypeptidase-like 34 [Nicotiana sylvestris]	0
lcxylem_238429	16.7	secondary metabolism.wax	(at1g02205 : 501.0) Expression of the CER1 gene associated with production of stem epicuticular wax and pollen fertility. Biochemical studies showed that cer1 mutants are blocked in the conversion of stem wax C30 aldehydes to C29 alkanes, and they also lack the secondary alcohols and ketones. These suggested the CER1 protein is an aldehyde decarbonylase, but the exact molecular function of this p…	-3.97732	5.6e-25	1.72e-21	PREDICTED: protein ECERIFERUM 1-like [Nicotiana tomentosiformis]	0
lcxylem_238586	35.1	not assigned.no ontology	(at5g64440 : 390.0) AtFAAH (fatty acid amide hydrolase) modulates endogenous NAEs (N-Acylethanolamines) levels in plants by hydrolyzing NAEs to ethanolamine and their corresponding free fatty acids. NAE depletion likely participates in the regulation of plant growth.; fatty acid amide hydrolase (FAAH); FUNCTIONS IN: N-(long-chain-acyl)ethanolamine deacylase activity, amidase activity; INVOLVED IN…	-3.6141	4.98e-08	9.06e-06	PREDICTED: fatty acid amide hydrolase-like [Sesamum indicum]	0
lcxylem_238797	35.2	not assigned.unknown	(at1g29200 : 630.0) O-fucosyltransferase family protein; FUNCTIONS IN: molecular_function unknown; INVOLVED IN: biological_process unknown; LOCATED IN: endomembrane system; EXPRESSED IN: 8 plant structures; EXPRESSED DURING: 4 anthesis, petal differentiation and expansion stage; CONTAINS InterPro DOMAIN/s: GDP-fucose protein O-fucosyltransferase (InterPro:IPR019378); BEST Arabidopsis thaliana pro…	-4.51983	7.46e-12	3.19e-09	PREDICTED: uncharacterized protein At1g04910 isoform X2 [Sesamum indicum]	0
lcxylem_238805	10.6.2	cell wall.degradation.mannan-xylose-arabinose-fucose	(at5g64570 : 1087.0) Encodes a beta-d-xylosidase that belongs to family 3 of glycoside hydrolases.; beta-D-xylosidase 4 (XYL4); FUNCTIONS IN: xylan 1,4-beta-xylosidase activity, hydrolase activity, hydrolyzing O-glycosyl compounds; INVOLVED IN: xylan catabolic process; LOCATED IN: apoplast, cell wall; EXPRESSED IN: 24 plant structures; EXPRESSED DURING: 13 growth stages; CONTAINS InterPro DOMAIN/…	-4.12316	3.59e-40	3.3e-36	PREDICTED: beta-xylosidase/alpha-L-arabinofuranosidase 2-like [Sesamum indicum]	0
lcxylem_240015	35.2	not assigned.unknown	no hits & (original description: no original description)	-5.48339	1.26e-20	2.19e-17
lcxylem_246043	35.2	not assigned.unknown	no hits & (original description: no original description)	-4.02724	3.97e-12	1.8e-09	PREDICTED: glutathione S-transferase-like [Jatropha curcas] >gi|643728925|gb|KDP36862.1| hypothetical protein JCGZ_08153 [Jatropha curcas]	2.29251
lcxylem_246637	16.10	secondary metabolism.simple phenols	(at2g38080 : 228.0) Encodes a protein with similarity to putative laccase, a member of laccase family (17 members in Arabidopsis). Might be involved in cell wall biosynthesis. Mutants have a mild irregular xylem phenotype.; IRREGULAR XYLEM 12 (IRX12); FUNCTIONS IN: laccase activity; INVOLVED IN: secondary cell wall biogenesis; LOCATED IN: endomembrane system, apoplast; EXPRESSED IN: 24 plant stru…	-5.04396	1.58e-16	1.45e-13	PREDICTED: laccase-4-like isoform X2 [Erythranthe guttatus]	5.97646e-84
lcxylem_246803	10.6.3	cell wall.degradation.pectate lyases and polygalacturonases	(at5g48900 : 350.0) Pectin lyase-like superfamily protein; FUNCTIONS IN: lyase activity, pectate lyase activity; LOCATED IN: endomembrane system; EXPRESSED IN: 22 plant structures; EXPRESSED DURING: 14 growth stages; CONTAINS InterPro DOMAIN/s: Pectin lyase fold/virulence factor (InterPro:IPR011050), AmbAllergen (InterPro:IPR018082), Pectate lyase/Amb allergen (InterPro:IPR002022), Pectin lyase f…	-4.21564	1.96e-13	1.11e-10	PREDICTED: probable pectate lyase 8 [Nelumbo nucifera]	2.17508e-121
lcxylem_246861	16.8.3	secondary metabolism.flavonoids.dihydroflavonols	(at4g01070 : 129.0) the glycosyltransferase (UGT72B1) is involved in metabolizing xenobiotica (chloroaniline and chlorophenole). Comparison between wild type and knock-out mutant demonstrates the central role of this gene for metabolizing chloroaniline but significantly less for chlorophenole. The glucosyltransferase preferred UDP-xylose over UDP-glucose indicating its (additional) functioning as…	-3.89243	3.9e-11	1.47e-08	PREDICTED: hydroquinone glucosyltransferase-like [Sesamum indicum]	3.54851e-51
lcxylem_247053	30.5	signalling.G-proteins	(at5g22400 : 115.0) Rho GTPase activating protein with PAK-box/P21-Rho-binding domain; FUNCTIONS IN: Rac GTPase activator activity; INVOLVED IN: signal transduction; LOCATED IN: intracellular, chloroplast; EXPRESSED IN: 17 plant structures; EXPRESSED DURING: 7 growth stages; CONTAINS InterPro DOMAIN/s: PAK-box/P21-Rho-binding (InterPro:IPR000095), Rho GTPase activation protein (InterPro:IPR008936…	-4.56362	4.38e-15	3.2e-12	PREDICTED: rho GTPase-activating protein 5-like [Erythranthe guttatus]	6.28285e-37
lcxylem_247203	35.2	not assigned.unknown	(at4g24130 : 223.0) Protein of unknown function, DUF538; INVOLVED IN: biological_process unknown; LOCATED IN: nucleus; EXPRESSED IN: 21 plant structures; EXPRESSED DURING: 12 growth stages; CONTAINS InterPro DOMAIN/s: Protein of unknown function DUF538 (InterPro:IPR007493); BEST Arabidopsis thaliana protein match is: Protein of unknown function, DUF538 (TAIR:AT5G46230.1); Has 362 Blast hits to 36…	-4.29917	1.9e-30	1.01e-26	PREDICTED: uncharacterized protein LOC101304828 [Fragaria vesca subsp. vesca]	3.16807e-84
lcxylem_247391	20.1	stress.biotic	(at1g65870 : 134.0) Disease resistance-responsive (dirigent-like protein) family protein; FUNCTIONS IN: molecular_function unknown; INVOLVED IN: lignan biosynthetic process, defense response; LOCATED IN: cell wall; EXPRESSED IN: 13 plant structures; EXPRESSED DURING: 9 growth stages; CONTAINS InterPro DOMAIN/s: Plant disease resistance response protein (InterPro:IPR004265); BEST Arabidopsis thali…	-4.01087	1.96e-28	8.79e-25	PREDICTED: dirigent protein 22-like [Sesamum indicum]	5.98362e-74
lcxylem_247499	27.3.25	RNA.regulation of transcription.MYB domain transcription factor family	(at1g63910 : 154.0) member of MYB3R- and R2R3- type MYB- encoding genes; myb domain protein 103 (AtMYB103); CONTAINS InterPro DOMAIN/s: SANT, DNA-binding (InterPro:IPR001005), Homeodomain-like (InterPro:IPR009057), Myb, DNA-binding (InterPro:IPR014778), HTH transcriptional regulator, Myb-type, DNA-binding (InterPro:IPR017930), Homeodomain-related (InterPro:IPR012287), Myb transcription factor (In…	-4.88749	6.86e-14	4.14e-11	PREDICTED: transcription factor MYB86 [Vitis vinifera] >gi|297742235|emb|CBI34384.3| unnamed protein product [Vitis vinifera]	4.05134e-92
lcxylem_247516	34.99	transport.misc	(at1g60030 : 301.0) nucleobase-ascorbate transporter 7 (NAT7); FUNCTIONS IN: transmembrane transporter activity; INVOLVED IN: transport, transmembrane transport; LOCATED IN: plasma membrane, membrane; EXPRESSED IN: 8 plant structures; EXPRESSED DURING: C globular stage, petal differentiation and expansion stage; CONTAINS InterPro DOMAIN/s: Xanthine/uracil/vitamin C permease (InterPro:IPR006043); …	-4.38057	1.41e-15	1.12e-12	PREDICTED: nucleobase-ascorbate transporter 4 isoform X1 [Sesamum indicum]	3.93491e-135
lcxylem_247896	34.99	transport.misc	(at1g49960 : 335.0) Xanthine/uracil permease family protein; FUNCTIONS IN: transmembrane transporter activity; INVOLVED IN: transport, transmembrane transport; LOCATED IN: membrane; EXPRESSED IN: 9 plant structures; EXPRESSED DURING: 4 anthesis, petal differentiation and expansion stage, D bilateral stage; CONTAINS InterPro DOMAIN/s: Xanthine/uracil/vitamin C permease (InterPro:IPR006043); BEST A…	-3.29102	2.01e-06	0.000224014	PREDICTED: nucleobase-ascorbate transporter 4 isoform X2 [Sesamum indicum] >gi|747081743|ref|XP_011088160.1| PREDICTED: nucleobase-ascorbate transporter 4 isoform X2 [Sesamum indicum] >gi|747081745|ref|XP_011088161.1| PREDICTED: nucleobase-ascorbate transporter 4 isoform X2 [Sesamum indicum] >gi|747081747|ref|XP_011088162.1| PREDICTED: nucleobase-ascorbate transporter 4 isoform X2 [Sesamum indicu…	3.26065e-152
lcxylem_248013	10.5.3	cell wall.cell wall proteins.LRR	(at3g22800 : 431.0) Leucine-rich repeat (LRR) family protein; FUNCTIONS IN: structural constituent of cell wall; LOCATED IN: endomembrane system; EXPRESSED IN: 8 plant structures; EXPRESSED DURING: petal differentiation and expansion stage; CONTAINS InterPro DOMAIN/s: Leucine-rich repeat-containing N-terminal domain, type 2 (InterPro:IPR013210), Leucine-rich repeat (InterPro:IPR001611); BEST Arab…	-4.43152	9.03e-19	1.16e-15	unnamed protein product [Coffea canephora]	2.53581e-174
lcxylem_248030	35.1	not assigned.no ontology	(at5g64440 : 279.0) AtFAAH (fatty acid amide hydrolase) modulates endogenous NAEs (N-Acylethanolamines) levels in plants by hydrolyzing NAEs to ethanolamine and their corresponding free fatty acids. NAE depletion likely participates in the regulation of plant growth.; fatty acid amide hydrolase (FAAH); FUNCTIONS IN: N-(long-chain-acyl)ethanolamine deacylase activity, amidase activity; INVOLVED IN…	-3.23033	2.27e-06	0.000248214	PREDICTED: fatty acid amide hydrolase-like [Sesamum indicum]	0
lcxylem_248205	29.7.8	protein.glycosylation.alpha-1,6-mannosyl-glycoprotein-beta-1,2-N-acetylglucosaminyltransferase(GnTII)	(at1g65590 : 694.0) Encodes a protein with beta-hexosaminidase activity. Located on the plasma membrane.; beta-hexosaminidase 3 (HEXO3); FUNCTIONS IN: hexosaminidase activity, beta-N-acetylhexosaminidase activity; INVOLVED IN: carbohydrate metabolic process; LOCATED IN: cell wall, plasma membrane, plant-type cell wall; EXPRESSED IN: 12 plant structures; EXPRESSED DURING: L mature pollen stage, M …	-3.81226	1.51e-21	3.05e-18	PREDICTED: beta-hexosaminidase 3 [Sesamum indicum] >gi|747061266|ref|XP_011077094.1| PREDICTED: beta-hexosaminidase 3 [Sesamum indicum]	0
lcxylem_248249	10.6.1	cell wall.degradation.cellulases and beta -1,4-glucanases	(q6yxt7|gun19_orysa : 681.0) Endoglucanase 19 precursor (EC 3.2.1.4) (Endo-1,4-beta glucanase 19) - Oryza sativa (Rice) & (at4g02290 : 607.0) glycosyl hydrolase 9B13 (GH9B13); FUNCTIONS IN: hydrolase activity, hydrolyzing O-glycosyl compounds, catalytic activity; INVOLVED IN: carbohydrate metabolic process; LOCATED IN: endomembrane system; EXPRESSED IN: 20 plant structures; EXPRESSED DURING: 9 gr…	-5.60983	2.21e-51	4.66e-47	PREDICTED: endoglucanase 1-like [Sesamum indicum]	0
lcxylem_248286	29.5.4	protein.degradation.aspartate protease	(at2g03200 : 448.0) Eukaryotic aspartyl protease family protein; FUNCTIONS IN: aspartic-type endopeptidase activity; INVOLVED IN: proteolysis; LOCATED IN: endomembrane system; EXPRESSED IN: 10 plant structures; EXPRESSED DURING: 4 anthesis, C globular stage, petal differentiation and expansion stage; CONTAINS InterPro DOMAIN/s: Peptidase aspartic (InterPro:IPR021109), Peptidase aspartic, catalyti…	-5.88934	1.96e-54	4.4e-50	unnamed protein product [Coffea canephora]	0
lcxylem_248411	10.6.2	cell wall.degradation.mannan-xylose-arabinose-fucose	(at1g02640 : 1075.0) encodes a protein similar to a beta-xylosidase located in the extracellular matrix. This is a member of glycosyl hydrolase family 3 and has six other closely related members.; beta-xylosidase 2 (BXL2); FUNCTIONS IN: hydrolase activity, hydrolyzing O-glycosyl compounds; INVOLVED IN: carbohydrate metabolic process; LOCATED IN: plant-type cell wall; EXPRESSED IN: 23 plant struct…	-5.30782	3.89e-55	9.29e-51	PREDICTED: probable beta-D-xylosidase 2 [Sesamum indicum]	0
lcxylem_251531	35.2	not assigned.unknown	no hits & (original description: no original description)	-4.51535	8.41e-13	4.28e-10	hypothetical protein L484_011840 [Morus notabilis] >gi|587934480|gb|EXC21398.1| hypothetical protein L484_011840 [Morus notabilis]	7.28766
lcxylem_252554	10.2.1	cell wall.cellulose synthesis.cellulose synthase	(at5g17420 : 94.0) Encodes a xylem-specific cellulose synthase that is phosphorylated on one or more serine residues (on either S185 or one of S180 or S181).; IRREGULAR XYLEM 3 (IRX3); FUNCTIONS IN: cellulose synthase activity; INVOLVED IN: cellulose biosynthetic process, plant-type cell wall biogenesis, secondary cell wall biogenesis, rhamnogalacturonan I side chain metabolic process; LOCATED IN…	-4.34619	2.46e-13	1.38e-10	PREDICTED: cellulose synthase A catalytic subunit 4 [UDP-forming]-like [Malus domestica]	8.45256e-38
lcxylem_254206	26.21	misc.protease inhibitor/seed storage/lipid transfer protein (LTP) family protein	(at2g48140 : 109.0) embryo sac development arrest 4 (EDA4); FUNCTIONS IN: lipid binding; INVOLVED IN: megagametogenesis, lipid transport; LOCATED IN: anchored to membrane; EXPRESSED IN: embryo, hypocotyl, root, flower; EXPRESSED DURING: C globular stage, petal differentiation and expansion stage; CONTAINS InterPro DOMAIN/s: Bifunctional inhibitor/plant lipid transfer protein/seed storage (InterPr…	-4.01547	1.63e-14	1.09e-11	unnamed protein product [Coffea canephora]	4.72741e-53
lcxylem_254322	35.1	not assigned.no ontology	(at4g20390 : 145.0) Uncharacterised protein family (UPF0497); CONTAINS InterPro DOMAIN/s: Uncharacterised protein family UPF0497, trans-membrane plant (InterPro:IPR006702), Uncharacterised protein family UPF0497, trans-membrane plant subgroup (InterPro:IPR006459); BEST Arabidopsis thaliana protein match is: Uncharacterised protein family (UPF0497) (TAIR:AT5G44550.1); Has 1807 Blast hits to 1807 p…	-4.17401	2.88e-17	2.91e-14	PREDICTED: CASP-like protein 1B2 [Sesamum indicum]	7.33207e-56
lcxylem_254371	31.4	cell.vesicle transport	(at5g16490 : 82.0) encodes a member of a novel protein family that contains contain a CRIB (for Cdc42/Rac-interactive binding) motif required for their specific interaction with GTP-bound Rop1 (plant-specific Rho GTPase). It interacts with Rop1 and is involved in pollen tube growth and function, and exocytosis in the pollen tube tip. Protein most similar to RIC2 (family subgroup V). Gene is expre…	-3.81711	1.94e-19	2.73e-16	PREDICTED: CRIB domain-containing protein RIC4 isoform X2 [Sesamum indicum]	2.62545e-57
lcxylem_254394	26.21	misc.protease inhibitor/seed storage/lipid transfer protein (LTP) family protein	(at3g22600 : 97.8) Bifunctional inhibitor/lipid-transfer protein/seed storage 2S albumin superfamily protein; FUNCTIONS IN: lipid binding; INVOLVED IN: lipid transport; LOCATED IN: anchored to membrane; EXPRESSED IN: 14 plant structures; EXPRESSED DURING: 10 growth stages; CONTAINS InterPro DOMAIN/s: Bifunctional inhibitor/plant lipid transfer protein/seed storage (InterPro:IPR016140), Plant lipi…	-3.94512	1.02e-19	1.5e-16	PREDICTED: non-specific lipid-transfer protein-like protein At2g13820 isoform X2 [Populus euphratica]	4.5171e-40
lcxylem_254419	20.1	stress.biotic	(at1g70890 : 132.0) MLP-like protein 43 (MLP43); FUNCTIONS IN: molecular_function unknown; INVOLVED IN: response to biotic stimulus, defense response; LOCATED IN: chloroplast; EXPRESSED IN: 17 plant structures; EXPRESSED DURING: 10 growth stages; CONTAINS InterPro DOMAIN/s: Bet v I allergen (InterPro:IPR000916); BEST Arabidopsis thaliana protein match is: MLP-like protein 28 (TAIR:AT1G70830.5); H…	-4.54134	2.79e-45	3.85e-41	PREDICTED: kirola-like isoform X2 [Sesamum indicum]	3.64636e-65
lcxylem_254598	10.6.3	cell wall.degradation.pectate lyases and polygalacturonases	(at1g10640 : 358.0) Pectin lyase-like superfamily protein; FUNCTIONS IN: polygalacturonase activity; INVOLVED IN: carbohydrate metabolic process; LOCATED IN: cellular_component unknown; EXPRESSED IN: 18 plant structures; EXPRESSED DURING: 11 growth stages; CONTAINS InterPro DOMAIN/s: Pectin lyase fold/virulence factor (InterPro:IPR011050), Parallel beta-helix repeat (InterPro:IPR006626), Glycosid…	-4.97831	1.43e-14	9.64e-12	PREDICTED: polygalacturonase At1g48100 [Sesamum indicum]	4.74242e-142
lcxylem_254691	31.1	cell.organisation	(at2g33385 : 284.0) actin-related protein C2B (arpc2b); CONTAINS InterPro DOMAIN/s: Arp2/3 complex, 34kDa subunit p34-Arc (InterPro:IPR007188); BEST Arabidopsis thaliana protein match is: Arp2/3 complex, 34 kD subunit p34-Arc (TAIR:AT1G30825.1). & (ipr007188 : 91.57278) Arp2/3 complex, 34kDa subunit p34-Arc & (reliability: 728.2524) & (original description: no original description)	-4.41717	2.28e-17	2.38e-14	PREDICTED: actin-related protein 2/3 complex subunit 2B isoform X2 [Nicotiana sylvestris]	4.22726e-133
lcxylem_254716	3.6	minor CHO metabolism.callose	(at1g18650 : 150.0) Encodes a member of the X8-GPI family of proteins. It localizes to the plasmodesmata and is predicted to bind callose.; plasmodesmata callose-binding protein 3 (PDCB3); CONTAINS InterPro DOMAIN/s: X8 (InterPro:IPR012946); BEST Arabidopsis thaliana protein match is: glucan endo-1,3-beta-glucosidase-like protein 3 (TAIR:AT5G08000.1); Has 1473 Blast hits to 1425 proteins in 72 sp…	-2.88916	2.16e-06	0.000237931	PREDICTED: PLASMODESMATA CALLOSE-BINDING PROTEIN 3 [Sesamum indicum]	3.95622e-49
lcxylem_254797	30.2.3	signalling.receptor kinases.leucine rich repeat III	(at3g17840 : 392.0) Encodes a receptor-like kinase found at the cell surface of various tissues. Its function remains unknown.; receptor-like kinase 902 (RLK902); FUNCTIONS IN: protein serine/threonine kinase activity, kinase activity, ATP binding; INVOLVED IN: transmembrane receptor protein tyrosine kinase signaling pathway, protein amino acid phosphorylation; LOCATED IN: plasma membrane; EXPRES…	-4.47144	1.18e-25	3.97e-22	PREDICTED: probable inactive receptor kinase At1g48480 [Sesamum indicum]	0
lcxylem_254917	16.10	secondary metabolism.simple phenols	(at5g60020 : 738.0) putative laccase, a member of laccase family of genes (17 members in Arabidopsis).; laccase 17 (LAC17); FUNCTIONS IN: laccase activity; INVOLVED IN: oxidation reduction, lignin catabolic process; LOCATED IN: endomembrane system, apoplast; EXPRESSED IN: 14 plant structures; EXPRESSED DURING: LP.04 four leaves visible, 4 anthesis, C globular stage, petal differentiation and expa…	-6.27312	2.09e-28	9.25e-25	PREDICTED: laccase-17-like [Sesamum indicum]	0
lcxylem_254986	11.1.9	lipid metabolism.FA synthesis and FA elongation.long chain fatty acid CoA ligase	(at4g23850 : 829.0) long-chain acyl-CoA synthetase 4 (LACS4); FUNCTIONS IN: catalytic activity; INVOLVED IN: fatty acid biosynthetic process; LOCATED IN: plasma membrane; EXPRESSED IN: 26 plant structures; EXPRESSED DURING: 13 growth stages; CONTAINS InterPro DOMAIN/s: AMP-binding, conserved site (InterPro:IPR020845), AMP-dependent synthetase/ligase (InterPro:IPR000873); BEST Arabidopsis thaliana…	-3.74545	8.57e-22	1.78e-18	PREDICTED: long chain acyl-CoA synthetase 4-like [Nicotiana sylvestris]	0
lcxylem_258107	35.2	not assigned.unknown	no hits & (original description: no original description)	-4.49907	2.67e-17	2.72e-14
lcxylem_259509	35.2	not assigned.unknown	no hits & (original description: no original description)	-3.86719	3.03e-14	1.94e-11	unnamed protein product [Coffea canephora]	1.94658
lcxylem_260430	34	transport	(at2g28315 : 108.0) Nucleotide/sugar transporter family protein; CONTAINS InterPro DOMAIN/s: Protein of unknown function DUF250 (InterPro:IPR004853); BEST Arabidopsis thaliana protein match is: nodulin MtN21 /EamA-like transporter family protein (TAIR:AT1G06890.2); Has 30201 Blast hits to 17322 proteins in 780 species: Archae - 12; Bacteria - 1396; Metazoa - 17338; Fungi - 3422; Plants - 5037; Vi…	-4.08463	5.48e-12	2.4e-09	PREDICTED: uncharacterized membrane protein At1g06890 [Sesamum indicum] >gi|747084988|ref|XP_011089929.1| PREDICTED: uncharacterized membrane protein At1g06890 [Sesamum indicum]	1.57359e-30
lcxylem_260558	20.2.2	stress.abiotic.cold	(at3g55990 : 252.0) Encodes ESK1 (Eskimo1). A member of a large gene family of DUF231 domain proteins whose members encode a total of 45 proteins of unknown function. ESK1 functions as a negative regulator of cold acclimation. Mutations in the ESK1 gene provides strong freezing tolerance. A member of the TBL (TRICHOME BIREFRINGENCE-LIKE) gene family containing a plant-specific DUF231 (domain of u…	-4.27157	3.76e-11	1.42e-08	hypothetical protein CARUB_v10017067mg [Capsella rubella] >gi|482559658|gb|EOA23849.1| hypothetical protein CARUB_v10017067mg [Capsella rubella]	7.10559e-79
lcxylem_260661	22.1.7	polyamine metabolism.synthesis.spermine synthase	(at5g19530 : 235.0) Encodes a spermine synthase. Required for internode elongation and vascular development, specifically in the mechanism that defines the boundaries between veins and nonvein regions. This mechanism may be mediated by polar auxin transport. Though ACL5 has been shown to function as a spermine synthase in E. coli, an ACL5 knockout has no effect on the endogenous levels of free an…	-3.93247	4.45e-14	2.77e-11	PREDICTED: thermospermine synthase ACAULIS5-like [Nicotiana tomentosiformis]	5.4092e-98
lcxylem_260951	35.2	not assigned.unknown	no hits & (original description: no original description)	-3.56081	5.38e-10	1.6e-07	PREDICTED: anther-specific proline-rich protein APG [Erythranthe guttatus]	2.72584e-07
lcxylem_261276	10.2.2	cell wall.cellulose synthesis.COBRA	(at5g15630 : 381.0) Encodes a member of the COBRA family, similar to phytochelatin synthetase. Involved in secondary cell wall biosynthesis. Mutants make smaller plants with reduced levels of cellulose and cell wall sugars.; IRREGULAR XYLEM 6 (IRX6); INVOLVED IN: secondary cell wall biogenesis; LOCATED IN: plasma membrane, anchored to membrane; EXPRESSED IN: 21 plant structures; EXPRESSED DURING:…	-4.24305	1.3e-11	5.28e-09	PREDICTED: COBRA-like protein 4 [Sesamum indicum]	3.7443e-132
lcxylem_261646	30.3	signalling.calcium	(at3g49260 : 80.5) IQ-domain 21 (iqd21); FUNCTIONS IN: calmodulin binding; INVOLVED IN: biological_process unknown; LOCATED IN: cellular_component unknown; EXPRESSED IN: 19 plant structures; EXPRESSED DURING: 13 growth stages; CONTAINS InterPro DOMAIN/s: IQ calmodulin-binding region (InterPro:IPR000048); BEST Arabidopsis thaliana protein match is: IQ-domain 2 (TAIR:AT5G03040.3). & (reliability: 1…	-3.47072	1.08e-06	0.000131168	unnamed protein product [Coffea canephora]	1.26858e-38
lcxylem_261727	35.1.27	not assigned.no ontology.tetratricopeptide repeat (TPR)	(at2g42580 : 240.0) Encodes a member of the TTL family and contains a thioredoxin like domain and three tandom TPRs. Interacts physically with BRL2/VH1 and appears to play a role in brassiosteroid and auxin signaling.; tetratricopetide-repeat thioredoxin-like 3 (TTL3); FUNCTIONS IN: binding; INVOLVED IN: brassinosteroid mediated signaling pathway, auxin mediated signaling pathway, leaf vascular t…	-4.15148	2.65e-17	2.72e-14	unnamed protein product [Coffea canephora]	3.82242e-133
lcxylem_261811	16.10	secondary metabolism.simple phenols	(at5g60020 : 533.0) putative laccase, a member of laccase family of genes (17 members in Arabidopsis).; laccase 17 (LAC17); FUNCTIONS IN: laccase activity; INVOLVED IN: oxidation reduction, lignin catabolic process; LOCATED IN: endomembrane system, apoplast; EXPRESSED IN: 14 plant structures; EXPRESSED DURING: LP.04 four leaves visible, 4 anthesis, C globular stage, petal differentiation and expa…	-5.68609	3.62e-20	5.92e-17	PREDICTED: laccase-17-like [Sesamum indicum]	0
lcxylem_261861	26.28	misc.GDSL-motif lipase	(at1g54790 : 553.0) GDSL-like Lipase/Acylhydrolase superfamily protein; FUNCTIONS IN: hydrolase activity, acting on ester bonds, carboxylesterase activity; INVOLVED IN: lipid metabolic process; LOCATED IN: endomembrane system; EXPRESSED IN: 16 plant structures; EXPRESSED DURING: 8 growth stages; CONTAINS InterPro DOMAIN/s: Lipase, GDSL (InterPro:IPR001087); BEST Arabidopsis thaliana protein match…	-4.00887	7.93e-21	1.43e-17	PREDICTED: GDSL esterase/lipase At1g54790 [Sesamum indicum]	0
lcxylem_262022	26.7	misc.oxidases - copper, flavone etc	(at4g22010 : 842.0) SKU5 similar 4 (sks4); FUNCTIONS IN: oxidoreductase activity, copper ion binding; INVOLVED IN: oxidation reduction; LOCATED IN: membrane, plant-type cell wall; EXPRESSED IN: 22 plant structures; EXPRESSED DURING: 14 growth stages; CONTAINS InterPro DOMAIN/s: Multicopper oxidase, type 3 (InterPro:IPR011707), Cupredoxin (InterPro:IPR008972), Multicopper oxidase, type 2 (InterPro…	-3.02907	1.27e-07	2.06e-05	PREDICTED: L-ascorbate oxidase homolog [Sesamum indicum]	0
lcxylem_262055	29.4.1.51	protein.postranslational modification.kinase.receptor like cytoplasmatic kinase I	(at3g56050 : 395.0) Protein kinase family protein; FUNCTIONS IN: protein kinase activity, kinase activity, ATP binding; INVOLVED IN: protein amino acid phosphorylation; EXPRESSED IN: 22 plant structures; EXPRESSED DURING: 13 growth stages; CONTAINS InterPro DOMAIN/s: Protein kinase, catalytic domain (InterPro:IPR000719), Serine-threonine/tyrosine-protein kinase (InterPro:IPR001245), Protein kinas…	-5.11551	2.14e-18	2.58e-15	unnamed protein product [Vitis vinifera]	1.00211e-177
lcxylem_262056	31.1	cell.organisation	(at3g27960 : 737.0) Tetratricopeptide repeat (TPR)-like superfamily protein; FUNCTIONS IN: binding; INVOLVED IN: pollen tube growth; LOCATED IN: plasma membrane; EXPRESSED IN: 24 plant structures; EXPRESSED DURING: 14 growth stages; CONTAINS InterPro DOMAIN/s: Tetratricopeptide TPR-1 (InterPro:IPR001440), Tetratricopeptide-like helical (InterPro:IPR011990), Tetratricopeptide repeat-containing (In…	-5.0902	4.17e-35	3.05e-31	PREDICTED: tetratricopeptide repeat protein 28-like [Nicotiana tomentosiformis]	0
lcxylem_265921	10.8.1	cell wall.pectin*esterases.PME	(at5g19730 : 135.0) Pectin lyase-like superfamily protein; FUNCTIONS IN: pectinesterase activity; INVOLVED IN: cell wall modification; LOCATED IN: cell wall, plant-type cell wall, cytoplasm; EXPRESSED IN: 17 plant structures; EXPRESSED DURING: 8 growth stages; CONTAINS InterPro DOMAIN/s: Pectinesterase, active site (InterPro:IPR018040), Pectin lyase fold/virulence factor (InterPro:IPR011050), Pec…	-5.01721	4.62e-18	5.32e-15	PREDICTED: probable pectinesterase 53 [Nicotiana sylvestris]	1.9719e-46
lcxylem_266406	26.10	misc.cytochrome P450	(at3g14690 : 126.0) putative cytochrome P450; "cytochrome P450, family 72, subfamily A, polypeptide 15" (CYP72A15); FUNCTIONS IN: electron carrier activity, monooxygenase activity, iron ion binding, oxygen binding, heme binding; INVOLVED IN: response to cyclopentenone; LOCATED IN: endomembrane system; EXPRESSED IN: 22 plant structures; EXPRESSED DURING: 13 growth stages; CONTAINS InterPro DOMAIN/…	-4.17124	2.88e-12	1.34e-09	hypothetical protein MIMGU_mgv1a018638mg, partial [Erythranthe guttata]	1.91652e-51
lcxylem_267403	26.10	misc.cytochrome P450	(at5g58860 : 252.0) Encodes a member of the CYP86A subfamily of cytochrome p450 genes. Expressed significantly only in root tissue.; "cytochrome P450, family 86, subfamily A, polypeptide 1" (CYP86A1); FUNCTIONS IN: alkane 1-monooxygenase activity, oxygen binding; INVOLVED IN: fatty acid metabolic process, suberin biosynthetic process; LOCATED IN: vacuole; EXPRESSED IN: hypocotyl, root; CONTAINS I…	-4.09668	4.95e-14	3.06e-11	Cytochrome P450 86A1 family protein [Populus trichocarpa] >gi|550348172|gb|EEE84625.2| Cytochrome P450 86A1 family protein [Populus trichocarpa]	3.60152e-93
lcxylem_267668	20.1.7	stress.biotic.PR-proteins	(p13240|dr206_pea : 180.0) Disease resistance response protein 206 - Pisum sativum (Garden pea) & (at4g23690 : 145.0) Disease resistance-responsive (dirigent-like protein) family protein; FUNCTIONS IN: molecular_function unknown; INVOLVED IN: lignan biosynthetic process, defense response; LOCATED IN: endomembrane system; EXPRESSED IN: 21 plant structures; EXPRESSED DURING: 13 growth stages; CONTA…	-4.93873	2.89e-14	1.86e-11	PREDICTED: disease resistance response protein 206-like [Fragaria vesca subsp. vesca]	4.74006e-84
lcxylem_268018	26.28	misc.GDSL-motif lipase	(at2g23540 : 312.0) GDSL-like Lipase/Acylhydrolase superfamily protein; FUNCTIONS IN: hydrolase activity, acting on ester bonds, carboxylesterase activity; INVOLVED IN: lipid metabolic process; LOCATED IN: endomembrane system; EXPRESSED IN: embryo, hypocotyl, root, flower; EXPRESSED DURING: 4 anthesis, C globular stage; CONTAINS InterPro DOMAIN/s: Lipase, GDSL (InterPro:IPR001087); BEST Arabidops…	-4.68686	3.44e-16	2.99e-13	PREDICTED: GDSL esterase/lipase At2g23540 [Sesamum indicum]	4.46561e-123
lcxylem_268190	26.21	misc.protease inhibitor/seed storage/lipid transfer protein (LTP) family protein	(at2g48140 : 96.7) embryo sac development arrest 4 (EDA4); FUNCTIONS IN: lipid binding; INVOLVED IN: megagametogenesis, lipid transport; LOCATED IN: anchored to membrane; EXPRESSED IN: embryo, hypocotyl, root, flower; EXPRESSED DURING: C globular stage, petal differentiation and expansion stage; CONTAINS InterPro DOMAIN/s: Bifunctional inhibitor/plant lipid transfer protein/seed storage (InterPro…	-4.74684	2.24e-21	4.36e-18	PREDICTED: non-specific lipid-transfer protein 3 [Sesamum indicum]	7.0032e-41
lcxylem_268193	10.5.1.1	cell wall.cell wall proteins.AGPs.AGP	(at5g03170 : 169.0) FASCICLIN-like arabinogalactan-protein 11 (FLA11); CONTAINS InterPro DOMAIN/s: FAS1 domain (InterPro:IPR000782); BEST Arabidopsis thaliana protein match is: FASCICLIN-like arabinogalactan-protein 12 (TAIR:AT5G60490.1); Has 965 Blast hits to 948 proteins in 162 species: Archae - 18; Bacteria - 233; Metazoa - 22; Fungi - 18; Plants - 634; Viruses - 0; Other Eukaryotes - 40 (sour…	-4.50979	4.11e-12	1.85e-09	PREDICTED: fasciclin-like arabinogalactan protein 11 [Nelumbo nucifera]	7.91733e-58
lcxylem_268429	35.2	not assigned.unknown	(at5g47635 : 115.0) Pollen Ole e 1 allergen and extensin family protein; FUNCTIONS IN: molecular_function unknown; INVOLVED IN: biological_process unknown; LOCATED IN: endomembrane system; EXPRESSED IN: 8 plant structures; EXPRESSED DURING: 4 anthesis, petal differentiation and expansion stage; CONTAINS InterPro DOMAIN/s: Pollen Ole e 1 allergen/extensin (InterPro:IPR006041); BEST Arabidopsis tha…	-3.57139	1.41e-07	2.24e-05	PREDICTED: uncharacterized protein LOC105168050 [Sesamum indicum]	3.0971e-58
lcxylem_268525	20.2.99	stress.abiotic.unspecified	(at5g39190 : 269.0) germin-like protein (GLP2a); germin-like protein 2 (GER2); CONTAINS InterPro DOMAIN/s: Cupin, RmlC-type (InterPro:IPR011051), Cupin 1 (InterPro:IPR006045), RmlC-like jelly roll fold (InterPro:IPR014710), Germin (InterPro:IPR001929), Germin, manganese binding site (InterPro:IPR019780); BEST Arabidopsis thaliana protein match is: RmlC-like cupins superfamily protein (TAIR:AT5G39…	-6.67516	5.27e-36	4.02e-32	PREDICTED: germin-like protein subfamily 1 member 13 [Erythranthe guttatus] >gi|604300799|gb|EYU20549.1| hypothetical protein MIMGU_mgv1a020596mg [Erythranthe guttata]	4.96264e-97
lcxylem_268731	35.2	not assigned.unknown	no hits & (original description: no original description)	-4.88151	2.51e-22	5.58e-19	PREDICTED: auxin response factor 2 [Cicer arietinum]	5.97362
lcxylem_268752	35.2	not assigned.unknown	no hits & (original description: no original description)	-4.39484	4.21e-24	1.19e-20	PREDICTED: uncharacterized protein LOC104768386 [Camelina sativa]	5.25985
lcxylem_268878	26.12	misc.peroxidases	(at4g11290 : 261.0) Peroxidase superfamily protein; FUNCTIONS IN: peroxidase activity, heme binding; INVOLVED IN: response to oxidative stress, oxidation reduction; LOCATED IN: endomembrane system; EXPRESSED IN: 11 plant structures; EXPRESSED DURING: 7 growth stages; CONTAINS InterPro DOMAIN/s: Haem peroxidase (InterPro:IPR010255), Plant peroxidase (InterPro:IPR000823), Peroxidases heam-ligand bi…	-4.65744	3.41e-21	6.43e-18	PREDICTED: peroxidase 5-like [Erythranthe guttatus] >gi|604335556|gb|EYU39444.1| hypothetical protein MIMGU_mgv1a009735mg [Erythranthe guttata]	1.35933e-171
lcxylem_269017	30.5	signalling.G-proteins	(at5g22400 : 301.0) Rho GTPase activating protein with PAK-box/P21-Rho-binding domain; FUNCTIONS IN: Rac GTPase activator activity; INVOLVED IN: signal transduction; LOCATED IN: intracellular, chloroplast; EXPRESSED IN: 17 plant structures; EXPRESSED DURING: 7 growth stages; CONTAINS InterPro DOMAIN/s: PAK-box/P21-Rho-binding (InterPro:IPR000095), Rho GTPase activation protein (InterPro:IPR008936…	-5.55602	9.36e-38	7.46e-34	PREDICTED: rho GTPase-activating protein 5-like [Sesamum indicum]	9.89123e-138
lcxylem_269152	16.10	secondary metabolism.simple phenols	(at2g38080 : 785.0) Encodes a protein with similarity to putative laccase, a member of laccase family (17 members in Arabidopsis). Might be involved in cell wall biosynthesis. Mutants have a mild irregular xylem phenotype.; IRREGULAR XYLEM 12 (IRX12); FUNCTIONS IN: laccase activity; INVOLVED IN: secondary cell wall biogenesis; LOCATED IN: endomembrane system, apoplast; EXPRESSED IN: 24 plant stru…	-4.69122	3.8e-13	2.07e-10	PREDICTED: laccase-4-like [Sesamum indicum]	0
lcxylem_271212	35.2	not assigned.unknown	no hits & (original description: no original description)	-4.58027	3.1e-13	1.72e-10	PREDICTED: peroxidase 64-like [Solanum tuberosum]	0.000270027
lcxylem_273351	35.2	not assigned.unknown	no hits & (original description: no original description)	-4.67091	8.75e-16	7.21e-13	glycoside hydrolase family 13 protein [Micromonas pusilla CCMP1545] >gi|226455047|gb|EEH52351.1| glycoside hydrolase family 13 protein [Micromonas pusilla CCMP1545]	0.0278227
lcxylem_273565	30.3	signalling.calcium	(at3g59690 : 120.0) IQ-domain 13 (IQD13); FUNCTIONS IN: calmodulin binding; LOCATED IN: plasma membrane; EXPRESSED IN: 19 plant structures; EXPRESSED DURING: 8 growth stages; CONTAINS InterPro DOMAIN/s: IQ calmodulin-binding region (InterPro:IPR000048); BEST Arabidopsis thaliana protein match is: IQ-domain 14 (TAIR:AT2G43680.1); Has 1694 Blast hits to 1201 proteins in 100 species: Archae - 0; Bac…	-4.72274	2.47e-19	3.42e-16	PREDICTED: protein IQ-DOMAIN 14-like [Sesamum indicum]	1.83899e-65
lcxylem_273625	30.5	signalling.G-proteins	(q41253|rac13_goshi : 302.0) Rac-like GTP-binding protein RAC13 - Gossypium hirsutum (Upland cotton) & (at5g45970 : 295.0) Encodes a Rac-like protein ARAC2. A member of ROP GTPase gene family.; RAC-like 2 (RAC2); FUNCTIONS IN: GTP binding; INVOLVED IN: small GTPase mediated signal transduction; LOCATED IN: intracellular; EXPRESSED IN: 7 plant structures; EXPRESSED DURING: 4 anthesis, petal differ…	-4.4108	2.77e-16	2.45e-13	PREDICTED: rac-like GTP-binding protein RAC13 [Nicotiana sylvestris]	4.72296e-106
lcxylem_273739	26.10	misc.cytochrome P450	(q05047|c72a1_catro : 190.0) Cytochrome P450 72A1 (EC 1.3.3.9) (CYPLXXII) (Secologanin synthase) (SLS) - Catharanthus roseus (Rosy periwinkle) (Madagascar periwinkle) & (at3g14690 : 189.0) putative cytochrome P450; "cytochrome P450, family 72, subfamily A, polypeptide 15" (CYP72A15); FUNCTIONS IN: electron carrier activity, monooxygenase activity, iron ion binding, oxygen binding, heme binding; I…	-3.79245	1.88e-18	2.3e-15	PREDICTED: cytochrome P450 CYP72A219-like [Sesamum indicum]	5.92474e-93
lcxylem_273783	10.5.1.1	cell wall.cell wall proteins.AGPs.AGP	(at5g03170 : 231.0) FASCICLIN-like arabinogalactan-protein 11 (FLA11); CONTAINS InterPro DOMAIN/s: FAS1 domain (InterPro:IPR000782); BEST Arabidopsis thaliana protein match is: FASCICLIN-like arabinogalactan-protein 12 (TAIR:AT5G60490.1); Has 965 Blast hits to 948 proteins in 162 species: Archae - 18; Bacteria - 233; Metazoa - 22; Fungi - 18; Plants - 634; Viruses - 0; Other Eukaryotes - 40 (sour…	-5.9744	6.21e-27	2.39e-23	PREDICTED: fasciclin-like arabinogalactan protein 11 [Vitis vinifera]	3.92699e-86
lcxylem_273993	16.10	secondary metabolism.simple phenols	(at2g38080 : 359.0) Encodes a protein with similarity to putative laccase, a member of laccase family (17 members in Arabidopsis). Might be involved in cell wall biosynthesis. Mutants have a mild irregular xylem phenotype.; IRREGULAR XYLEM 12 (IRX12); FUNCTIONS IN: laccase activity; INVOLVED IN: secondary cell wall biogenesis; LOCATED IN: endomembrane system, apoplast; EXPRESSED IN: 24 plant stru…	-3.33153	2.49e-06	0.000268379	PREDICTED: laccase-4-like [Sesamum indicum]	1.31413e-127
lcxylem_273996	35.2	not assigned.unknown	no hits & (original description: no original description)	-4.07788	5.41e-16	4.65e-13	PREDICTED: cornifin-A-like [Nicotiana tomentosiformis]	3.70014
lcxylem_274268	15.2	metal handling.binding, chelation and storage	(at3g62020 : 298.0) germin-like protein (GLP10); germin-like protein 10 (GLP10); FUNCTIONS IN: manganese ion binding, nutrient reservoir activity; INVOLVED IN: biological_process unknown; LOCATED IN: cell wall, plant-type cell wall; EXPRESSED IN: 19 plant structures; EXPRESSED DURING: 10 growth stages; CONTAINS InterPro DOMAIN/s: Cupin, RmlC-type (InterPro:IPR011051), Cupin 1 (InterPro:IPR006045)…	-5.06989	1.57e-19	2.24e-16	PREDICTED: germin-like protein 5-1 [Sesamum indicum]	6.41897e-116
lcxylem_274491	10.3.2	cell wall.hemicellulose synthesis.glucuronoxylan	(at2g28110 : 528.0) Homolog to AT5G22940, a member of glycosyltransferase family 47 that is involved in secondary cell wall biosynthesis. It exhibits high sequence similarity to tobacco (Nicotiana plumbaginifolia) pectin glucuronyltransferase. Protein has a domain that shares significant similarity with the pfam03016 domain. It is expressed specifically in developing vessels and fiber cells, and …	-3.36636	1.29e-08	2.77e-06	PREDICTED: probable glucuronoxylan glucuronosyltransferase IRX7 [Sesamum indicum]	0
lcxylem_274525	34	transport	(at2g28315 : 469.0) Nucleotide/sugar transporter family protein; CONTAINS InterPro DOMAIN/s: Protein of unknown function DUF250 (InterPro:IPR004853); BEST Arabidopsis thaliana protein match is: nodulin MtN21 /EamA-like transporter family protein (TAIR:AT1G06890.2); Has 30201 Blast hits to 17322 proteins in 780 species: Archae - 12; Bacteria - 1396; Metazoa - 17338; Fungi - 3422; Plants - 5037; Vi…	-5.06467	1.21e-14	8.29e-12	PREDICTED: uncharacterized membrane protein At1g06890 [Sesamum indicum] >gi|747084988|ref|XP_011089929.1| PREDICTED: uncharacterized membrane protein At1g06890 [Sesamum indicum]	0
lcxylem_274676	10.2.1	cell wall.cellulose synthesis.cellulose synthase	(at5g17420 : 1763.0) Encodes a xylem-specific cellulose synthase that is phosphorylated on one or more serine residues (on either S185 or one of S180 or S181).; IRREGULAR XYLEM 3 (IRX3); FUNCTIONS IN: cellulose synthase activity; INVOLVED IN: cellulose biosynthetic process, plant-type cell wall biogenesis, secondary cell wall biogenesis, rhamnogalacturonan I side chain metabolic process; LOCATED …	-4.85853	4.65e-20	7.38e-17	PREDICTED: cellulose synthase A catalytic subunit 7 [UDP-forming]-like [Sesamum indicum]	0
lcxylem_275409	35.2	not assigned.unknown	no hits & (original description: no original description)	-4.81765	1.31e-13	7.57e-11	hypothetical protein PRUPE_ppa008831mg [Prunus persica] >gi|462397781|gb|EMJ03449.1| hypothetical protein PRUPE_ppa008831mg [Prunus persica]	4.20798e-05
lcxylem_276457	35.2	not assigned.unknown	no hits & (original description: no original description)	-4.55517	7.69e-17	7.35e-14	unnamed protein product [Coffea canephora]	6.61758e-15
lcxylem_276641	35.2	not assigned.unknown	no hits & (original description: no original description)	-5.66641	2.56e-25	8.25e-22	PREDICTED: fasciclin-like arabinogalactan protein 11 [Nicotiana sylvestris]	1.51005e-06
lcxylem_276733	16.2.1.8	secondary metabolism.phenylpropanoids.lignin biosynthesis.F5H	(at4g36220 : 126.0) encodes ferulate 5-hydroxylase (F5H). Involved in lignin biosynthesis.; ferulic acid 5-hydroxylase 1 (FAH1); FUNCTIONS IN: ferulate 5-hydroxylase activity, monooxygenase activity; INVOLVED IN: lignin biosynthetic process, response to UV-B, phenylpropanoid biosynthetic process; LOCATED IN: endoplasmic reticulum; EXPRESSED IN: 20 plant structures; EXPRESSED DURING: 12 growth sta…	-3.63622	2.32e-07	3.44e-05	coniferylalcohol 5-hydroxylase [Centaurium erythraea]	1.77785e-39
lcxylem_276741	16.10	secondary metabolism.simple phenols	(at2g40370 : 220.0) putative laccase, a member of laccase family of genes (17 members in Arabidopsis).; laccase 5 (LAC5); FUNCTIONS IN: laccase activity; INVOLVED IN: response to copper ion; LOCATED IN: endomembrane system, apoplast; EXPRESSED IN: 8 plant structures; EXPRESSED DURING: 4 anthesis, petal differentiation and expansion stage; CONTAINS InterPro DOMAIN/s: Multicopper oxidase, type 3 (I…	-5.12745	2.04e-20	3.48e-17	PREDICTED: laccase-12-like [Nicotiana sylvestris]	2.46607e-75
lcxylem_276874	16.2.1.8	secondary metabolism.phenylpropanoids.lignin biosynthesis.F5H	(at4g36220 : 150.0) encodes ferulate 5-hydroxylase (F5H). Involved in lignin biosynthesis.; ferulic acid 5-hydroxylase 1 (FAH1); FUNCTIONS IN: ferulate 5-hydroxylase activity, monooxygenase activity; INVOLVED IN: lignin biosynthetic process, response to UV-B, phenylpropanoid biosynthetic process; LOCATED IN: endoplasmic reticulum; EXPRESSED IN: 20 plant structures; EXPRESSED DURING: 12 growth sta…	-4.89864	8.94e-20	1.34e-16	PREDICTED: cytochrome P450 84A1-like [Erythranthe guttatus] >gi|604319985|gb|EYU31149.1| hypothetical protein MIMGU_mgv1a004547mg [Erythranthe guttata]	1.93612e-49
lcxylem_276903	26.10	misc.cytochrome P450	(q05047|c72a1_catro : 155.0) Cytochrome P450 72A1 (EC 1.3.3.9) (CYPLXXII) (Secologanin synthase) (SLS) - Catharanthus roseus (Rosy periwinkle) (Madagascar periwinkle) & (at3g14660 : 142.0) putative cytochrome P450; "cytochrome P450, family 72, subfamily A, polypeptide 13" (CYP72A13); FUNCTIONS IN: electron carrier activity, monooxygenase activity, iron ion binding, oxygen binding, heme binding; I…	-4.02456	2.86e-13	1.59e-10	PREDICTED: cytochrome P450 CYP72A219-like [Erythranthe guttatus] >gi|604320862|gb|EYU31636.1| hypothetical protein MIMGU_mgv1a004595mg [Erythranthe guttata]	6.93995e-54
lcxylem_276944	30.2.7	signalling.receptor kinases.leucine rich repeat VII	(at3g28040 : 162.0) Leucine-rich receptor-like protein kinase family protein; FUNCTIONS IN: protein serine/threonine kinase activity, kinase activity, ATP binding; INVOLVED IN: transmembrane receptor protein tyrosine kinase signaling pathway, protein amino acid phosphorylation; LOCATED IN: endomembrane system; EXPRESSED IN: 23 plant structures; EXPRESSED DURING: 13 growth stages; CONTAINS InterPr…	-4.65399	2.64e-17	2.71e-14	unnamed protein product [Coffea canephora]	9.1241e-67
lcxylem_277209	35.2	not assigned.unknown	no hits & (original description: no original description)	-3.10887	1.48e-07	2.34e-05
lcxylem_277531	10.5.1.1	cell wall.cell wall proteins.AGPs.AGP	(at5g03170 : 242.0) FASCICLIN-like arabinogalactan-protein 11 (FLA11); CONTAINS InterPro DOMAIN/s: FAS1 domain (InterPro:IPR000782); BEST Arabidopsis thaliana protein match is: FASCICLIN-like arabinogalactan-protein 12 (TAIR:AT5G60490.1); Has 965 Blast hits to 948 proteins in 162 species: Archae - 18; Bacteria - 233; Metazoa - 22; Fungi - 18; Plants - 634; Viruses - 0; Other Eukaryotes - 40 (sour…	-5.85364	6.46e-30	3.36e-26	PREDICTED: fasciclin-like arabinogalactan protein 11 [Nicotiana sylvestris]	1.0429e-91
lcxylem_277564	35.2	not assigned.unknown	(at5g67210 : 309.0) Protein of unknown function (DUF579); CONTAINS InterPro DOMAIN/s: Protein of unknown function DUF579 (InterPro:IPR021148), Conserved hypothetical protein CHP01627 (InterPro:IPR006514); BEST Arabidopsis thaliana protein match is: Protein of unknown function (DUF579) (TAIR:AT3G50220.1); Has 1807 Blast hits to 1807 proteins in 277 species: Archae - 0; Bacteria - 0; Metazoa - 736;…	-4.84201	4.45e-14	2.77e-11	PREDICTED: protein IRX15-LIKE-like [Solanum lycopersicum]	2.91673e-138
lcxylem_277585	35.2	not assigned.unknown	no hits & (original description: no original description)	-3.79023	4.44e-20	7.11e-17	PREDICTED: proteoglycan 4-like [Sesamum indicum]	1.58966
lcxylem_277649	35.2	not assigned.unknown	no hits & (original description: no original description)	-2.81041	1.65e-06	0.000188784	hypothetical protein MIMGU_mgv11b019116mg [Erythranthe guttata]	4.23103e-15
lcxylem_277913	35.2	not assigned.unknown	no hits & (original description: no original description)	-4.79779	2.22e-13	1.26e-10	PREDICTED: uncharacterized protein PHLOEM PROTEIN 2-LIKE A4-like isoform X1 [Phoenix dactylifera]	2.34578
lcxylem_278547	26.12	misc.peroxidases	(at5g42180 : 85.1) Peroxidase superfamily protein; FUNCTIONS IN: peroxidase activity, heme binding; INVOLVED IN: oxidation reduction, response to oxidative stress; LOCATED IN: plant-type cell wall; EXPRESSED IN: 10 plant structures; EXPRESSED DURING: 4 anthesis, C globular stage, petal differentiation and expansion stage; CONTAINS InterPro DOMAIN/s: Haem peroxidase (InterPro:IPR010255), Plant per…	-5.10798	3.91e-20	6.34e-17	putative peroxidase [Olea europaea]	4.49992e-34
lcxylem_278801	35.2	not assigned.unknown	no hits & (original description: no original description)	-3.21002	1.29e-06	0.000152204	PREDICTED: probable peptide/nitrate transporter At1g27040-like [Solanum tuberosum]	8.13069e-25
lcxylem_279151	20.2.99	stress.abiotic.unspecified	(at5g39130 : 243.0) RmlC-like cupins superfamily protein; FUNCTIONS IN: manganese ion binding, nutrient reservoir activity; INVOLVED IN: biological_process unknown; LOCATED IN: endomembrane system, apoplast; CONTAINS InterPro DOMAIN/s: Cupin, RmlC-type (InterPro:IPR011051), Cupin 1 (InterPro:IPR006045), RmlC-like jelly roll fold (InterPro:IPR014710), Germin (InterPro:IPR001929), Germin, manganese…	-6.28388	1.79e-38	1.53e-34	PREDICTED: germin-like protein subfamily 1 member 13 [Sesamum indicum]	6.15834e-92
lcxylem_279212	35.1	not assigned.no ontology	(at4g39730 : 214.0) Lipase/lipooxygenase, PLAT/LH2 family protein; FUNCTIONS IN: molecular_function unknown; INVOLVED IN: biological_process unknown; LOCATED IN: thylakoid, chloroplast thylakoid membrane, plasma membrane, chloroplast, vacuole; EXPRESSED IN: 25 plant structures; EXPRESSED DURING: 13 growth stages; CONTAINS InterPro DOMAIN/s: Lipoxygenase, LH2 (InterPro:IPR001024), Lipase/lipooxyge…	-3.21261	6.78e-11	2.41e-08	PREDICTED: lipoxygenase homology domain-containing protein 1-like [Sesamum indicum]	1.02314e-96
lcxylem_279270	35.2	not assigned.unknown	(at5g67210 : 339.0) Protein of unknown function (DUF579); CONTAINS InterPro DOMAIN/s: Protein of unknown function DUF579 (InterPro:IPR021148), Conserved hypothetical protein CHP01627 (InterPro:IPR006514); BEST Arabidopsis thaliana protein match is: Protein of unknown function (DUF579) (TAIR:AT3G50220.1); Has 1807 Blast hits to 1807 proteins in 277 species: Archae - 0; Bacteria - 0; Metazoa - 736;…	-6.3032	1.13e-31	6.56e-28	PREDICTED: protein IRX15-LIKE [Sesamum indicum]	6.86017e-150
lcxylem_279435	35.2	not assigned.unknown	no hits & (original description: no original description)	-3.79669	2.01e-10	6.58e-08	PREDICTED: katanin p80 WD40 repeat-containing subunit B1 homolog isoform X2 [Cucumis sativus]	0.115901
lcxylem_279564	35.2	not assigned.unknown	no hits & (original description: no original description)	-3.6335	7.97e-35	5.71e-31
lcxylem_279842	20.2.99	stress.abiotic.unspecified	(at5g15780 : 181.0) Pollen Ole e 1 allergen and extensin family protein; FUNCTIONS IN: molecular_function unknown; INVOLVED IN: biological_process unknown; LOCATED IN: endomembrane system; EXPRESSED IN: 14 plant structures; EXPRESSED DURING: 10 growth stages; CONTAINS InterPro DOMAIN/s: Pollen Ole e 1 allergen/extensin (InterPro:IPR006041); Has 85252 Blast hits to 38354 proteins in 1825 species: …	-4.54717	1.2e-11	4.9e-09	PREDICTED: vegetative cell wall protein gp1-like [Sesamum indicum]	2.87239e-80
lcxylem_35161	35.2	not assigned.unknown	no hits & (original description: no original description)	-3.5169	6.63e-13	3.44e-10	PREDICTED: CRS2-associated factor 2, chloroplastic [Sesamum indicum]	1.07601e-08
lcxylem_93184	35.2	not assigned.unknown	no hits & (original description: no original description)	-4.41954	3.74e-12	1.71e-09	PREDICTED: 36.4 kDa proline-rich protein-like [Sesamum indicum]	4.75772e-11
og_xylem_106044	35.2	not assigned.unknown	no hits & (original description: no original description)	-3.58836	5.95e-18	6.79e-15	PREDICTED: formin-like protein 14 [Vitis vinifera] >gi|731382040|ref|XP_010665435.1| PREDICTED: formin-like protein 14 [Vitis vinifera] >gi|731382044|ref|XP_010665441.1| PREDICTED: formin-like protein 14 [Vitis vinifera]	1.2304
og_xylem_107100	35.2	not assigned.unknown	no hits & (original description: no original description)	-3.32697	4.86e-25	1.51e-21	PREDICTED: extensin-2-like [Nicotiana tomentosiformis]	1.48045e-05
og_xylem_122323	10.2.1	cell wall.cellulose synthesis.cellulose synthase	(at5g44030 : 90.9) Encodes a cellulose synthase involved in secondary cell wall biosynthesis. Confers resistance towards bacterial and fungal pathogens, independent of salicylic acid, ethylene and jasmonate signaling.; cellulose synthase A4 (CESA4); FUNCTIONS IN: cellulose synthase activity, transferase activity, transferring glycosyl groups; INVOLVED IN: cellulose biosynthetic process, plant-typ…	-4.23752	1.88e-11	7.43e-09	cellulose synthase catalytic subunit [Eucalyptus globulus]	3.03853e-23
og_xylem_124484	10.6.3	cell wall.degradation.pectate lyases and polygalacturonases	(at3g61490 : 147.0) Pectin lyase-like superfamily protein; FUNCTIONS IN: polygalacturonase activity; INVOLVED IN: carbohydrate metabolic process; LOCATED IN: endomembrane system; EXPRESSED IN: 22 plant structures; EXPRESSED DURING: 14 growth stages; CONTAINS InterPro DOMAIN/s: Pectin lyase fold/virulence factor (InterPro:IPR011050), Glycoside hydrolase, family 28 (InterPro:IPR000743), Pectin lyas…	-4.12681	4.73e-25	1.49e-21	PREDICTED: probable polygalacturonase [Sesamum indicum]	6.69914e-48
og_xylem_146080	16.10	secondary metabolism.simple phenols	(at5g05390 : 320.0) putative laccase, a member of laccase family of genes (17 members in Arabidopsis).; laccase 12 (LAC12); FUNCTIONS IN: laccase activity; INVOLVED IN: oxidation reduction, lignin catabolic process; LOCATED IN: endomembrane system, apoplast; EXPRESSED IN: 7 plant structures; EXPRESSED DURING: petal differentiation and expansion stage; CONTAINS InterPro DOMAIN/s: Multicopper oxida…	-4.57054	4.33e-26	1.52e-22	PREDICTED: laccase-12-like [Sesamum indicum]	2.24525e-117
og_xylem_153470	35.2	not assigned.unknown	no hits & (original description: no original description)	-6.13947	5.03e-64	1.8e-59	Mechanosensitive ion channel protein 8 [Morus notabilis] >gi|587833219|gb|EXB24046.1| Mechanosensitive ion channel protein 8 [Morus notabilis]	5.54103
og_xylem_156799	16.10	secondary metabolism.simple phenols	(at2g40370 : 229.0) putative laccase, a member of laccase family of genes (17 members in Arabidopsis).; laccase 5 (LAC5); FUNCTIONS IN: laccase activity; INVOLVED IN: response to copper ion; LOCATED IN: endomembrane system, apoplast; EXPRESSED IN: 8 plant structures; EXPRESSED DURING: 4 anthesis, petal differentiation and expansion stage; CONTAINS InterPro DOMAIN/s: Multicopper oxidase, type 3 (I…	-4.23144	6.53e-19	8.52e-16	PREDICTED: laccase-12-like [Erythranthe guttatus] >gi|604344727|gb|EYU43442.1| hypothetical protein MIMGU_mgv1a003472mg [Erythranthe guttata]	2.99414e-80
og_xylem_174572	16.10	secondary metabolism.simple phenols	(at5g05390 : 337.0) putative laccase, a member of laccase family of genes (17 members in Arabidopsis).; laccase 12 (LAC12); FUNCTIONS IN: laccase activity; INVOLVED IN: oxidation reduction, lignin catabolic process; LOCATED IN: endomembrane system, apoplast; EXPRESSED IN: 7 plant structures; EXPRESSED DURING: petal differentiation and expansion stage; CONTAINS InterPro DOMAIN/s: Multicopper oxida…	-4.81933	2.42e-22	5.46e-19	PREDICTED: laccase-12-like [Sesamum indicum]	7.94651e-120
og_xylem_194381	35.2	not assigned.unknown	no hits & (original description: no original description)	-3.37209	1.23e-07	2e-05	PREDICTED: katanin p80 WD40 repeat-containing subunit B1 homolog isoform X2 [Cucumis sativus]	0.0295527
og_xylem_207300	35.2	not assigned.unknown	no hits & (original description: no original description)	-4.94736	2.3e-19	3.2e-16	PREDICTED: uncharacterized protein LOC103633216 [Zea mays]	1.66719
og_xylem_224013	16.10	secondary metabolism.simple phenols	(at5g05390 : 104.0) putative laccase, a member of laccase family of genes (17 members in Arabidopsis).; laccase 12 (LAC12); FUNCTIONS IN: laccase activity; INVOLVED IN: oxidation reduction, lignin catabolic process; LOCATED IN: endomembrane system, apoplast; EXPRESSED IN: 7 plant structures; EXPRESSED DURING: petal differentiation and expansion stage; CONTAINS InterPro DOMAIN/s: Multicopper oxida…	-4.61816	2.7e-12	1.26e-09	PREDICTED: laccase-12-like [Erythranthe guttatus] >gi|604344727|gb|EYU43442.1| hypothetical protein MIMGU_mgv1a003472mg [Erythranthe guttata]	3.28554e-27
og_xylem_262956	26.5	misc.acyl transferases	(at4g01130 : 189.0) GDSL-like Lipase/Acylhydrolase superfamily protein; FUNCTIONS IN: hydrolase activity, acting on ester bonds, carboxylesterase activity; INVOLVED IN: lipid metabolic process; LOCATED IN: endomembrane system; EXPRESSED IN: 18 plant structures; EXPRESSED DURING: 13 growth stages; CONTAINS InterPro DOMAIN/s: Lipase, GDSL (InterPro:IPR001087); BEST Arabidopsis thaliana protein matc…	-4.03074	2.94e-12	1.36e-09	PREDICTED: GDSL esterase/lipase At4g01130-like [Sesamum indicum]	8.49048e-87
og_xylem_263133	10.2.2	cell wall.cellulose synthesis.COBRA	(at5g15630 : 410.0) Encodes a member of the COBRA family, similar to phytochelatin synthetase. Involved in secondary cell wall biosynthesis. Mutants make smaller plants with reduced levels of cellulose and cell wall sugars.; IRREGULAR XYLEM 6 (IRX6); INVOLVED IN: secondary cell wall biogenesis; LOCATED IN: plasma membrane, anchored to membrane; EXPRESSED IN: 21 plant structures; EXPRESSED DURING:…	-4.6581	4.91e-17	4.84e-14	PREDICTED: COBRA-like protein 4 [Sesamum indicum]	8.45158e-149
og_xylem_269314	35.2	not assigned.unknown	no hits & (original description: no original description)	-5.18839	8.02e-16	6.62e-13	PREDICTED: protein trichome birefringence-like 33 [Nicotiana tomentosiformis]	0.322974
og_xylem_270392	35.2	not assigned.unknown	no hits & (original description: no original description)	-4.60105	5.16e-13	2.75e-10	BnaC03g22390D [Brassica napus]	0.948573
og_xylem_274751	35.2	not assigned.unknown	no hits & (original description: no original description)	-4.29551	2.1e-11	8.22e-09	Myb domain protein 83 [Theobroma cacao] >gi|508704797|gb|EOX96693.1| Myb domain protein 83 [Theobroma cacao]	5.84478e-32
og_xylem_275430	35.2	not assigned.unknown	(at2g40435 : 150.0) BEST Arabidopsis thaliana protein match is: transcription regulators (TAIR:AT3G56220.1); Has 289 Blast hits to 289 proteins in 30 species: Archae - 0; Bacteria - 0; Metazoa - 0; Fungi - 0; Plants - 289; Viruses - 0; Other Eukaryotes - 0 (source: NCBI BLink). & (reliability: 300.0) & (original description: no original description)	-4.11545	1.03e-15	8.35e-13	Transcription factor bHLH61 -like protein [Gossypium arboreum]	2.8517e-64
og_xylem_276114	26.3.2	misc.gluco-, galacto- and mannosidases.beta-galactosidase	(at1g77410 : 405.0) beta-galactosidase 16 (BGAL16); FUNCTIONS IN: cation binding, sugar binding, beta-galactosidase activity, hydrolase activity, hydrolyzing O-glycosyl compounds, catalytic activity; INVOLVED IN: lactose catabolic process, using glucoside 3-dehydrogenase, carbohydrate metabolic process, lactose catabolic process via UDP-galactose, lactose catabolic process; LOCATED IN: endomembra…	-4.49218	5.74e-16	4.93e-13	PREDICTED: beta-galactosidase 16 [Erythranthe guttatus]	2.20966e-158
og_xylem_282418	30.2.7	signalling.receptor kinases.leucine rich repeat VII	(at3g28040 : 124.0) Leucine-rich receptor-like protein kinase family protein; FUNCTIONS IN: protein serine/threonine kinase activity, kinase activity, ATP binding; INVOLVED IN: transmembrane receptor protein tyrosine kinase signaling pathway, protein amino acid phosphorylation; LOCATED IN: endomembrane system; EXPRESSED IN: 23 plant structures; EXPRESSED DURING: 13 growth stages; CONTAINS InterPr…	-4.34676	1.15e-12	5.78e-10	Leucine-rich receptor-like protein kinase family protein [Theobroma cacao] >gi|508713120|gb|EOY05017.1| Leucine-rich receptor-like protein kinase family protein [Theobroma cacao]	5.49303e-39
og_xylem_282939	30.2.7	signalling.receptor kinases.leucine rich repeat VII	(at3g28040 : 228.0) Leucine-rich receptor-like protein kinase family protein; FUNCTIONS IN: protein serine/threonine kinase activity, kinase activity, ATP binding; INVOLVED IN: transmembrane receptor protein tyrosine kinase signaling pathway, protein amino acid phosphorylation; LOCATED IN: endomembrane system; EXPRESSED IN: 23 plant structures; EXPRESSED DURING: 13 growth stages; CONTAINS InterPr…	-4.1656	2.65e-24	7.65e-21	PREDICTED: probably inactive leucine-rich repeat receptor-like protein kinase At3g28040 [Sesamum indicum]	7.91359e-88
og_xylem_283011	35.2	not assigned.unknown	no hits & (original description: no original description)	-4.41	6.24e-13	3.26e-10	PREDICTED: probable inactive receptor-like protein kinase At3g56050 isoform X1 [Jatropha curcas] >gi|802540945|ref|XP_012078908.1| PREDICTED: probable inactive receptor-like protein kinase At3g56050 isoform X1 [Jatropha curcas]	1.12775e-30
og_xylem_283337	27.3.22	RNA.regulation of transcription.HB,Homeobox transcription factor family	(at1g19700 : 217.0) Encodes a member of the BEL family of homeodomain proteins. Its interaction with PLP (PAS/LOV PROTEIN) is diminished by blue light.; BEL1-like homeodomain 10 (BEL10); FUNCTIONS IN: DNA binding, sequence-specific DNA binding transcription factor activity; INVOLVED IN: regulation of transcription, DNA-dependent, regulation of transcription; LOCATED IN: nucleus; EXPRESSED IN: 20 …	-4.16209	6.85e-17	6.64e-14	PREDICTED: BEL1-like homeodomain protein 7 [Sesamum indicum] >gi|747073319|ref|XP_011083614.1| PREDICTED: BEL1-like homeodomain protein 7 [Sesamum indicum] >gi|747073321|ref|XP_011083616.1| PREDICTED: BEL1-like homeodomain protein 7 [Sesamum indicum]	4.71467e-106
og_xylem_283356	10.2.2	cell wall.cellulose synthesis.COBRA	(at5g15630 : 469.0) Encodes a member of the COBRA family, similar to phytochelatin synthetase. Involved in secondary cell wall biosynthesis. Mutants make smaller plants with reduced levels of cellulose and cell wall sugars.; IRREGULAR XYLEM 6 (IRX6); INVOLVED IN: secondary cell wall biogenesis; LOCATED IN: plasma membrane, anchored to membrane; EXPRESSED IN: 21 plant structures; EXPRESSED DURING:…	-5.67292	5.26e-20	8.28e-17	PREDICTED: COBRA-like protein 4 [Sesamum indicum]	1.85074e-166
og_xylem_283431	34.16	transport.ABC transporters and multidrug resistance systems	(at4g25750 : 266.0) ABC-2 type transporter family protein; FUNCTIONS IN: ATPase activity, coupled to transmembrane movement of substances; LOCATED IN: membrane; EXPRESSED IN: 8 plant structures; EXPRESSED DURING: 6 growth stages; CONTAINS InterPro DOMAIN/s: ATPase, AAA+ type, core (InterPro:IPR003593), ABC transporter-like (InterPro:IPR003439), ABC-2 type transporter (InterPro:IPR013525), ABC tra…	-4.72195	5.99e-13	3.16e-10	PREDICTED: ABC transporter G family member 8-like [Sesamum indicum]	1.12702e-117
og_xylem_283864	31.1	cell.organisation	(at5g35810 : 127.0) Ankyrin repeat family protein; FUNCTIONS IN: molecular_function unknown; INVOLVED IN: biological_process unknown; LOCATED IN: endomembrane system; CONTAINS InterPro DOMAIN/s: Ankyrin repeat-containing domain (InterPro:IPR020683); BEST Arabidopsis thaliana protein match is: Ankyrin repeat family protein (TAIR:AT3G54070.1); Has 1807 Blast hits to 1807 proteins in 277 species: Ar…	-4.74038	3.98e-25	1.27e-21	PREDICTED: ankyrin repeat-containing protein At5g02620-like [Sesamum indicum]	1.76964e-40
og_xylem_283925	31.1.1.2.6	cell.organisation.cytoskeleton.mikrotubuli.MAP65	(at1g27920 : 663.0) microtubule-associated protein 65-8 (MAP65-8); CONTAINS InterPro DOMAIN/s: Microtubule-associated protein, MAP65/ASE1-type (InterPro:IPR007145); BEST Arabidopsis thaliana protein match is: microtubule-associated protein 65-2 (TAIR:AT4G26760.1); Has 2013 Blast hits to 1836 proteins in 335 species: Archae - 36; Bacteria - 203; Metazoa - 697; Fungi - 206; Plants - 352; Viruses - …	-3.17238	1.24e-07	2e-05	PREDICTED: 65-kDa microtubule-associated protein 8 isoform X1 [Sesamum indicum]	0
og_xylem_288036	16.10	secondary metabolism.simple phenols	(at2g40370 : 213.0) putative laccase, a member of laccase family of genes (17 members in Arabidopsis).; laccase 5 (LAC5); FUNCTIONS IN: laccase activity; INVOLVED IN: response to copper ion; LOCATED IN: endomembrane system, apoplast; EXPRESSED IN: 8 plant structures; EXPRESSED DURING: 4 anthesis, petal differentiation and expansion stage; CONTAINS InterPro DOMAIN/s: Multicopper oxidase, type 3 (I…	-4.85862	7.38e-18	8.37e-15	PREDICTED: laccase-12-like [Erythranthe guttatus] >gi|604344727|gb|EYU43442.1| hypothetical protein MIMGU_mgv1a003472mg [Erythranthe guttata]	5.05774e-71
og_xylem_288646	11.9.3.4	lipid metabolism.lipid degradation.lysophospholipases.phospholipase A2	(at2g06925 : 164.0) Encodes a secretory phospholipase A2 enzyme, which specifically hydrolyzes the sn-2 position of phospholipids. The enzyme has a preference towards linoleoyl acyl chain over palmitoyl acyl chain. It also has a slight preference for phosphatidylcholine over phosphatidylethanolamine.; PLA2-ALPHA; FUNCTIONS IN: phospholipase A2 activity; INVOLVED IN: phospholipid metabolic process…	-4.01477	4.86e-12	2.16e-09	PREDICTED: phospholipase A2-alpha [Erythranthe guttatus] >gi|604302544|gb|EYU22105.1| hypothetical protein MIMGU_mgv1a015183mg [Erythranthe guttata]	1.92817e-54
og_xylem_293395	35.2	not assigned.unknown	no hits & (original description: no original description)	-3.77289	3.37e-08	6.46e-06	PREDICTED: uncharacterized protein LOC105177020 [Sesamum indicum]	7.50512e-17
og_xylem_294042	10.2.2	cell wall.cellulose synthesis.COBRA	(at5g15630 : 303.0) Encodes a member of the COBRA family, similar to phytochelatin synthetase. Involved in secondary cell wall biosynthesis. Mutants make smaller plants with reduced levels of cellulose and cell wall sugars.; IRREGULAR XYLEM 6 (IRX6); INVOLVED IN: secondary cell wall biogenesis; LOCATED IN: plasma membrane, anchored to membrane; EXPRESSED IN: 21 plant structures; EXPRESSED DURING:…	-3.64565	1.26e-07	2.04e-05	PREDICTED: COBRA-like protein 4 [Sesamum indicum]	4.50328e-105
og_xylem_294362	20.1	stress.biotic	(at3g11660 : 233.0) encodes a protein whose sequence is similar to tobacco hairpin-induced gene (HIN1) and Arabidopsis non-race specific disease resistance gene (NDR1). Expression of this gene is induced by cucumber mosaic virus. Localization of the gene product is similar to that of NHL3 (plasma membrane) but it is yet inconclusive.; NDR1/HIN1-like 1 (NHL1); CONTAINS InterPro DOMAIN/s: Late embr…	-3.98311	9.08e-32	5.52e-28	unnamed protein product [Coffea canephora]	3.3467e-96
og_xylem_296600	35.2	not assigned.unknown	no hits & (original description: no original description)	-3.77966	1.21e-11	4.91e-09	PREDICTED: cytochrome P450 84A1 [Prunus mume]	1.35952e-18
og_xylem_297266	35.2	not assigned.unknown	no hits & (original description: no original description)	-3.85951	2.07e-11	8.15e-09	PREDICTED: uncharacterized membrane protein At1g06890 [Sesamum indicum] >gi|747084988|ref|XP_011089929.1| PREDICTED: uncharacterized membrane protein At1g06890 [Sesamum indicum]	3.78564e-15
og_xylem_299794	30.2.7	signalling.receptor kinases.leucine rich repeat VII	(at3g28040 : 249.0) Leucine-rich receptor-like protein kinase family protein; FUNCTIONS IN: protein serine/threonine kinase activity, kinase activity, ATP binding; INVOLVED IN: transmembrane receptor protein tyrosine kinase signaling pathway, protein amino acid phosphorylation; LOCATED IN: endomembrane system; EXPRESSED IN: 23 plant structures; EXPRESSED DURING: 13 growth stages; CONTAINS InterPr…	-4.49341	2.81e-28	1.21e-24	PREDICTED: probably inactive leucine-rich repeat receptor-like protein kinase At3g28040 [Sesamum indicum]	2.06517e-122
og_xylem_299801	30.2.7	signalling.receptor kinases.leucine rich repeat VII	(at3g28040 : 238.0) Leucine-rich receptor-like protein kinase family protein; FUNCTIONS IN: protein serine/threonine kinase activity, kinase activity, ATP binding; INVOLVED IN: transmembrane receptor protein tyrosine kinase signaling pathway, protein amino acid phosphorylation; LOCATED IN: endomembrane system; EXPRESSED IN: 23 plant structures; EXPRESSED DURING: 13 growth stages; CONTAINS InterPr…	-4.56136	1.47e-18	1.82e-15	PREDICTED: probably inactive leucine-rich repeat receptor-like protein kinase At3g28040 [Sesamum indicum]	4.30108e-90
og_xylem_302402	30.3	signalling.calcium	(at3g59690 : 101.0) IQ-domain 13 (IQD13); FUNCTIONS IN: calmodulin binding; LOCATED IN: plasma membrane; EXPRESSED IN: 19 plant structures; EXPRESSED DURING: 8 growth stages; CONTAINS InterPro DOMAIN/s: IQ calmodulin-binding region (InterPro:IPR000048); BEST Arabidopsis thaliana protein match is: IQ-domain 14 (TAIR:AT2G43680.1); Has 1694 Blast hits to 1201 proteins in 100 species: Archae - 0; Bac…	-4.55084	6.06e-14	3.69e-11	unnamed protein product [Coffea canephora]	1.11207e-38
og_xylem_302538	35.2	not assigned.unknown	no hits & (original description: no original description)	-3.93536	9.68e-11	3.35e-08	unnamed protein product [Coffea canephora]	8.86405e-16
og_xylem_303074	35.2	not assigned.unknown	no hits & (original description: no original description)	-5.6469	5.36e-22	1.14e-18	PREDICTED: fasciclin-like arabinogalactan protein 11 [Nicotiana sylvestris]	0.000277814
og_xylem_303672	29.4.1.55	protein.postranslational modification.kinase.receptor like cytoplasmatic kinase V	(at1g56720 : 311.0) Protein kinase superfamily protein; FUNCTIONS IN: protein serine/threonine kinase activity, protein kinase activity, kinase activity, ATP binding; INVOLVED IN: protein amino acid phosphorylation; LOCATED IN: cellular_component unknown; EXPRESSED IN: 23 plant structures; EXPRESSED DURING: 13 growth stages; CONTAINS InterPro DOMAIN/s: Protein kinase, ATP binding site (InterPro:I…	-3.67678	9.55e-20	1.42e-16	PREDICTED: probable receptor-like protein kinase At2g42960 [Vitis vinifera] >gi|296089839|emb|CBI39658.3| unnamed protein product [Vitis vinifera]	2.91686e-112
og_xylem_303721	16.10	secondary metabolism.simple phenols	(at5g05390 : 216.0) putative laccase, a member of laccase family of genes (17 members in Arabidopsis).; laccase 12 (LAC12); FUNCTIONS IN: laccase activity; INVOLVED IN: oxidation reduction, lignin catabolic process; LOCATED IN: endomembrane system, apoplast; EXPRESSED IN: 7 plant structures; EXPRESSED DURING: petal differentiation and expansion stage; CONTAINS InterPro DOMAIN/s: Multicopper oxida…	-6.19832	6.87e-28	2.9e-24	PREDICTED: laccase-12 [Sesamum indicum]	9.28313e-78
og_xylem_304947	35.2	not assigned.unknown	no hits & (original description: no original description)	-3.88435	6.73e-14	4.07e-11
og_xylem_305156	35.2	not assigned.unknown	no hits & (original description: no original description)	-4.57265	4.62e-12	2.06e-09	putative peroxidase [Olea europaea]	6.95379e-12
og_xylem_305170	35.2	not assigned.unknown	no hits & (original description: no original description)	-4.4196	1.21e-17	1.32e-14	hypothetical protein MIMGU_mgv1a017316mg [Erythranthe guttata]	1.15818e-23
og_xylem_306162	35.2	not assigned.unknown	no hits & (original description: no original description)	-3.14312	5.54e-08	9.96e-06	uncharacterized protein LOC100527172 [Glycine max] >gi|255631710|gb|ACU16222.1| unknown [Glycine max]	8.00398e-06
og_xylem_307304	35.2	not assigned.unknown	no hits & (original description: no original description)	-3.76775	3.13e-13	1.73e-10	PREDICTED: uncharacterized protein LOC105971628 [Erythranthe guttatus] >gi|604306109|gb|EYU25166.1| hypothetical protein MIMGU_mgv1a014071mg [Erythranthe guttata]	7.28844e-24
og_xylem_307926	35.2	not assigned.unknown	no hits & (original description: no original description)	-3.35835	2.49e-22	5.58e-19
og_xylem_308189	20.2.99	stress.abiotic.unspecified	(at5g15780 : 112.0) Pollen Ole e 1 allergen and extensin family protein; FUNCTIONS IN: molecular_function unknown; INVOLVED IN: biological_process unknown; LOCATED IN: endomembrane system; EXPRESSED IN: 14 plant structures; EXPRESSED DURING: 10 growth stages; CONTAINS InterPro DOMAIN/s: Pollen Ole e 1 allergen/extensin (InterPro:IPR006041); Has 85252 Blast hits to 38354 proteins in 1825 species: …	-7.27152	3.88e-130	1.39e-124	PREDICTED: vegetative cell wall protein gp1-like [Solanum tuberosum]	2.13294e-43
og_xylem_316416	35.2	not assigned.unknown	no hits & (original description: no original description)	-2.98731	1.08e-05	0.000944432	PREDICTED: LOW QUALITY PROTEIN: transketolase-2, chloroplastic-like [Glycine max]	6.59237
og_xylem_316558	23.3.1.1	nucleotide metabolism.salvage.phosphoribosyltransferases.aprt	(at4g22570 : 145.0) Encodes an adenine phosphoribosyltransferase (APT; EC 2.4.2.7), which is a constitutively expressed enzyme involved in the one-step salvage of adenine to AMP. APT3 has higher affinity for zeatin, isopentenyladenine and benzyladenine than APT1 but lower Vmax than APT1.; adenine phosphoribosyl transferase 3 (APT3); CONTAINS InterPro DOMAIN/s: Adenine phosphoribosyl transferase (…	-4.03117	4.06e-12	1.83e-09	PREDICTED: adenine phosphoribosyltransferase 4 [Sesamum indicum]	2.30986e-48
og_xylem_318485	20.2.2	stress.abiotic.cold	(at3g55990 : 332.0) Encodes ESK1 (Eskimo1). A member of a large gene family of DUF231 domain proteins whose members encode a total of 45 proteins of unknown function. ESK1 functions as a negative regulator of cold acclimation. Mutations in the ESK1 gene provides strong freezing tolerance. A member of the TBL (TRICHOME BIREFRINGENCE-LIKE) gene family containing a plant-specific DUF231 (domain of u…	-5.28103	3.56e-18	4.17e-15	PREDICTED: protein ESKIMO 1-like [Sesamum indicum]	6.81454e-118
og_xylem_321147	35.2	not assigned.unknown	no hits & (original description: no original description)	-4.88002	5.29e-14	3.26e-11	PREDICTED: THO complex subunit 3-like [Malus domestica]	1.01556
og_xylem_326611	35.2	not assigned.unknown	no hits & (original description: no original description)	-6.33553	2.04e-41	2.09e-37	hypothetical protein CICLE_v10007195mg [Citrus clementina] >gi|557523335|gb|ESR34702.1| hypothetical protein CICLE_v10007195mg [Citrus clementina] >gi|641838262|gb|KDO57206.1| hypothetical protein CISIN_1g047745mg [Citrus sinensis]	0.000130504
og_xylem_327816	16.10	secondary metabolism.simple phenols	(at5g01190 : 306.0) putative laccase, a member of laccase family of genes (17 members in Arabidopsis).; laccase 10 (LAC10); FUNCTIONS IN: laccase activity; INVOLVED IN: oxidation reduction, lignin catabolic process; LOCATED IN: endomembrane system, apoplast; EXPRESSED IN: 9 plant structures; EXPRESSED DURING: petal differentiation and expansion stage; CONTAINS InterPro DOMAIN/s: Multicopper oxida…	-4.57975	9.76e-13	4.94e-10	PREDICTED: laccase-4-like [Sesamum indicum]	4.45651e-105
og_xylem_328222	29.7.5	protein.glycosylation.alpha-1,3-mannosyl-glycoprotein-beta-1,2-N-acetylglucosaminyltransferase(GnTI)	(at1g65590 : 231.0) Encodes a protein with beta-hexosaminidase activity. Located on the plasma membrane.; beta-hexosaminidase 3 (HEXO3); FUNCTIONS IN: hexosaminidase activity, beta-N-acetylhexosaminidase activity; INVOLVED IN: carbohydrate metabolic process; LOCATED IN: cell wall, plasma membrane, plant-type cell wall; EXPRESSED IN: 12 plant structures; EXPRESSED DURING: L mature pollen stage, M …	-3.78142	2.52e-12	1.18e-09	PREDICTED: beta-hexosaminidase 3 [Sesamum indicum] >gi|747061266|ref|XP_011077094.1| PREDICTED: beta-hexosaminidase 3 [Sesamum indicum]	3.63575e-99
og_xylem_328396	10.2.2	cell wall.cellulose synthesis.COBRA	(at5g15630 : 445.0) Encodes a member of the COBRA family, similar to phytochelatin synthetase. Involved in secondary cell wall biosynthesis. Mutants make smaller plants with reduced levels of cellulose and cell wall sugars.; IRREGULAR XYLEM 6 (IRX6); INVOLVED IN: secondary cell wall biogenesis; LOCATED IN: plasma membrane, anchored to membrane; EXPRESSED IN: 21 plant structures; EXPRESSED DURING:…	-4.15455	4.09e-10	1.25e-07	PREDICTED: COBRA-like protein 4 [Sesamum indicum]	1.96214e-163
og_xylem_328634	35.2	not assigned.unknown	(at3g18050 : 300.0) unknown protein; BEST Arabidopsis thaliana protein match is: unknown protein (TAIR:AT4G28100.1); Has 67 Blast hits to 66 proteins in 12 species: Archae - 0; Bacteria - 0; Metazoa - 0; Fungi - 0; Plants - 67; Viruses - 0; Other Eukaryotes - 0 (source: NCBI BLink). & (reliability: 600.0) & (original description: no original description)	-4.14161	8.08e-19	1.05e-15	PREDICTED: uncharacterized GPI-anchored protein At4g28100-like [Nicotiana tomentosiformis]	1.66011e-131
og_xylem_328720	35.2	not assigned.unknown	(at4g20050 : 447.0) Encodes a polygalacturonase that plays a direct role in degrading the pollen mother cell wall during microspore development.; QUARTET 3 (QRT3); FUNCTIONS IN: polygalacturonase activity; INVOLVED IN: microsporogenesis, pollen exine formation; LOCATED IN: endomembrane system; EXPRESSED IN: 16 plant structures; EXPRESSED DURING: 7 growth stages; CONTAINS InterPro DOMAIN/s: Pectin…	-3.94208	5.89e-14	3.6e-11	PREDICTED: polygalacturonase QRT3 [Sesamum indicum]	0
og_xylem_328895	26.3.2	misc.gluco-, galacto- and mannosidases.beta-galactosidase	(at1g77410 : 545.0) beta-galactosidase 16 (BGAL16); FUNCTIONS IN: cation binding, sugar binding, beta-galactosidase activity, hydrolase activity, hydrolyzing O-glycosyl compounds, catalytic activity; INVOLVED IN: lactose catabolic process, using glucoside 3-dehydrogenase, carbohydrate metabolic process, lactose catabolic process via UDP-galactose, lactose catabolic process; LOCATED IN: endomembra…	-5.70875	7.89e-29	3.77e-25	PREDICTED: beta-galactosidase 16 [Erythranthe guttatus]	0
og_xylem_328898	29.5.1	protein.degradation.subtilases	(at5g67360 : 454.0) Encodes a subtilisin-like serine protease essential for mucilage release from seed coats.; ARA12; FUNCTIONS IN: serine-type endopeptidase activity; INVOLVED IN: proteolysis, seed coat development, mucilage metabolic process involved seed coat development, mucilage extrusion from seed coat; LOCATED IN: extracellular region, apoplast, cell wall, plant-type cell wall; EXPRESSED I…	-4.02832	1.67e-21	3.3e-18	PREDICTED: subtilisin-like protease-like [Solanum tuberosum]	0
og_xylem_333903	35.2	not assigned.unknown	no hits & (original description: no original description)	-4.47252	4.77e-14	2.95e-11	PREDICTED: protein IQ-DOMAIN 1 [Sesamum indicum] >gi|747059204|ref|XP_011075971.1| PREDICTED: protein IQ-DOMAIN 1 [Sesamum indicum] >gi|747108068|ref|XP_011069341.1| PREDICTED: protein IQ-DOMAIN 1-like [Sesamum indicum] >gi|747108070|ref|XP_011069342.1| PREDICTED: protein IQ-DOMAIN 1-like [Sesamum indicum]	1.73674e-20
og_xylem_334138	35.1.40	not assigned.no ontology.glycine rich proteins	(at5g49350 : 138.0) Glycine-rich protein family; FUNCTIONS IN: molecular_function unknown; INVOLVED IN: biological_process unknown; LOCATED IN: endomembrane system; EXPRESSED IN: hypocotyl, root; BEST Arabidopsis thaliana protein match is: unknown protein (TAIR:AT1G56320.1). & (reliability: 276.0) & (original description: no original description)	-4.295	7e-17	6.76e-14	PREDICTED: uncharacterized protein LOC105178913 [Sesamum indicum]	2.61797e-65
og_xylem_339243	31.1	cell.organisation	(at5g35830 : 118.0) Ankyrin repeat family protein; CONTAINS InterPro DOMAIN/s: Ankyrin repeat-containing domain (InterPro:IPR020683), Ankyrin repeat (InterPro:IPR002110); BEST Arabidopsis thaliana protein match is: Ankyrin repeat family protein (TAIR:AT3G54070.1); Has 1807 Blast hits to 1807 proteins in 277 species: Archae - 0; Bacteria - 0; Metazoa - 736; Fungi - 347; Plants - 385; Viruses - 0; …	-4.65274	2.27e-17	2.37e-14	PREDICTED: ankyrin repeat-containing protein At5g02620-like [Sesamum indicum]	1.09447e-38
og_xylem_339345	29.5.1	protein.degradation.subtilases	(at5g67360 : 621.0) Encodes a subtilisin-like serine protease essential for mucilage release from seed coats.; ARA12; FUNCTIONS IN: serine-type endopeptidase activity; INVOLVED IN: proteolysis, seed coat development, mucilage metabolic process involved seed coat development, mucilage extrusion from seed coat; LOCATED IN: extracellular region, apoplast, cell wall, plant-type cell wall; EXPRESSED I…	-4.39201	1.05e-20	1.85e-17	PREDICTED: subtilisin-like protease [Nicotiana sylvestris]	0
og_xylem_345466	35.2	not assigned.unknown	no hits & (original description: no original description)	-4.49947	1.52e-18	1.87e-15	PREDICTED: germin-like protein 5-1 [Brachypodium distachyon]	3.15515e-06
og_xylem_345686	17.1.1.2.1	hormone metabolism.abscisic acid.synthesis-degradation.degradation.8-hydroxylase	(at4g19230 : 112.0) Encodes a protein with ABA 8'-hydroxylase activity, involved in ABA catabolism. Member of the CYP707A gene family. CYP707A1 appears to play an important role in determining the ABA levels in dry seeds. Gene involved in postgermination growth. Overexpression of CYP707A1 leads to a decrease in ABA levels and a reduction in after-ripening period to break dormancy.; "cytochrome P4…	-3.30571	1.2e-09	3.32e-07	hypothetical protein MIMGU_mgv1a006536mg [Erythranthe guttata]	6.54876e-33
og_xylem_346918	10.2.2	cell wall.cellulose synthesis.COBRA	(at5g15630 : 199.0) Encodes a member of the COBRA family, similar to phytochelatin synthetase. Involved in secondary cell wall biosynthesis. Mutants make smaller plants with reduced levels of cellulose and cell wall sugars.; IRREGULAR XYLEM 6 (IRX6); INVOLVED IN: secondary cell wall biogenesis; LOCATED IN: plasma membrane, anchored to membrane; EXPRESSED IN: 21 plant structures; EXPRESSED DURING:…	-4.34777	2.06e-12	9.9e-10	PREDICTED: COBRA-like protein 4 [Sesamum indicum]	6.21142e-66
og_xylem_347080	35.2	not assigned.unknown	(at5g62580 : 82.8) ARM repeat superfamily protein; FUNCTIONS IN: binding; INVOLVED IN: biological_process unknown; LOCATED IN: cellular_component unknown; EXPRESSED IN: 22 plant structures; EXPRESSED DURING: 13 growth stages; CONTAINS InterPro DOMAIN/s: HEAT (InterPro:IPR000357), Armadillo-type fold (InterPro:IPR016024); BEST Arabidopsis thaliana protein match is: ARM repeat superfamily protein (…	-3.76762	4.17e-15	3.08e-12	PREDICTED: microtubule-associated protein TORTIFOLIA1 [Solanum lycopersicum]	2.34008e-32
og_xylem_347160	30.2.7	signalling.receptor kinases.leucine rich repeat VII	(at3g28040 : 97.1) Leucine-rich receptor-like protein kinase family protein; FUNCTIONS IN: protein serine/threonine kinase activity, kinase activity, ATP binding; INVOLVED IN: transmembrane receptor protein tyrosine kinase signaling pathway, protein amino acid phosphorylation; LOCATED IN: endomembrane system; EXPRESSED IN: 23 plant structures; EXPRESSED DURING: 13 growth stages; CONTAINS InterPro…	-4.24209	4.05e-14	2.55e-11	unnamed protein product [Coffea canephora]	2.31052e-45
og_xylem_347334	35.2	not assigned.unknown	(at5g12960 : 139.0) FUNCTIONS IN: catalytic activity; LOCATED IN: endomembrane system; CONTAINS InterPro DOMAIN/s: Protein of unknown function DUF1680 (InterPro:IPR012878), Six-hairpin glycosidase-like (InterPro:IPR008928); BEST Arabidopsis thaliana protein match is: Putative glycosyl hydrolase of unknown function (DUF1680) (TAIR:AT5G12950.1); Has 1236 Blast hits to 1216 proteins in 340 species: …	-3.94911	4.35e-15	3.19e-12	unnamed protein product [Vitis vinifera]	3.73861e-52
og_xylem_348079	30.2.7	signalling.receptor kinases.leucine rich repeat VII	(at3g28040 : 402.0) Leucine-rich receptor-like protein kinase family protein; FUNCTIONS IN: protein serine/threonine kinase activity, kinase activity, ATP binding; INVOLVED IN: transmembrane receptor protein tyrosine kinase signaling pathway, protein amino acid phosphorylation; LOCATED IN: endomembrane system; EXPRESSED IN: 23 plant structures; EXPRESSED DURING: 13 growth stages; CONTAINS InterPr…	-4.57466	1.22e-18	1.52e-15	PREDICTED: probably inactive leucine-rich repeat receptor-like protein kinase At3g28040 [Sesamum indicum]	6.19282e-160
og_xylem_349936	34.4	transport.nitrate	(at1g69850 : 97.8) Encodes an inducible component of low-affinity nitrate uptake. mRNA found primarily in root hairs and the epidermis of roots.; nitrate transporter 1:2 (NRT1:2); FUNCTIONS IN: transporter activity, calcium ion binding; INVOLVED IN: response to nematode; LOCATED IN: plasma membrane, membrane; EXPRESSED IN: 22 plant structures; EXPRESSED DURING: 13 growth stages; CONTAINS InterPro…	-4.43135	2.62e-16	2.34e-13	PREDICTED: probable peptide/nitrate transporter At1g27040-like [Solanum tuberosum]	1.44411e-38
og_xylem_350745	10.6.3	cell wall.degradation.pectate lyases and polygalacturonases	(at1g48100 : 197.0) Pectin lyase-like superfamily protein; FUNCTIONS IN: polygalacturonase activity; INVOLVED IN: carbohydrate metabolic process; EXPRESSED IN: 19 plant structures; EXPRESSED DURING: 10 growth stages; CONTAINS InterPro DOMAIN/s: Pectin lyase fold/virulence factor (InterPro:IPR011050), Pectin lyase fold (InterPro:IPR012334), Glycoside hydrolase, family 28 (InterPro:IPR000743), Para…	-4.296	2.37e-11	9.19e-09	PREDICTED: polygalacturonase At1g48100 [Sesamum indicum]	3.13562e-73
og_xylem_350838	16.10	secondary metabolism.simple phenols	(at5g05390 : 273.0) putative laccase, a member of laccase family of genes (17 members in Arabidopsis).; laccase 12 (LAC12); FUNCTIONS IN: laccase activity; INVOLVED IN: oxidation reduction, lignin catabolic process; LOCATED IN: endomembrane system, apoplast; EXPRESSED IN: 7 plant structures; EXPRESSED DURING: petal differentiation and expansion stage; CONTAINS InterPro DOMAIN/s: Multicopper oxida…	-5.25177	6.54e-25	1.99e-21	PREDICTED: laccase-12-like [Sesamum indicum]	1.75567e-94
og_xylem_351407	30.3	signalling.calcium	(at3g49260 : 120.0) IQ-domain 21 (iqd21); FUNCTIONS IN: calmodulin binding; INVOLVED IN: biological_process unknown; LOCATED IN: cellular_component unknown; EXPRESSED IN: 19 plant structures; EXPRESSED DURING: 13 growth stages; CONTAINS InterPro DOMAIN/s: IQ calmodulin-binding region (InterPro:IPR000048); BEST Arabidopsis thaliana protein match is: IQ-domain 2 (TAIR:AT5G03040.3). & (reliability: …	-5.22727	3.39e-48	5.78e-44	PREDICTED: protein IQ-DOMAIN 1 [Sesamum indicum] >gi|747059204|ref|XP_011075971.1| PREDICTED: protein IQ-DOMAIN 1 [Sesamum indicum] >gi|747108068|ref|XP_011069341.1| PREDICTED: protein IQ-DOMAIN 1-like [Sesamum indicum] >gi|747108070|ref|XP_011069342.1| PREDICTED: protein IQ-DOMAIN 1-like [Sesamum indicum]	1.5031e-69
og_xylem_352489	10.6.3	cell wall.degradation.pectate lyases and polygalacturonases	(at1g10640 : 146.0) Pectin lyase-like superfamily protein; FUNCTIONS IN: polygalacturonase activity; INVOLVED IN: carbohydrate metabolic process; LOCATED IN: cellular_component unknown; EXPRESSED IN: 18 plant structures; EXPRESSED DURING: 11 growth stages; CONTAINS InterPro DOMAIN/s: Pectin lyase fold/virulence factor (InterPro:IPR011050), Parallel beta-helix repeat (InterPro:IPR006626), Glycosid…	-4.38898	5.87e-12	2.56e-09	PREDICTED: polygalacturonase At1g48100 [Sesamum indicum]	5.6657e-51
og_xylem_62398	16.2.1.8	secondary metabolism.phenylpropanoids.lignin biosynthesis.F5H	(at4g36220 : 756.0) encodes ferulate 5-hydroxylase (F5H). Involved in lignin biosynthesis.; ferulic acid 5-hydroxylase 1 (FAH1); FUNCTIONS IN: ferulate 5-hydroxylase activity, monooxygenase activity; INVOLVED IN: lignin biosynthetic process, response to UV-B, phenylpropanoid biosynthetic process; LOCATED IN: endoplasmic reticulum; EXPRESSED IN: 20 plant structures; EXPRESSED DURING: 12 growth sta…	-3.23595	6.78e-08	1.19e-05	PREDICTED: cytochrome P450 84A1-like [Sesamum indicum]	0

## Sheet: 109 DEG down only in OG
Analysis	Mercator			DESeq2			BLASTX search
id	BinCode	BinName	description	log2FoldChange	pvalue	padj	Hit_def	Hsp_evalue
lcxylem_171997	35.2	not assigned.unknown	no hits & (original description: no original description)	-9.28222	5.08e-27	2e-23	hypothetical protein POPTR_0017s05540g [Populus trichocarpa] >gi|550319486|gb|ERP50635.1| hypothetical protein POPTR_0017s05540g [Populus trichocarpa]	7.53595e-19
og_xylem_284022	30.2.17	signalling.receptor kinases.DUF 26	(p10978|polx_tobac : 382.0) Retrovirus-related Pol polyprotein from transposon TNT 1-94 [Includes: Protease (EC 3.4.23.-); Reverse transcriptase (EC 2.7.7.49); Endonuclease] - Nicotiana tabacum (Common tobacco) & (at4g23160 : 206.0) Encodes a cysteine-rich receptor-like protein kinase.; cysteine-rich RLK (RECEPTOR-like protein kinase) 8 (CRK8); FUNCTIONS IN: kinase activity; INVOLVED IN: protein …	-9.05878	2.91e-61	2.69e-56	copia-like retrotransposable element [Arabidopsis thaliana]	0
lcxylem_191269	35.2	not assigned.unknown	no hits & (original description: no original description)	-8.92795	1.92e-24	5.59e-21	PREDICTED: laccase-14-like [Sesamum indicum]	1.16684e-09
lcxylem_268764	16.1	secondary metabolism.simple phenols	(at5g48100 : 178.0) Encodes a protein that is similar to laccase-like polyphenol oxidases. Involved in lignin and flavonoids biosynthesis. It has four conserved copper binding domains. Expressed in developing testa, where it colocalizes with the flavonoid end products proanthocyanidins and flavonols. Mutant plants exhibited a delay in developmentally determined browning of the testa, characterize…	-8.81728	4.36e-39	7.33e-35	hypothetical protein MIMGU_mgv1a021399mg [Erythranthe guttata]	7.71171e-77
lcxylem_205998	16.1	secondary metabolism.simple phenols	(at5g09360 : 197.0) putative laccase, a member of laccase family of genes (17 members in Arabidopsis).; laccase 14 (LAC14); FUNCTIONS IN: laccase activity; INVOLVED IN: oxidation reduction, lignin catabolic process; LOCATED IN: endomembrane system, apoplast; EXPRESSED IN: central cell, fruit; CONTAINS InterPro DOMAIN/s: Multicopper oxidase, type 3 (InterPro:IPR011707), Laccase (InterPro:IPR017761…	-8.4837	1.2e-64	1.47e-59	PREDICTED: laccase-15-like [Erythranthe guttatus]	0
lcxylem_207142	35.2	not assigned.unknown	no hits & (original description: no original description)	-8.35728	1.23e-20	2.2e-17
lcxylem_236587	35.1	not assigned.no ontology	(at4g27745 : 135.0) Yippee family putative zinc-binding protein; CONTAINS InterPro DOMAIN/s: Yippee-like protein (InterPro:IPR004910); BEST Arabidopsis thaliana protein match is: Yippee family putative zinc-binding protein (TAIR:AT5G53940.1); Has 35333 Blast hits to 34131 proteins in 2444 species: Archae - 798; Bacteria - 22429; Metazoa - 974; Fungi - 991; Plants - 531; Viruses - 0; Other Eukaryo…	-8.24009	6.7e-20	1.09e-16	PREDICTED: protein yippee-like At4g27745 [Sesamum indicum] >gi|747075035|ref|XP_011084536.1| PREDICTED: protein yippee-like At4g27745 [Sesamum indicum]	9.63194e-55
lcxylem_143020	35.1	not assigned.no ontology	(at2g44500 : 94.7) O-fucosyltransferase family protein; CONTAINS InterPro DOMAIN/s: GDP-fucose protein O-fucosyltransferase (InterPro:IPR019378); BEST Arabidopsis thaliana protein match is: O-fucosyltransferase family protein (TAIR:AT3G07900.1); Has 35333 Blast hits to 34131 proteins in 2444 species: Archae - 798; Bacteria - 22429; Metazoa - 974; Fungi - 991; Plants - 531; Viruses - 0; Other Euka…	-8.06755	7.63e-19	1.12e-15	At2g44500/F4I1.31 [Arabidopsis thaliana] >gi|20147415|gb|AAM10417.1| At2g44500/F4I1.31 [Arabidopsis thaliana]	2.00777e-23
lcxylem_130744	35.2	not assigned.unknown	no hits & (original description: no original description)	-7.95378	9.08e-23	2.18e-19	PREDICTED: aquaporin PIP2-7 [Sesamum indicum]	2.06368e-10
og_xylem_334967	30.2.99	signalling.receptor kinases.misc	(at3g19320 : 387.0) Leucine-rich repeat (LRR) family protein; LOCATED IN: endomembrane system; EXPRESSED IN: root; CONTAINS InterPro DOMAIN/s: Leucine-rich repeat (InterPro:IPR001611); BEST Arabidopsis thaliana protein match is: Leucine-rich repeat (LRR) family protein (TAIR:AT1G49750.1); Has 128497 Blast hits to 47794 proteins in 2067 species: Archae - 184; Bacteria - 14728; Metazoa - 28641; Fun…	-7.95094	2.42e-27	1e-23	PREDICTED: uncharacterized protein At4g06744-like [Sesamum indicum]	0
lcxylem_275235	35.2	not assigned.unknown	no hits & (original description: no original description)	-7.92616	5.41e-18	6.99e-15	hypothetical protein [Arabidopsis thaliana]	7.59134
lcxylem_278300	35.2	not assigned.unknown	no hits & (original description: no original description)	-7.80175	2.66e-17	3.04e-14
lcxylem_172101	27.3.41	RNA.regulation of transcription.B3 transcription factor family	(at5g66980 : 80.1) AP2/B3-like transcriptional factor family protein; FUNCTIONS IN: DNA binding, sequence-specific DNA binding transcription factor activity; INVOLVED IN: regulation of transcription, DNA-dependent; LOCATED IN: endomembrane system; EXPRESSED IN: sperm cell, root, flower, egg cell; EXPRESSED DURING: 4 anthesis; CONTAINS InterPro DOMAIN/s: Transcriptional factor B3 (InterPro:IPR0033…	-7.78377	1.68e-29	8.99e-26	PREDICTED: B3 domain-containing protein At5g57720-like [Erythranthe guttatus]	2.11156e-63
og_xylem_293979	35.2	not assigned.unknown	no hits & (original description: no original description)	-7.6336	1.02e-20	1.84e-17	PREDICTED: laccase-14-like [Sesamum indicum]	4.87311e-06
lcxylem_262043	35.2	not assigned.unknown	(original description: no original description)	-7.62435	8.04e-35	8.03e-31	putative retrotransposon [Arabidopsis thaliana] >gi|7267743|emb|CAB78169.1| putative retrotransposon [Arabidopsis thaliana]	1.00116e-66
og_xylem_351991	35.2	not assigned.unknown	no hits & (original description: no original description)	-7.58268	1.4e-30	8.61e-27	hypothetical protein JCGZ_23670 [Jatropha curcas]	1.66158
lcxylem_136457	35.2	not assigned.unknown	(original description: no original description)	-7.57413	7.87e-24	2.06e-20	PREDICTED: retrovirus-related Pol polyprotein from transposon TNT 1-94 [Erythranthe guttatus]	2.75166e-61
lcxylem_278414	30.1	signalling.in sugar and nutrient physiology	(at4g08950 : 84.3) EXORDIUM (EXO); FUNCTIONS IN: molecular_function unknown; INVOLVED IN: response to brassinosteroid stimulus; LOCATED IN: cell wall, plant-type cell wall; EXPRESSED IN: 21 plant structures; EXPRESSED DURING: 13 growth stages; CONTAINS InterPro DOMAIN/s: Phosphate-induced protein 1 (InterPro:IPR006766); BEST Arabidopsis thaliana protein match is: Phosphate-responsive 1 family pro…	-7.51249	4.98e-27	1.98e-23	PREDICTED: protein EXORDIUM-like [Solanum lycopersicum]	2.5643e-26
lcxylem_221766	35.2	not assigned.unknown	no hits & (original description: no original description)	-7.47767	7.08e-30	4.15e-26	PREDICTED: putative phospholipid-transporting ATPase 4-like [Solanum tuberosum]	0.0215233
og_xylem_348537	35.2	not assigned.unknown	no hits & (original description: no original description)	-7.45957	2.05e-15	1.6e-12
lcxylem_207340	35.2	not assigned.unknown	no hits & (original description: no original description)	-7.4473	6.3e-33	5.54e-29
lcxylem_78333	35.2	not assigned.unknown	no hits & (original description: no original description)	-7.41816	3.19e-19	4.85e-16
og_xylem_289061	35.2	not assigned.unknown	no hits & (original description: no original description)	-7.35878	1.95e-22	4.51e-19
og_xylem_306623	35.2	not assigned.unknown	no hits & (original description: no original description)	-7.32143	5.62e-22	1.24e-18	copia-like retroelement pol polyprotein [Arabidopsis thaliana]	7.74914e-12
og_xylem_302602	35.2	not assigned.unknown	no hits & (original description: no original description)	-7.2453	5.57e-18	7.15e-15
lcxylem_157342	35.2	not assigned.unknown	no hits & (original description: no original description)	-7.08532	4.12e-17	4.55e-14
lcxylem_261873	16.1	secondary metabolism.simple phenols	(at5g09360 : 197.0) putative laccase, a member of laccase family of genes (17 members in Arabidopsis).; laccase 14 (LAC14); FUNCTIONS IN: laccase activity; INVOLVED IN: oxidation reduction, lignin catabolic process; LOCATED IN: endomembrane system, apoplast; EXPRESSED IN: central cell, fruit; CONTAINS InterPro DOMAIN/s: Multicopper oxidase, type 3 (InterPro:IPR011707), Laccase (InterPro:IPR017761…	-7.06549	9.35e-13	4.35e-10	PREDICTED: laccase-14-like [Sesamum indicum]	5.49828e-132
lcxylem_111926	35.2	not assigned.unknown	no hits & (original description: no original description)	-7.0159	1.73e-16	1.68e-13
lcxylem_20734	35.2	not assigned.unknown	no hits & (original description: no original description)	-6.97567	2e-16	1.92e-13	PREDICTED: RNA-binding protein 39 [Nicotiana sylvestris] >gi|698571660|ref|XP_009774938.1| PREDICTED: RNA-binding protein 39 [Nicotiana sylvestris] >gi|698571663|ref|XP_009774939.1| PREDICTED: RNA-binding protein 39 [Nicotiana sylvestris]	0.0110271
lcxylem_86892	35.2	not assigned.unknown	no hits & (original description: no original description)	-6.97257	4.79e-45	1.18e-40	DHN [Vaccinium corymbosum]	0.00511967
og_xylem_294260	35.2	not assigned.unknown	no hits & (original description: no original description)	-6.9475	6.25e-27	2.38e-23	probable fucosyltransferase 4 [Arabidopsis thaliana] >gi|334302811|sp|Q9SJP2.2|FUT4_ARATH RecName: Full=Probable fucosyltransferase 4; Short=AtFUT4 >gi|330251302|gb|AEC06396.1| probable fucosyltransferase 4 [Arabidopsis thaliana]	4.42489
lcxylem_238703	35.2	not assigned.unknown	(at1g21280 : 139.0) CONTAINS InterPro DOMAIN/s: Retrotransposon gag protein (InterPro:IPR005162); Has 707 Blast hits to 705 proteins in 25 species: Archae - 0; Bacteria - 0; Metazoa - 4; Fungi - 0; Plants - 703; Viruses - 0; Other Eukaryotes - 0 (source: NCBI BLink). & (reliability: 278.0) & (original description: no original description)	-6.9246	4.83e-27	1.94e-23	PREDICTED: uncharacterized protein LOC105957084 [Erythranthe guttatus]	8.66733e-132
lcxylem_204289	35.2	not assigned.unknown	no hits & (original description: no original description)	-6.90104	4.8e-16	4.27e-13	PREDICTED: pentatricopeptide repeat-containing protein At5g66520 isoform X1 [Populus euphratica]	4.9174
lcxylem_172063	35.2	not assigned.unknown	(at5g11420 : 563.0) FUNCTIONS IN: molecular_function unknown; INVOLVED IN: biological_process unknown; LOCATED IN: cell wall, plant-type cell wall; EXPRESSED IN: 23 plant structures; EXPRESSED DURING: 13 growth stages; CONTAINS InterPro DOMAIN/s: Protein of unknown function DUF642 (InterPro:IPR006946), Galactose-binding domain-like (InterPro:IPR008979); BEST Arabidopsis thaliana protein match is:…	-6.83903	2.25e-26	7.93e-23	PREDICTED: uncharacterized protein LOC105164832 [Sesamum indicum]	0
og_xylem_276304	35.2	not assigned.unknown	no hits & (original description: no original description)	-6.8311	1.91e-21	3.9e-18	PREDICTED: uncharacterized protein LOC102628591 isoform X1 [Citrus sinensis] >gi|568829196|ref|XP_006468915.1| PREDICTED: uncharacterized protein LOC102628591 isoform X2 [Citrus sinensis] >gi|568829199|ref|XP_006468916.1| PREDICTED: uncharacterized protein LOC102628591 isoform X3 [Citrus sinensis]	3.48342e-23
lcxylem_84857	35.2	not assigned.unknown	no hits & (original description: no original description)	-6.78205	4.2e-21	8.08e-18	hypothetical protein VITISV_043911 [Vitis vinifera]	0.00682499
og_xylem_353473	35.2	not assigned.unknown	no hits & (original description: no original description)	-6.72565	4.47e-18	5.86e-15
lcxylem_57942	35.2	not assigned.unknown	no hits & (original description: no original description)	-6.70753	7.15e-18	9.04e-15	hypothetical protein EUGRSUZ_C034012, partial [Eucalyptus grandis]	2.90767
lcxylem_269940	35.2	not assigned.unknown	no hits & (original description: no original description)	-6.69901	1.13e-19	1.76e-16	PREDICTED: uncharacterized protein LOC104886378, partial [Beta vulgaris subsp. vulgaris]	1.34269
og_xylem_275843	35.2	not assigned.unknown	no hits & (original description: no original description)	-6.66645	1.44e-21	2.99e-18
lcxylem_95143	35.2	not assigned.unknown	no hits & (original description: no original description)	-6.63557	1.99e-17	2.35e-14	unnamed protein product [Coffea canephora]	2.32219
og_xylem_305561	35.2	not assigned.unknown	no hits & (original description: no original description)	-6.61223	5e-17	5.43e-14	PREDICTED: uncharacterized protein LOC105975313 [Erythranthe guttatus] >gi|604302372|gb|EYU21948.1| hypothetical protein MIMGU_mgv1a0096341mg [Erythranthe guttata]	0.000201959
lcxylem_126027	35.2	not assigned.unknown	no hits & (original description: no original description)	-6.59359	5.81e-39	9.33e-35	PREDICTED: protein GAMETE EXPRESSED 2 [Sesamum indicum]	1.67376e-11
og_xylem_275316	35.2	not assigned.unknown	no hits & (original description: no original description)	-6.5913	7.06e-17	7.5e-14	unnamed protein product [Coffea canephora]	0.809252
lcxylem_135754	35.2	not assigned.unknown	no hits & (original description: no original description)	-6.58937	6.79e-17	7.23e-14	PREDICTED: putative phospholipid-transporting ATPase 4 [Nicotiana tomentosiformis]	0.00374337
lcxylem_247781	35.2	not assigned.unknown	no hits & (original description: no original description)	-6.53475	7.09e-26	2.43e-22
lcxylem_14232	35.2	not assigned.unknown	no hits & (original description: no original description)	-6.50126	5.62e-19	8.41e-16	hypothetical protein EUTSA_v10019747mg, partial [Eutrema salsugineum] >gi|557087317|gb|ESQ28169.1| hypothetical protein EUTSA_v10019747mg, partial [Eutrema salsugineum]	8.13129
og_xylem_176909	35.2	not assigned.unknown	no hits & (original description: no original description)	-6.48978	1.41e-28	6.94e-25	Photosystem II P680 chlorophyll A apoprotein, putative [Ricinus communis] >gi|223542611|gb|EEF44150.1| Photosystem II P680 chlorophyll A apoprotein, putative [Ricinus communis]	4.7585
og_xylem_275779	35.2	not assigned.unknown	no hits & (original description: no original description)	-6.48771	2.69e-21	5.35e-18	hypothetical protein VITISV_017821 [Vitis vinifera]	5.91545e-06
lcxylem_171528	27.3.25	RNA.regulation of transcription.MYB domain transcription factor family	(at4g37260 : 180.0) Member of the R2R3 factor gene family.; myb domain protein 73 (MYB73); CONTAINS InterPro DOMAIN/s: SANT, DNA-binding (InterPro:IPR001005), Homeodomain-like (InterPro:IPR009057), Myb, DNA-binding (InterPro:IPR014778), HTH transcriptional regulator, Myb-type, DNA-binding (InterPro:IPR017930), Homeodomain-related (InterPro:IPR012287), Myb transcription factor (InterPro:IPR015495)…	-6.44724	5.05e-35	5.47e-31	PREDICTED: transcription factor MYB44-like [Sesamum indicum]	2.93907e-96
lcxylem_185449	30.2.7	signalling.receptor kinases.leucine rich repeat VII	(at3g56370 : 108.0) Leucine-rich repeat protein kinase family protein; FUNCTIONS IN: protein serine/threonine kinase activity, kinase activity, ATP binding; INVOLVED IN: transmembrane receptor protein tyrosine kinase signaling pathway, protein amino acid phosphorylation; LOCATED IN: endomembrane system; EXPRESSED IN: 22 plant structures; EXPRESSED DURING: 13 growth stages; CONTAINS InterPro DOMAI…	-6.41978	4.93e-16	4.35e-13	unnamed protein product [Vitis vinifera]	1.4657e-51
lcxylem_260418	35.2	not assigned.unknown	no hits & (original description: no original description)	-6.4166	4.12e-20	6.95e-17
lcxylem_86347	16.1	secondary metabolism.simple phenols	(at5g48100 : 149.0) Encodes a protein that is similar to laccase-like polyphenol oxidases. Involved in lignin and flavonoids biosynthesis. It has four conserved copper binding domains. Expressed in developing testa, where it colocalizes with the flavonoid end products proanthocyanidins and flavonols. Mutant plants exhibited a delay in developmentally determined browning of the testa, characterize…	-6.41287	6.07e-10	1.51e-07	PREDICTED: laccase-14-like [Sesamum indicum]	2.46453e-55
lcxylem_275560	35.2	not assigned.unknown	no hits & (original description: no original description)	-6.3694	6.78e-33	5.83e-29	hypothetical protein CISIN_1g048281mg [Citrus sinensis]	1.04296
lcxylem_142195	29.3.4.99	protein.targeting.secretory pathway.unspecified	(at5g14670 : 167.0) A member of ARF GTPase family. Arabidopsis has 21 members of this family, known to be essential for vesicle coating and uncoating and functions in GTP-binding. Gene encoding ADP-ribosylation factor and similar to ADP-ribosylation factor DcARF1 (GI:965483) (Daucus carota), other ARFs and ARF-like proteins. The gene is shown to play a role in cell division, cell expansion and ce…	-6.34297	3.69e-24	1.02e-20	hypothetical protein CARUB_v10010344mg, partial [Capsella rubella] >gi|482574350|gb|EOA38537.1| hypothetical protein CARUB_v10010344mg, partial [Capsella rubella]	6.68681e-54
lcxylem_185744	27.3.24	RNA.regulation of transcription.MADS box transcription factor family	(q6eu39|mads6_orysa : 291.0) MADS-box transcription factor 6 (OsMADS6) - Oryza sativa (Rice) & (at2g45650 : 281.0) sequence suggests this encodes a MADS-box transcription factor; AGAMOUS-like 6 (AGL6); FUNCTIONS IN: DNA binding, sequence-specific DNA binding transcription factor activity; INVOLVED IN: vegetative to reproductive phase transition of meristem, floral organ development; LOCATED IN: n…	-6.28873	8.86e-20	1.41e-16	AGL6-like MADS-box [Syringa vulgaris]	2.58379e-153
lcxylem_134798	35.2	not assigned.unknown	no hits & (original description: no original description)	-6.27759	9.02e-26	3e-22	unnamed protein product [Coffea canephora]	1.9725e-16
og_xylem_349479	35.2	not assigned.unknown	no hits & (original description: no original description)	-6.24109	2.27e-16	2.16e-13	hypothetical protein SORBIDRAFT_07g001460 [Sorghum bicolor] >gi|241940109|gb|EES13254.1| hypothetical protein SORBIDRAFT_07g001460 [Sorghum bicolor]	7.7769
og_xylem_351317	20.1.7	stress.biotic.PR-proteins	(at2g34930 : 186.0) disease resistance family protein / LRR family protein; INVOLVED IN: signal transduction, defense response to fungus, defense response; LOCATED IN: cell wall; EXPRESSED IN: 10 plant structures; EXPRESSED DURING: 7 growth stages; CONTAINS InterPro DOMAIN/s: Leucine-rich repeat-containing N-terminal domain, type 2 (InterPro:IPR013210), Leucine-rich repeat (InterPro:IPR001611); B…	-6.22609	3.31e-28	1.51e-24	PREDICTED: LRR receptor-like serine/threonine-protein kinase GSO1 [Sesamum indicum]	8.38074e-95
lcxylem_75874	35.2	not assigned.unknown	no hits & (original description: no original description)	-6.21622	2.33e-16	2.2e-13
lcxylem_269075	27.3.67	RNA.regulation of transcription.putative transcription regulator	(at5g07030 : 512.0) Eukaryotic aspartyl protease family protein; FUNCTIONS IN: aspartic-type endopeptidase activity; INVOLVED IN: proteolysis; LOCATED IN: cell wall, plant-type cell wall; EXPRESSED IN: 23 plant structures; EXPRESSED DURING: 13 growth stages; CONTAINS InterPro DOMAIN/s: Peptidase aspartic, catalytic (InterPro:IPR009007), Peptidase aspartic (InterPro:IPR021109), Peptidase A1 (Inter…	-6.18331	5.85e-27	2.25e-23	unnamed protein product [Coffea canephora]	0
lcxylem_204571	30.1	signalling.in sugar and nutrient physiology	(at4g08950 : 137.0) EXORDIUM (EXO); FUNCTIONS IN: molecular_function unknown; INVOLVED IN: response to brassinosteroid stimulus; LOCATED IN: cell wall, plant-type cell wall; EXPRESSED IN: 21 plant structures; EXPRESSED DURING: 13 growth stages; CONTAINS InterPro DOMAIN/s: Phosphate-induced protein 1 (InterPro:IPR006766); BEST Arabidopsis thaliana protein match is: Phosphate-responsive 1 family pr…	-6.08938	1.29e-30	8.09e-27	PREDICTED: protein EXORDIUM-like [Sesamum indicum]	3.9864e-40
og_xylem_305940	35.2	not assigned.unknown	no hits & (original description: no original description)	-6.07773	1.5e-25	4.86e-22	conserved hypothetical protein [Ricinus communis] >gi|223548317|gb|EEF49808.1| conserved hypothetical protein [Ricinus communis]	5.25274
lcxylem_198184	35.2	not assigned.unknown	no hits & (original description: no original description)	-6.07136	1.34e-17	1.65e-14	PREDICTED: putative late blight resistance protein homolog R1B-16 [Sesamum indicum]	1.54334e-52
og_xylem_296387	35.2	not assigned.unknown	no hits & (original description: no original description)	-6.06543	2.39e-21	4.78e-18
og_xylem_353110	26.22	misc.short chain dehydrogenase/reductase (SDR)	(at4g13180 : 250.0) NAD(P)-binding Rossmann-fold superfamily protein; FUNCTIONS IN: oxidoreductase activity, binding, catalytic activity; INVOLVED IN: response to arsenic; EXPRESSED IN: 22 plant structures; EXPRESSED DURING: 13 growth stages; CONTAINS InterPro DOMAIN/s: NAD(P)-binding domain (InterPro:IPR016040), Glucose/ribitol dehydrogenase (InterPro:IPR002347), Short-chain dehydrogenase/reduct…	-6.02398	1.31e-29	7.25e-26	PREDICTED: short-chain type dehydrogenase/reductase [Sesamum indicum]	2.5611e-95
lcxylem_252569	35.2	not assigned.unknown	no hits & (original description: no original description)	-6.00102	3.97e-20	6.72e-17	PREDICTED: putative late blight resistance protein homolog R1A-3 isoform X3 [Nicotiana sylvestris]	1.74204
og_xylem_298937	26.22	misc.short chain dehydrogenase/reductase (SDR)	(at4g13180 : 105.0) NAD(P)-binding Rossmann-fold superfamily protein; FUNCTIONS IN: oxidoreductase activity, binding, catalytic activity; INVOLVED IN: response to arsenic; EXPRESSED IN: 22 plant structures; EXPRESSED DURING: 13 growth stages; CONTAINS InterPro DOMAIN/s: NAD(P)-binding domain (InterPro:IPR016040), Glucose/ribitol dehydrogenase (InterPro:IPR002347), Short-chain dehydrogenase/reduct…	-5.94988	7.89e-16	6.7e-13	short-chain type dehydrogenase, putative [Ricinus communis] >gi|223535254|gb|EEF36931.1| short-chain type dehydrogenase, putative [Ricinus communis]	1.63133e-33
og_xylem_307899	35.2	not assigned.unknown	no hits & (original description: no original description)	-5.9096	9.08e-27	3.36e-23	unnamed protein product [Coffea canephora]	1.60173e-19
lcxylem_179601	10.8.1	cell wall.pectin*esterases.PME	(at3g49220 : 157.0) Plant invertase/pectin methylesterase inhibitor superfamily; FUNCTIONS IN: enzyme inhibitor activity, pectinesterase activity; INVOLVED IN: cell wall modification; LOCATED IN: cell wall, plant-type cell wall; EXPRESSED IN: 22 plant structures; EXPRESSED DURING: 13 growth stages; CONTAINS InterPro DOMAIN/s: Pectinesterase, active site (InterPro:IPR018040), Pectin lyase fold/vir…	-5.86574	4.42e-16	3.97e-13	hypothetical protein MIMGU_mgv1a0032972mg, partial [Erythranthe guttata]	1.2534e-65
lcxylem_52918	35.2	not assigned.unknown	no hits & (original description: no original description)	-5.82527	1.23e-25	4.02e-22	PREDICTED: transcription factor bHLH95-like isoform X2 [Solanum lycopersicum]	4.16197
lcxylem_140157	35.2	not assigned.unknown	no hits & (original description: no original description)	-5.80663	5.09e-23	1.26e-19	PREDICTED: putative late blight resistance protein homolog R1A-10 isoform X1 [Sesamum indicum]	5.27098e-38
lcxylem_237774	35.2	not assigned.unknown	(at3g55240 : 136.0) Overexpression leads to PEL (Pseudo-Etiolation in Light) phenotype.; FUNCTIONS IN: molecular_function unknown; INVOLVED IN: developmental process; LOCATED IN: endomembrane system; CONTAINS InterPro DOMAIN/s: Conserved hypothetical protein CHP01589, plant (InterPro:IPR006476); BEST Arabidopsis thaliana protein match is: Plant protein 1589 of unknown function (TAIR:AT3G28990.1);…	-5.71626	3.39e-29	1.79e-25	PREDICTED: uncharacterized protein LOC100244913 [Vitis vinifera] >gi|296086934|emb|CBI33167.3| unnamed protein product [Vitis vinifera]	2.35778e-42
lcxylem_25880	35.2	not assigned.unknown	no hits & (original description: no original description)	-5.66945	2.87e-22	6.51e-19	PREDICTED: dnaJ homolog subfamily B member 6 isoform X1 [Nicotiana tomentosiformis]	2.77734
lcxylem_86888	35.2	not assigned.unknown	no hits & (original description: no original description)	-5.66358	1.54e-22	3.62e-19	PREDICTED: ethylene-responsive transcription factor ERF071 isoform X3 [Fragaria vesca subsp. vesca]	5.34849e-09
lcxylem_237449	35.1.42	not assigned.no ontology.proline rich family	(at1g64450 : 197.0) Glycine-rich protein family; Hydrophilin BEST Arabidopsis thaliana protein match is: Late embryogenesis abundant (LEA) hydroxyproline-rich glycoprotein family (TAIR:AT4G23930.1); Has 61689 Blast hits to 17372 proteins in 1170 species: Archae - 25; Bacteria - 6104; Metazoa - 45491; Fungi - 2077; Plants - 2819; Viruses - 1028; Other Eukaryotes - 4145 (source: NCBI BLink). & (rel…	-5.65779	7.18e-22	1.55e-18	PREDICTED: uncharacterized protein LOC105159219 [Sesamum indicum]	2.14424e-113
og_xylem_307619	30.2.99	signalling.receptor kinases.misc	(at5g49290 : 99.8) receptor like protein 56 (RLP56); CONTAINS InterPro DOMAIN/s: Leucine-rich repeat, typical subtype (InterPro:IPR003591), Leucine-rich repeat-containing N-terminal domain, type 2 (InterPro:IPR013210), Leucine-rich repeat (InterPro:IPR001611); BEST Arabidopsis thaliana protein match is: receptor like protein 14 (TAIR:AT1G74180.1); Has 112100 Blast hits to 30260 proteins in 1125 s…	-5.65323	5.3e-21	1.01e-17	PREDICTED: probable leucine-rich repeat receptor-like protein kinase At5g63930 [Nicotiana tomentosiformis]	5.20075e-57
lcxylem_269063	35.2	not assigned.unknown	no hits & (original description: no original description)	-5.64437	1.32e-26	4.77e-23	unnamed protein product [Vitis vinifera]	1.45482e-33
og_xylem_268270	35.1	not assigned.no ontology	(at2g44500 : 92.0) O-fucosyltransferase family protein; CONTAINS InterPro DOMAIN/s: GDP-fucose protein O-fucosyltransferase (InterPro:IPR019378); BEST Arabidopsis thaliana protein match is: O-fucosyltransferase family protein (TAIR:AT3G07900.1); Has 35333 Blast hits to 34131 proteins in 2444 species: Archae - 798; Bacteria - 22429; Metazoa - 974; Fungi - 991; Plants - 531; Viruses - 0; Other Euka…	-5.64038	1.23e-22	2.94e-19	conserved hypothetical protein [Ricinus communis] >gi|223540159|gb|EEF41735.1| conserved hypothetical protein [Ricinus communis]	1.33912e-23
og_xylem_303871	35.2	not assigned.unknown	no hits & (original description: no original description)	-5.58901	1.06e-21	2.25e-18
og_xylem_292915	35.2	not assigned.unknown	no hits & (original description: no original description)	-5.58667	8.99e-19	1.31e-15
og_xylem_353144	10.8.1	cell wall.pectin*esterases.PME	(at5g53370 : 389.0) pectin methylesterase PCR fragment F (PMEPCRF); FUNCTIONS IN: pectinesterase activity; INVOLVED IN: cell wall modification; LOCATED IN: cell wall; EXPRESSED IN: 22 plant structures; EXPRESSED DURING: 13 growth stages; CONTAINS InterPro DOMAIN/s: Pectinesterase, active site (InterPro:IPR018040), Pectin lyase fold/virulence factor (InterPro:IPR011050), Pectinesterase, catalytic …	-5.57857	6.65e-21	1.27e-17	PREDICTED: probable pectinesterase/pectinesterase inhibitor 61 [Sesamum indicum]	3.40763e-152
lcxylem_19366	35.2	not assigned.unknown	(original description: no original description)	-5.42872	1.83e-26	6.58e-23	pol polyprotein [Citrus x paradisi]	1.31475e-28
lcxylem_279290	10.8.1	cell wall.pectin*esterases.PME	(at5g53370 : 474.0) pectin methylesterase PCR fragment F (PMEPCRF); FUNCTIONS IN: pectinesterase activity; INVOLVED IN: cell wall modification; LOCATED IN: cell wall; EXPRESSED IN: 22 plant structures; EXPRESSED DURING: 13 growth stages; CONTAINS InterPro DOMAIN/s: Pectinesterase, active site (InterPro:IPR018040), Pectin lyase fold/virulence factor (InterPro:IPR011050), Pectinesterase, catalytic …	-5.4173	4.25e-18	5.6e-15	PREDICTED: probable pectinesterase/pectinesterase inhibitor 61 [Sesamum indicum]	0
lcxylem_186113	34.2	transport.sugars	(q07423|hex6_ricco : 753.0) Hexose carrier protein HEX6 - Ricinus communis (Castor bean) & (at5g61520 : 550.0) Major facilitator superfamily protein; FUNCTIONS IN: carbohydrate transmembrane transporter activity, sugar:hydrogen symporter activity; INVOLVED IN: transport, transmembrane transport; LOCATED IN: integral to membrane, membrane; EXPRESSED IN: 15 plant structures; EXPRESSED DURING: 8 gro…	-5.40045	2.7e-19	4.14e-16	unnamed protein product [Coffea canephora]	0
og_xylem_263217	11.9.2	lipid metabolism.lipid degradation.lipases	(at1g28570 : 228.0) SGNH hydrolase-type esterase superfamily protein; FUNCTIONS IN: lipase activity, hydrolase activity, acting on ester bonds, carboxylesterase activity; INVOLVED IN: lipid metabolic process; LOCATED IN: endomembrane system; EXPRESSED IN: 22 plant structures; EXPRESSED DURING: 13 growth stages; CONTAINS InterPro DOMAIN/s: Lipase, GDSL (InterPro:IPR001087); BEST Arabidopsis thalia…	-5.33924	1.16e-18	1.66e-15	PREDICTED: GDSL esterase/lipase At1g28590-like [Solanum tuberosum]	7.24485e-84
lcxylem_40907	35.2	not assigned.unknown	(at3g26050 : 138.0) TPX2 (targeting protein for Xklp2) protein family; FUNCTIONS IN: molecular_function unknown; INVOLVED IN: biological_process unknown; LOCATED IN: chloroplast; EXPRESSED IN: 11 plant structures; EXPRESSED DURING: 6 growth stages; CONTAINS InterPro DOMAIN/s: Xklp2 targeting protein (InterPro:IPR009675); BEST Arabidopsis thaliana protein match is: unknown protein (TAIR:AT3G27350.…	-5.14468	7.44e-13	3.55e-10	PREDICTED: uncharacterized protein LOC105970998 [Erythranthe guttatus]	2.43514e-60
lcxylem_192168	35.2	not assigned.unknown	no hits & (original description: no original description)	-5.11222	3.95e-45	1.04e-40	PREDICTED: uncharacterized protein LOC105948911 [Erythranthe guttatus] >gi|848927903|ref|XP_012827629.1| PREDICTED: uncharacterized protein LOC105948911 [Erythranthe guttatus]	7.42517e-26
lcxylem_237661	35.2	not assigned.unknown	no hits & (original description: no original description)	-5.10151	2.76e-16	2.55e-13	PREDICTED: uncharacterized protein LOC105161396 [Sesamum indicum]	1.37195e-08
lcxylem_72497	35.2	cell wall.pectin*esterases.PME	(at1g53840 : 663.0) encodes a pectin methylesterase; pectin methylesterase 1 (PME1); FUNCTIONS IN: pectinesterase activity; INVOLVED IN: cell wall modification; LOCATED IN: extracellular region, plasma membrane, membrane, plant-type cell wall; EXPRESSED IN: 24 plant structures; EXPRESSED DURING: 13 growth stages; CONTAINS InterPro DOMAIN/s: Pectinesterase, active site (InterPro:IPR018040), Pectin…	-5.08919	2.43e-29	1.66e-25	PREDICTED: pectinesterase 3-like [Sesamum indicum]	0
lcxylem_267132	35.2	not assigned.unknown	no hits & (original description: no original description)	-5.06136	2.81e-19	4.29e-16	hypothetical protein L484_021517 [Morus notabilis] >gi|587919206|gb|EXC06681.1| hypothetical protein L484_021517 [Morus notabilis]	5.49642e-06
og_xylem_325554	35.2	not assigned.unknown	no hits & (original description: no original description)	-5.00705	1.03e-15	8.59e-13	PREDICTED: UPF0725 protein At4g29550-like [Camelina sativa]	4.81459
og_xylem_307129	35.2	not assigned.unknown	no hits & (original description: no original description)	-4.98461	3.55e-30	2.12e-26	conserved hypothetical protein [Ricinus communis] >gi|223547032|gb|EEF48529.1| conserved hypothetical protein [Ricinus communis]	0.000556448
lcxylem_130725	30.3	signalling.calcium	(at1g76650 : 124.0) calmodulin-like 38 (CML38); CONTAINS InterPro DOMAIN/s: EF-Hand 1, calcium-binding site (InterPro:IPR018247), EF-HAND 2 (InterPro:IPR018249), EF-hand-like domain (InterPro:IPR011992), Calcium-binding EF-hand (InterPro:IPR002048); BEST Arabidopsis thaliana protein match is: Calcium-binding EF-hand family protein (TAIR:AT1G76640.1). & (reliability: 248.0) & (original description…	-4.96168	1.13e-25	3.73e-22	PREDICTED: probable calcium-binding protein CML31 [Vitis vinifera]	1.04899e-47
lcxylem_206556	35.2	not assigned.unknown	no hits & (original description: no original description)	-4.93514	5.09e-16	4.46e-13	Late embryogenesis abundant hydroxyproline-rich glycofamily protein, putative [Theobroma cacao] >gi|508777615|gb|EOY24871.1| Late embryogenesis abundant hydroxyproline-rich glycofamily protein, putative [Theobroma cacao]	8.30148e-15
lcxylem_131594	35.2	not assigned.unknown	(at1g16320 : 158.0) Uncharacterized conserved protein (DUF2358); FUNCTIONS IN: molecular_function unknown; INVOLVED IN: biological_process unknown; LOCATED IN: chloroplast; CONTAINS InterPro DOMAIN/s: Protein of unknown function DUF2358 (InterPro:IPR018790); BEST Arabidopsis thaliana protein match is: Uncharacterized conserved protein (DUF2358) (TAIR:AT1G79510.2); Has 274 Blast hits to 274 protei…	-4.91663	4.73e-43	9.72e-39	PREDICTED: uncharacterized protein LOC105175107 [Sesamum indicum] >gi|747095723|ref|XP_011095749.1| PREDICTED: uncharacterized protein LOC105175107 [Sesamum indicum]	1.22085e-42
og_xylem_263402	29.5.4	protein.degradation.aspartate protease	(at1g79720 : 550.0) Eukaryotic aspartyl protease family protein; FUNCTIONS IN: aspartic-type endopeptidase activity; INVOLVED IN: proteolysis; LOCATED IN: apoplast; EXPRESSED IN: 22 plant structures; EXPRESSED DURING: 13 growth stages; CONTAINS InterPro DOMAIN/s: Peptidase aspartic (InterPro:IPR021109), Peptidase aspartic, catalytic (InterPro:IPR009007), Peptidase A1 (InterPro:IPR001461), Peptida…	-4.89743	9.03e-06	0.000626462	PREDICTED: protein ASPARTIC PROTEASE IN GUARD CELL 2 [Sesamum indicum]	0
lcxylem_141573	35.2	not assigned.unknown	no hits & (original description: no original description)	-4.86539	6.13e-15	4.5e-12	PREDICTED: protein EXORDIUM-like [Eucalyptus grandis]	2.38066e-06
lcxylem_279302	27.3.3	RNA.regulation of transcription.AP2/EREBP, APETALA2/Ethylene-responsive element binding protein family	(at1g21910 : 119.0) encodes a member of the DREB subfamily A-5 of ERF/AP2 transcription factor family. The protein contains one AP2 domain. There are 15 members in this subfamily including RAP2.1, RAP2.9 and RAP2.10.; Integrase-type DNA-binding superfamily protein; FUNCTIONS IN: DNA binding, sequence-specific DNA binding transcription factor activity; INVOLVED IN: regulation of transcription, DNA…	-4.77158	1.45e-21	2.99e-18	hypothetical protein PHAVU_009G123300g [Phaseolus vulgaris] >gi|561010476|gb|ESW09383.1| hypothetical protein PHAVU_009G123300g [Phaseolus vulgaris]	2.63967e-41
lcxylem_198394	26.2	misc.UDP glucosyl and glucoronyl transferases	(at1g13250 : 486.0) Encodes a protein with putative galacturonosyltransferase activity.; galacturonosyltransferase-like 3 (GATL3); FUNCTIONS IN: transferase activity, transferring hexosyl groups, polygalacturonate 4-alpha-galacturonosyltransferase activity, transferase activity, transferring glycosyl groups; INVOLVED IN: carbohydrate biosynthetic process; LOCATED IN: endomembrane system; EXPRESSE…	-4.69411	4.99e-14	3.09e-11	PREDICTED: probable galacturonosyltransferase-like 3 [Sesamum indicum]	0
lcxylem_143210	35.2	not assigned.unknown	no hits & (original description: no original description)	-4.61532	1.83e-15	1.45e-12	conserved hypothetical protein [Ricinus communis] >gi|223547032|gb|EEF48529.1| conserved hypothetical protein [Ricinus communis]	1.86494e-06
lcxylem_120190	35.2	not assigned.unknown	(at2g23690 : 148.0) unknown protein; FUNCTIONS IN: molecular_function unknown; INVOLVED IN: N-terminal protein myristoylation; LOCATED IN: cellular_component unknown; EXPRESSED IN: 7 plant structures; EXPRESSED DURING: petal differentiation and expansion stage; BEST Arabidopsis thaliana protein match is: unknown protein (TAIR:AT4G37240.1); Has 243 Blast hits to 243 proteins in 15 species: Archae …	-4.51564	1.69e-12	7.46e-10	PREDICTED: uncharacterized protein LOC105177716 [Sesamum indicum]	3.90712e-59
og_xylem_304370	27.3.99	RNA.regulation of transcription.unclassified	(at5g10770 : 431.0) Eukaryotic aspartyl protease family protein; FUNCTIONS IN: DNA binding, aspartic-type endopeptidase activity; INVOLVED IN: proteolysis; EXPRESSED IN: 12 plant structures; EXPRESSED DURING: 4 anthesis, C globular stage, petal differentiation and expansion stage, E expanded cotyledon stage; CONTAINS InterPro DOMAIN/s: Peptidase aspartic (InterPro:IPR021109), Peptidase aspartic, …	-4.50544	3.73e-13	1.91e-10	PREDICTED: protein ASPARTIC PROTEASE IN GUARD CELL 2-like [Sesamum indicum]	0
lcxylem_180169	10.7	cell wall.modification	(at4g37800 : 473.0) xyloglucan endotransglucosylase/hydrolase 7 (XTH7); FUNCTIONS IN: hydrolase activity, acting on glycosyl bonds, xyloglucan:xyloglucosyl transferase activity, hydrolase activity, hydrolyzing O-glycosyl compounds; INVOLVED IN: carbohydrate metabolic process, cellular glucan metabolic process; LOCATED IN: endomembrane system, cell wall, apoplast; EXPRESSED IN: 17 plant structures…	-4.42398	1.43e-13	8.14e-11	PREDICTED: probable xyloglucan endotransglucosylase/hydrolase protein 7 [Sesamum indicum]	0
lcxylem_246380	35.2	not assigned.unknown	no hits & (original description: no original description)	-4.32895	4.71e-10	1.21e-07	lysine-rich arabinogalactan protein 18-like precursor [Solanum tuberosum] >gi|291167163|gb|ADD81255.1| arabinogalactan [Solanum tuberosum]	0.000146923
lcxylem_86508	35.2	not assigned.unknown	no hits & (original description: no original description)	-4.22493	5.71e-15	4.24e-12	hypothetical protein VITISV_021469 [Vitis vinifera]	4.34955
og_xylem_262928	10.7	cell wall.modification	(at4g03210 : 158.0) encodes a member of xyloglucan endotransglucosylase/hydrolases (XTHs) that catalyze the cleavage and molecular grafting of xyloglucan chains function in loosening and rearrangement of the cell wall. Gene is expressed in shoot apex region, flower buds, flower stalks and internodes bearing flowers.; xyloglucan endotransglucosylase/hydrolase 9 (XTH9); FUNCTIONS IN: hydrolase acti…	-4.17121	1.57e-13	8.82e-11	PREDICTED: xyloglucan endotransglucosylase/hydrolase protein 9 [Nicotiana sylvestris]	5.92094e-57
lcxylem_186021	30.2.99	signalling.receptor kinases.misc	(at3g19320 : 382.0) Leucine-rich repeat (LRR) family protein; LOCATED IN: endomembrane system; EXPRESSED IN: root; CONTAINS InterPro DOMAIN/s: Leucine-rich repeat (InterPro:IPR001611); BEST Arabidopsis thaliana protein match is: Leucine-rich repeat (LRR) family protein (TAIR:AT1G49750.1); Has 128497 Blast hits to 47794 proteins in 2067 species: Archae - 184; Bacteria - 14728; Metazoa - 28641; Fun…	-4.01814	7.43e-09	1.4e-06	unnamed protein product [Coffea canephora]	6.14349e-169
lcxylem_277871	10.5.1.1	cell wall.cell wall proteins.AGPs.AGP	(at5g06390 : 545.0) FASCICLIN-like arabinogalactan protein 17 precursor (FLA17); FUNCTIONS IN: molecular_function unknown; INVOLVED IN: cell adhesion; LOCATED IN: vacuole; EXPRESSED IN: guard cell; CONTAINS InterPro DOMAIN/s: FAS1 domain (InterPro:IPR000782); BEST Arabidopsis thaliana protein match is: FASCICLIN-like arabinogalactan protein 18 precursor (TAIR:AT3G11700.1); Has 803 Blast hits to 7…	-3.98603	1.16e-09	2.7e-07	PREDICTED: fasciclin-like arabinogalactan protein 17 [Sesamum indicum]	0

## Sheet: 75 DEG down in common LC OG
Analysis	Mercator			DESeq2			BLASTX
id	BinCode	BinName	description	log2FoldChange	pvalue	padj	Hit_def	Hsp_evalue
lcxylem_171058	35.2	not assigned.unknown	(at1g29270 : 88.2) unknown protein; BEST Arabidopsis thaliana protein match is: unknown protein (TAIR:AT2G40435.1); Has 98 Blast hits to 98 proteins in 15 species: Archae - 0; Bacteria - 0; Metazoa - 0; Fungi - 0; Plants - 98; Viruses - 0; Other Eukaryotes - 0 (source: NCBI BLink). & (reliability: 176.4) & (original description: no original description)	-4.08126	7.27e-09	1.66e-06	unnamed protein product [Coffea canephora]	1.64168e-53
lcxylem_171330	26.21	misc.protease inhibitor/seed storage/lipid transfer protein (LTP) family protein	(at1g62500 : 108.0) Bifunctional inhibitor/lipid-transfer protein/seed storage 2S albumin superfamily protein; FUNCTIONS IN: lipid binding; INVOLVED IN: lipid transport; LOCATED IN: endomembrane system; EXPRESSED IN: 17 plant structures; EXPRESSED DURING: 8 growth stages; CONTAINS InterPro DOMAIN/s: Bifunctional inhibitor/plant lipid transfer protein/seed storage (InterPro:IPR016140), Plant lipid…	-5.86163	4.76e-68	2.13e-63	hypothetical protein MIMGU_mgv11b015559mg, partial [Erythranthe guttata]	1.73317e-27
lcxylem_171620	26.19	misc.plastocyanin-like	(q41001|bcp_pea : 170.0) Blue copper protein precursor - Pisum sativum (Garden pea) & (at1g22480 : 146.0) Cupredoxin superfamily protein; FUNCTIONS IN: electron carrier activity, copper ion binding; LOCATED IN: anchored to membrane; EXPRESSED IN: shoot apex, inflorescence meristem, embryo, flower, seed; EXPRESSED DURING: F mature embryo stage, petal differentiation and expansion stage, E expanded…	-3.57671	1.24e-09	3.42e-07	PREDICTED: blue copper protein-like [Erythranthe guttatus] >gi|604331619|gb|EYU36477.1| hypothetical protein MIMGU_mgv1a014161mg [Erythranthe guttata]	1.58274e-51
lcxylem_172038	35.1	not assigned.no ontology	(at3g06880 : 147.0) Transducin/WD40 repeat-like superfamily protein; FUNCTIONS IN: binding, nucleotide binding; LOCATED IN: cellular_component unknown; CONTAINS InterPro DOMAIN/s: WD40 repeat 2 (InterPro:IPR019782), WD40 repeat, conserved site (InterPro:IPR019775), WD40 repeat (InterPro:IPR001680), WD40 repeat-like-containing domain (InterPro:IPR011046), WD40-repeat-containing domain (InterPro:IP…	-7.20342	5.23e-49	9.38e-45	PREDICTED: putative E3 ubiquitin-protein ligase LIN-1 isoform X2 [Sesamum indicum]	6.56923e-106
lcxylem_172051	35.2	not assigned.unknown	(at2g40320 : 664.0) Encodes a member of the TBL (TRICHOME BIREFRINGENCE-LIKE) gene family containing a plant-specific DUF231 (domain of unknown function) domain. TBL gene family has 46 members, two of which (TBR/AT5G06700 and TBL3/AT5G01360) have been shown to be involved in the synthesis and deposition of secondary wall cellulose, presumably by influencing the esterification state of pectic poly…	-5.11785	3.82e-16	3.31e-13	PREDICTED: protein trichome birefringence-like 33 [Sesamum indicum]	0
lcxylem_172242	16.10	secondary metabolism.simple phenols	(at5g60020 : 826.0) putative laccase, a member of laccase family of genes (17 members in Arabidopsis).; laccase 17 (LAC17); FUNCTIONS IN: laccase activity; INVOLVED IN: oxidation reduction, lignin catabolic process; LOCATED IN: endomembrane system, apoplast; EXPRESSED IN: 14 plant structures; EXPRESSED DURING: LP.04 four leaves visible, 4 anthesis, C globular stage, petal differentiation and expa…	-7.17243	1.18e-37	9.17e-34	PREDICTED: laccase-17-like [Sesamum indicum]	0
lcxylem_179959	20.2.99	stress.abiotic.unspecified	(at1g44760 : 206.0) Adenine nucleotide alpha hydrolases-like superfamily protein; FUNCTIONS IN: molecular_function unknown; INVOLVED IN: response to stress; EXPRESSED IN: 22 plant structures; EXPRESSED DURING: 13 growth stages; CONTAINS InterPro DOMAIN/s: UspA (InterPro:IPR006016), Rossmann-like alpha/beta/alpha sandwich fold (InterPro:IPR014729); BEST Arabidopsis thaliana protein match is: Adeni…	-4.82833	1.6e-40	1.59e-36	PREDICTED: uncharacterized protein LOC105155375 [Sesamum indicum]	1.36874e-75
lcxylem_180398	10.2	cell wall.cellulose synthesis	(at5g22740 : 860.0) encodes a beta-mannan synthase based on in vitro enzyme assays from heterologously expressed protein; cellulose synthase-like A02 (CSLA02); CONTAINS InterPro DOMAIN/s: Glycosyl transferase, family 2 (InterPro:IPR001173); BEST Arabidopsis thaliana protein match is: Nucleotide-diphospho-sugar transferases superfamily protein (TAIR:AT5G03760.1); Has 5133 Blast hits to 5129 protei…	-3.10632	4.41e-09	1.06e-06	PREDICTED: glucomannan 4-beta-mannosyltransferase 2-like [Sesamum indicum]	0
lcxylem_185696	35.2	not assigned.unknown	no hits & (original description: no original description)	-3.94984	1.03e-08	2.25e-06	conserved hypothetical protein [Ricinus communis] >gi|223526174|gb|EEF28504.1| conserved hypothetical protein [Ricinus communis]	1.02465e-20
lcxylem_186043	10.6.3	cell wall.degradation.pectate lyases and polygalacturonases	(at1g70370 : 686.0) polygalacturonase 2 (PG2); FUNCTIONS IN: polygalacturonase activity; INVOLVED IN: biological_process unknown; LOCATED IN: endomembrane system; EXPRESSED IN: 23 plant structures; EXPRESSED DURING: 13 growth stages; CONTAINS InterPro DOMAIN/s: BURP (InterPro:IPR004873); BEST Arabidopsis thaliana protein match is: BURP domain-containing protein (TAIR:AT1G23760.1). & (ipr004873 : …	-4.89251	1.44e-34	1.01e-30	PREDICTED: polygalacturonase-1 non-catalytic subunit beta-like [Sesamum indicum]	0
lcxylem_191399	26.21	misc.protease inhibitor/seed storage/lipid transfer protein (LTP) family protein	(at5g48485 : 80.9) encodes a putative apoplastic lipid transfer protein that is involved in systemic acquired resistance. Mutants in this gene exhibit wild-type local resistance to avirulent and virulent Pseudomonas syringae, but pathogenesis-related gene expression is abolished in uninoculated distant leaves and fail to develop SAR to virulent Pseudomonas or Peronospora parasitica.; DEFECTIVE IN…	-4.88306	3.59e-61	9.18e-57	PREDICTED: putative lipid-transfer protein DIR1 [Phoenix dactylifera]	5.78215e-32
lcxylem_191990	26.12	misc.peroxidases	(at5g42180 : 437.0) Peroxidase superfamily protein; FUNCTIONS IN: peroxidase activity, heme binding; INVOLVED IN: oxidation reduction, response to oxidative stress; LOCATED IN: plant-type cell wall; EXPRESSED IN: 10 plant structures; EXPRESSED DURING: 4 anthesis, C globular stage, petal differentiation and expansion stage; CONTAINS InterPro DOMAIN/s: Haem peroxidase (InterPro:IPR010255), Plant pe…	-7.16992	9.58e-112	1.72e-106	putative peroxidase [Olea europaea]	0
lcxylem_197968	35.2	not assigned.unknown	no hits & (original description: no original description)	-5.89181	2.66e-67	1.06e-62	hypothetical protein MIMGU_mgv11b015559mg, partial [Erythranthe guttata]	0.0791184
lcxylem_198512	20.1.7	stress.biotic.PR-proteins	(at5g23400 : 642.0) Leucine-rich repeat (LRR) family protein; INVOLVED IN: signal transduction, defense response; LOCATED IN: cell wall; EXPRESSED IN: 17 plant structures; EXPRESSED DURING: 10 growth stages; CONTAINS InterPro DOMAIN/s: Leucine-rich repeat-containing N-terminal domain, type 2 (InterPro:IPR013210), Leucine-rich repeat (InterPro:IPR001611); BEST Arabidopsis thaliana protein match is…	-3.46801	4.29e-38	3.57e-34	PREDICTED: probable leucine-rich repeat receptor-like protein kinase At1g35710 [Nicotiana sylvestris]	0
lcxylem_202560	35.2	not assigned.unknown	no hits & (original description: no original description)	-3.25396	3.29e-06	0.000341457	lipid binding protein, putative [Ricinus communis] >gi|223528400|gb|EEF30436.1| lipid binding protein, putative [Ricinus communis]	0.0510729
lcxylem_202776	20.1	stress.biotic	(at1g65870 : 129.0) Disease resistance-responsive (dirigent-like protein) family protein; FUNCTIONS IN: molecular_function unknown; INVOLVED IN: lignan biosynthetic process, defense response; LOCATED IN: cell wall; EXPRESSED IN: 13 plant structures; EXPRESSED DURING: 9 growth stages; CONTAINS InterPro DOMAIN/s: Plant disease resistance response protein (InterPro:IPR004265); BEST Arabidopsis thali…	-3.39829	3.56e-09	8.81e-07	PREDICTED: dirigent protein 21-like [Sesamum indicum]	4.61488e-54
lcxylem_221870	10.6.3	cell wall.degradation.pectate lyases and polygalacturonases	(at1g48100 : 638.0) Pectin lyase-like superfamily protein; FUNCTIONS IN: polygalacturonase activity; INVOLVED IN: carbohydrate metabolic process; EXPRESSED IN: 19 plant structures; EXPRESSED DURING: 10 growth stages; CONTAINS InterPro DOMAIN/s: Pectin lyase fold/virulence factor (InterPro:IPR011050), Pectin lyase fold (InterPro:IPR012334), Glycoside hydrolase, family 28 (InterPro:IPR000743), Para…	-5.2596	3.6e-23	9.21e-20	PREDICTED: polygalacturonase At1g48100 [Sesamum indicum]	0
lcxylem_221871	17.2.3	hormone metabolism.auxin.induced-regulated-responsive-activated	(at3g61750 : 351.0) Cytochrome b561/ferric reductase transmembrane with DOMON related domain; FUNCTIONS IN: dopamine beta-monooxygenase activity; INVOLVED IN: histidine catabolic process; LOCATED IN: membrane; CONTAINS InterPro DOMAIN/s: Cytochrome b561, eukaryote (InterPro:IPR004877), DOMON related (InterPro:IPR005018), Cytochrome b561/ferric reductase transmembrane (InterPro:IPR006593), DOMON (…	-6.19576	1.75e-28	7.93e-25	PREDICTED: cytochrome b561 and DOMON domain-containing protein At3g61750 [Sesamum indicum]	8.21094e-173
lcxylem_236063	20.1	stress.biotic	(at4g25780 : 122.0) CAP (Cysteine-rich secretory proteins, Antigen 5, and Pathogenesis-related 1 protein) superfamily protein; FUNCTIONS IN: molecular_function unknown; INVOLVED IN: biological_process unknown; LOCATED IN: endomembrane system, extracellular region; EXPRESSED IN: 14 plant structures; EXPRESSED DURING: 11 growth stages; CONTAINS InterPro DOMAIN/s: Allergen V5/Tpx-1 related, conserve…	-3.81983	4.27e-12	1.91e-09	STS14 protein precursor, putative [Ricinus communis] >gi|223527886|gb|EEF29976.1| STS14 protein precursor, putative [Ricinus communis]	1.84145e-36
lcxylem_236640	10.5.1.1	cell wall.cell wall proteins.AGPs.AGP	(at5g60490 : 99.4) FASCICLIN-like arabinogalactan-protein 12 (FLA12); LOCATED IN: plasma membrane, anchored to membrane; EXPRESSED IN: 22 plant structures; EXPRESSED DURING: 13 growth stages; CONTAINS InterPro DOMAIN/s: FAS1 domain (InterPro:IPR000782); BEST Arabidopsis thaliana protein match is: FASCICLIN-like arabinogalactan-protein 11 (TAIR:AT5G03170.1); Has 1807 Blast hits to 1807 proteins in…	-6.13005	2.26e-42	2.45e-38	PREDICTED: fasciclin-like arabinogalactan protein 11 [Erythranthe guttatus]	1.02945e-34
lcxylem_237304	26.21	misc.protease inhibitor/seed storage/lipid transfer protein (LTP) family protein	(at4g12510 : 93.2) Bifunctional inhibitor/lipid-transfer protein/seed storage 2S albumin superfamily protein; FUNCTIONS IN: lipid binding; INVOLVED IN: lipid transport; LOCATED IN: endomembrane system; CONTAINS InterPro DOMAIN/s: Bifunctional inhibitor/plant lipid transfer protein/seed storage (InterPro:IPR016140), Plant lipid transfer protein/seed storage/trypsin-alpha amylase inhibitor (InterPr…	-7.94414	6.36e-63	1.9e-58	hypothetical protein CICLE_v10022825mg [Citrus clementina] >gi|568846802|ref|XP_006477232.1| PREDICTED: 14 kDa proline-rich protein DC2.15-like [Citrus sinensis] >gi|557542609|gb|ESR53587.1| hypothetical protein CICLE_v10022825mg [Citrus clementina] >gi|641842581|gb|KDO61486.1| hypothetical protein CISIN_1g044385mg [Citrus sinensis]	3.46612e-21
lcxylem_237346	35.2	not assigned.unknown	no hits & (original description: no original description)	-3.19285	5.28e-06	0.000512293	conserved hypothetical protein [Ricinus communis] >gi|223543947|gb|EEF45473.1| conserved hypothetical protein [Ricinus communis]	2.29607
lcxylem_238071	26.18	misc.invertase/pectin methylesterase inhibitor family protein	(at1g14890 : 192.0) Plant invertase/pectin methylesterase inhibitor superfamily protein; FUNCTIONS IN: enzyme inhibitor activity, pectinesterase inhibitor activity, pectinesterase activity; INVOLVED IN: biological_process unknown; EXPRESSED IN: 22 plant structures; EXPRESSED DURING: 13 growth stages; CONTAINS InterPro DOMAIN/s: Pectinesterase inhibitor (InterPro:IPR006501); BEST Arabidopsis thali…	-4.82318	1.96e-63	6.39e-59	PREDICTED: 21 kDa protein-like [Sesamum indicum]	8.199e-97
lcxylem_238336	35.2	not assigned.unknown	(at5g61340 : 206.0) unknown protein; BEST Arabidopsis thaliana protein match is: unknown protein (TAIR:AT1G26650.1); Has 30201 Blast hits to 17322 proteins in 780 species: Archae - 12; Bacteria - 1396; Metazoa - 17338; Fungi - 3422; Plants - 5037; Viruses - 0; Other Eukaryotes - 2996 (source: NCBI BLink). & (reliability: 412.0) & (original description: no original description)	-5.48005	7.22e-17	6.96e-14	PREDICTED: uncharacterized protein LOC105180005 [Sesamum indicum]	1.28444e-108
lcxylem_238357	27.3.99	RNA.regulation of transcription.unclassified	(at1g66810 : 233.0) Zinc finger C-x8-C-x5-C-x3-H type family protein; FUNCTIONS IN: zinc ion binding, nucleic acid binding; INVOLVED IN: biological_process unknown; EXPRESSED IN: 20 plant structures; EXPRESSED DURING: 13 growth stages; CONTAINS InterPro DOMAIN/s: Zinc finger, CCCH-type (InterPro:IPR000571); BEST Arabidopsis thaliana protein match is: Zinc finger C-x8-C-x5-C-x3-H type family prote…	-5.16676	8.26e-20	1.26e-16	PREDICTED: zinc finger CCCH domain-containing protein 14 [Sesamum indicum]	1.03071e-112
lcxylem_238609	35.2	not assigned.unknown	(at1g65900 : 519.0) unknown protein; FUNCTIONS IN: molecular_function unknown; INVOLVED IN: biological_process unknown; LOCATED IN: endomembrane system; EXPRESSED IN: 21 plant structures; EXPRESSED DURING: 13 growth stages; Has 306 Blast hits to 306 proteins in 119 species: Archae - 19; Bacteria - 238; Metazoa - 0; Fungi - 0; Plants - 34; Viruses - 0; Other Eukaryotes - 15 (source: NCBI BLink). &…	-4.25984	7.84e-45	1.04e-40	PREDICTED: uncharacterized protein LOC105175980 [Sesamum indicum]	0
lcxylem_238850	35.1	not assigned.no ontology	(at3g06880 : 879.0) Transducin/WD40 repeat-like superfamily protein; FUNCTIONS IN: binding, nucleotide binding; LOCATED IN: cellular_component unknown; CONTAINS InterPro DOMAIN/s: WD40 repeat 2 (InterPro:IPR019782), WD40 repeat, conserved site (InterPro:IPR019775), WD40 repeat (InterPro:IPR001680), WD40 repeat-like-containing domain (InterPro:IPR011046), WD40-repeat-containing domain (InterPro:IP…	-7.02164	3.14e-40	2.97e-36	PREDICTED: putative E3 ubiquitin-protein ligase LIN-1 isoform X2 [Sesamum indicum]	0
lcxylem_247463	35.2	not assigned.unknown	no hits & (original description: no original description)	-3.73476	4.47e-19	5.94e-16	PREDICTED: uncharacterized protein LOC105160688 [Sesamum indicum]	9.68224e-83
lcxylem_247803	10.5.1.1	cell wall.cell wall proteins.AGPs.AGP	(at5g03170 : 193.0) FASCICLIN-like arabinogalactan-protein 11 (FLA11); CONTAINS InterPro DOMAIN/s: FAS1 domain (InterPro:IPR000782); BEST Arabidopsis thaliana protein match is: FASCICLIN-like arabinogalactan-protein 12 (TAIR:AT5G60490.1); Has 965 Blast hits to 948 proteins in 162 species: Archae - 18; Bacteria - 233; Metazoa - 22; Fungi - 18; Plants - 634; Viruses - 0; Other Eukaryotes - 40 (sour…	-8.25954	1.75e-70	8.98e-66	PREDICTED: fasciclin-like arabinogalactan protein 11 [Nelumbo nucifera]	1.21261e-64
lcxylem_247848	35.1.41	not assigned.no ontology.hydroxyproline rich proteins	(at1g21090 : 178.0) Cupredoxin superfamily protein; CONTAINS InterPro DOMAIN/s: Cupredoxin (InterPro:IPR008972); Has 232 Blast hits to 228 proteins in 41 species: Archae - 0; Bacteria - 4; Metazoa - 16; Fungi - 9; Plants - 195; Viruses - 0; Other Eukaryotes - 8 (source: NCBI BLink). & (reliability: 356.0) & (original description: no original description)	-3.74175	4.62e-10	1.4e-07	PREDICTED: early nodulin-like protein 1 [Sesamum indicum]	8.54712e-84
lcxylem_248058	30.3	signalling.calcium	(at3g15050 : 199.0) IQ-domain 10 (IQD10); FUNCTIONS IN: calmodulin binding; INVOLVED IN: biological_process unknown; LOCATED IN: chloroplast; EXPRESSED IN: 9 plant structures; EXPRESSED DURING: 4 anthesis, petal differentiation and expansion stage; CONTAINS InterPro DOMAIN/s: IQ calmodulin-binding region (InterPro:IPR000048); BEST Arabidopsis thaliana protein match is: IQ-domain 9 (TAIR:AT2G33990…	-5.82157	1.99e-25	6.6e-22	PREDICTED: protein IQ-DOMAIN 1 [Sesamum indicum]	5.47505e-94
lcxylem_248257	27.3.99	RNA.regulation of transcription.unclassified	(at1g09750 : 514.0) Eukaryotic aspartyl protease family protein; FUNCTIONS IN: aspartic-type endopeptidase activity; INVOLVED IN: proteolysis; LOCATED IN: apoplast, cell wall, plant-type cell wall; EXPRESSED IN: 22 plant structures; EXPRESSED DURING: 14 growth stages; CONTAINS InterPro DOMAIN/s: Peptidase aspartic (InterPro:IPR021109), Peptidase aspartic, catalytic (InterPro:IPR009007), Peptidase…	-4.53763	4.52e-11	1.66e-08	PREDICTED: aspartic proteinase nepenthesin-1 [Sesamum indicum]	0
lcxylem_253979	35.2	not assigned.unknown	no hits & (original description: no original description)	-7.69738	5.9e-93	7.05e-88	hypothetical protein CISIN_1g042956mg [Citrus sinensis]	2.19365e-18
lcxylem_254904	27.3.67	RNA.regulation of transcription.putative transcription regulator	(at5g07030 : 548.0) Eukaryotic aspartyl protease family protein; FUNCTIONS IN: aspartic-type endopeptidase activity; INVOLVED IN: proteolysis; LOCATED IN: cell wall, plant-type cell wall; EXPRESSED IN: 23 plant structures; EXPRESSED DURING: 13 growth stages; CONTAINS InterPro DOMAIN/s: Peptidase aspartic, catalytic (InterPro:IPR009007), Peptidase aspartic (InterPro:IPR021109), Peptidase A1 (Inter…	-4.61243	9.39e-12	3.91e-09	unnamed protein product [Coffea canephora]	0
lcxylem_260869	10.8.1	cell wall.pectin*esterases.PME	(at5g19730 : 182.0) Pectin lyase-like superfamily protein; FUNCTIONS IN: pectinesterase activity; INVOLVED IN: cell wall modification; LOCATED IN: cell wall, plant-type cell wall, cytoplasm; EXPRESSED IN: 17 plant structures; EXPRESSED DURING: 8 growth stages; CONTAINS InterPro DOMAIN/s: Pectinesterase, active site (InterPro:IPR018040), Pectin lyase fold/virulence factor (InterPro:IPR011050), Pec…	-4.94835	2.16e-24	6.35e-21	PREDICTED: probable pectinesterase 53 [Nicotiana sylvestris]	8.13963e-80
lcxylem_261145	35.2	not assigned.unknown	(at5g37478 : 135.0) TPX2 (targeting protein for Xklp2) protein family; CONTAINS InterPro DOMAIN/s: Xklp2 targeting protein (InterPro:IPR009675); BEST Arabidopsis thaliana protein match is: TPX2 (targeting protein for Xklp2) protein family (TAIR:AT3G01015.1); Has 159 Blast hits to 159 proteins in 22 species: Archae - 0; Bacteria - 0; Metazoa - 11; Fungi - 0; Plants - 142; Viruses - 0; Other Eukary…	-7.69836	1.97e-47	3.07e-43	PREDICTED: protein TPX2 isoform X3 [Vitis vinifera]	1.56794e-53
lcxylem_262025	10.6.3	cell wall.degradation.pectate lyases and polygalacturonases	(at1g60590 : 647.0) Pectin lyase-like superfamily protein; FUNCTIONS IN: polygalacturonase activity; INVOLVED IN: carbohydrate metabolic process; EXPRESSED IN: 20 plant structures; EXPRESSED DURING: 10 growth stages; CONTAINS InterPro DOMAIN/s: Pectin lyase fold/virulence factor (InterPro:IPR011050), Pectin lyase fold (InterPro:IPR012334), Glycoside hydrolase, family 28 (InterPro:IPR000743), Para…	-6.90798	1.04e-77	9.33e-73	PREDICTED: polygalacturonase At1g48100 [Sesamum indicum]	0
lcxylem_262075	10.2.1	cell wall.cellulose synthesis.cellulose synthase	(at5g44030 : 1535.0) Encodes a cellulose synthase involved in secondary cell wall biosynthesis. Confers resistance towards bacterial and fungal pathogens, independent of salicylic acid, ethylene and jasmonate signaling.; cellulose synthase A4 (CESA4); FUNCTIONS IN: cellulose synthase activity, transferase activity, transferring glycosyl groups; INVOLVED IN: cellulose biosynthetic process, plant-t…	-5.3901	8.57e-23	2.06e-19	PREDICTED: cellulose synthase A catalytic subunit 4 [UDP-forming] [Sesamum indicum]	0
lcxylem_267965	35.2	not assigned.unknown	no hits & (original description: no original description)	-3.92127	2.4e-49	4.53e-45	PREDICTED: uncharacterized protein LOC105960799 [Erythranthe guttatus] >gi|604329263|gb|EYU34594.1| hypothetical protein MIMGU_mgv1a016516mg [Erythranthe guttata]	2.3733e-19
lcxylem_268555	10.5.1.1	cell wall.cell wall proteins.AGPs.AGP	(at5g03170 : 219.0) FASCICLIN-like arabinogalactan-protein 11 (FLA11); CONTAINS InterPro DOMAIN/s: FAS1 domain (InterPro:IPR000782); BEST Arabidopsis thaliana protein match is: FASCICLIN-like arabinogalactan-protein 12 (TAIR:AT5G60490.1); Has 965 Blast hits to 948 proteins in 162 species: Archae - 18; Bacteria - 233; Metazoa - 22; Fungi - 18; Plants - 634; Viruses - 0; Other Eukaryotes - 40 (sour…	-7.15524	4.74e-62	1.31e-57	PREDICTED: fasciclin-like arabinogalactan protein 11 [Erythranthe guttatus]	3.48948e-89
lcxylem_268715	35.2	not assigned.unknown	(at1g17620 : 116.0) Late embryogenesis abundant (LEA) hydroxyproline-rich glycoprotein family; FUNCTIONS IN: molecular_function unknown; INVOLVED IN: biological_process unknown; LOCATED IN: plasma membrane; EXPRESSED IN: 23 plant structures; EXPRESSED DURING: 13 growth stages; CONTAINS InterPro DOMAIN/s: Late embryogenesis abundant protein, group 2 (InterPro:IPR004864); BEST Arabidopsis thaliana …	-5.8664	1.38e-20	2.39e-17	PREDICTED: uncharacterized protein LOC105163464 [Sesamum indicum]	1.0105e-59
lcxylem_274216	35.2	not assigned.unknown	(at4g27435 : 246.0) Protein of unknown function (DUF1218); FUNCTIONS IN: molecular_function unknown; INVOLVED IN: biological_process unknown; LOCATED IN: endomembrane system; EXPRESSED IN: 23 plant structures; EXPRESSED DURING: 13 growth stages; CONTAINS InterPro DOMAIN/s: Protein of unknown function DUF1218 (InterPro:IPR009606); BEST Arabidopsis thaliana protein match is: Protein of unknown func…	-6.12817	2.8e-27	1.11e-23	PREDICTED: uncharacterized protein LOC105174750 [Sesamum indicum] >gi|747094772|ref|XP_011095240.1| PREDICTED: uncharacterized protein LOC105174750 [Sesamum indicum]	1.57232e-103
lcxylem_274266	35.2	not assigned.unknown	no hits & (original description: no original description)	-2.99548	1.89e-06	0.000212587	PREDICTED: classical arabinogalactan protein 9 [Sesamum indicum]	0.00370719
lcxylem_274416	16.10	secondary metabolism.simple phenols	(at2g40370 : 516.0) putative laccase, a member of laccase family of genes (17 members in Arabidopsis).; laccase 5 (LAC5); FUNCTIONS IN: laccase activity; INVOLVED IN: response to copper ion; LOCATED IN: endomembrane system, apoplast; EXPRESSED IN: 8 plant structures; EXPRESSED DURING: 4 anthesis, petal differentiation and expansion stage; CONTAINS InterPro DOMAIN/s: Multicopper oxidase, type 3 (I…	-6.22284	1.82e-43	2.1e-39	PREDICTED: laccase-12-like [Nicotiana sylvestris]	0
lcxylem_274454	11.9.2.1	lipid metabolism.lipid degradation.lipases.triacylglycerol lipase	(at5g14180 : 439.0) Myzus persicae-induced lipase 1 (MPL1); FUNCTIONS IN: catalytic activity; INVOLVED IN: glycerol biosynthetic process, lipid metabolic process; LOCATED IN: endomembrane system; EXPRESSED IN: 7 plant structures; EXPRESSED DURING: L mature pollen stage, M germinated pollen stage, 4 anthesis, petal differentiation and expansion stage; CONTAINS InterPro DOMAIN/s: AB-hydrolase-assoc…	-4.33749	3.56e-14	2.26e-11	PREDICTED: triacylglycerol lipase 2 isoform X1 [Erythranthe guttatus]	0
lcxylem_274592	35.2	not assigned.unknown	(at5g01360 : 613.0) Encodes a member of the TBL (TRICHOME BIREFRINGENCE-LIKE) gene family containing a plant-specific DUF231 (domain of unknown function) domain. TBL gene family has 46 members, two of which (TBR/AT5G06700 and TBL3/AT5G01360) have been shown to be involved in the synthesis and deposition of secondary wall cellulose, presumably by influencing the esterification state of pectic poly…	-4.74578	5.04e-12	2.23e-09	PREDICTED: protein trichome birefringence-like 3 [Sesamum indicum]	0
lcxylem_274674	10.2.1	cell wall.cellulose synthesis.cellulose synthase	(at4g18780 : 1558.0) Encodes a member of the cellulose synthase family involved in secondary cell wall biosynthesis. Mutants have abnormal xylem formation, reduced cellulose content, and enhanced drought and osmotic stress tolerance. Mediates resistance towards bacterial pathogens via ABA. Confers resistance towards bacterial and fungal pathogens, independent of salicylic acid, ethylene and jasmo…	-5.78982	1.1e-28	5.1e-25	PREDICTED: cellulose synthase A catalytic subunit 8 [UDP-forming]-like [Sesamum indicum]	0
lcxylem_277268	35.2	not assigned.unknown	(at5g37478 : 110.0) TPX2 (targeting protein for Xklp2) protein family; CONTAINS InterPro DOMAIN/s: Xklp2 targeting protein (InterPro:IPR009675); BEST Arabidopsis thaliana protein match is: TPX2 (targeting protein for Xklp2) protein family (TAIR:AT3G01015.1); Has 159 Blast hits to 159 proteins in 22 species: Archae - 0; Bacteria - 0; Metazoa - 11; Fungi - 0; Plants - 142; Viruses - 0; Other Eukary…	-4.0075	3.65e-09	8.99e-07	PREDICTED: protein TPX2 isoform X3 [Vitis vinifera]	1.97828e-38
lcxylem_277497	11.6	lipid metabolism.lipid transfer proteins etc	(at1g55260 : 166.0) Bifunctional inhibitor/lipid-transfer protein/seed storage 2S albumin superfamily protein; FUNCTIONS IN: lipid binding; INVOLVED IN: lipid transport; LOCATED IN: anchored to membrane; EXPRESSED IN: 22 plant structures; EXPRESSED DURING: 13 growth stages; CONTAINS InterPro DOMAIN/s: Bifunctional inhibitor/plant lipid transfer protein/seed storage (InterPro:IPR016140), Plant lip…	-4.29746	5.6e-10	1.66e-07	PREDICTED: protein YLS3-like [Vitis vinifera]	4.37976e-66
lcxylem_278702	35.2	not assigned.unknown	no hits & (original description: no original description)	-3.56374	4.54e-08	8.38e-06	chitodextrinase [Eucommia ulmoides]	5.02286e-09
lcxylem_279032	16.10	secondary metabolism.simple phenols	(at5g05390 : 297.0) putative laccase, a member of laccase family of genes (17 members in Arabidopsis).; laccase 12 (LAC12); FUNCTIONS IN: laccase activity; INVOLVED IN: oxidation reduction, lignin catabolic process; LOCATED IN: endomembrane system, apoplast; EXPRESSED IN: 7 plant structures; EXPRESSED DURING: petal differentiation and expansion stage; CONTAINS InterPro DOMAIN/s: Multicopper oxida…	-5.87465	2.44e-26	9.1e-23	PREDICTED: laccase-12-like [Sesamum indicum]	8.70161e-105
lcxylem_279160	35.2	not assigned.unknown	(at5g38700 : 105.0) unknown protein; FUNCTIONS IN: molecular_function unknown; INVOLVED IN: biological_process unknown; LOCATED IN: mitochondrion; EXPRESSED IN: 10 plant structures; EXPRESSED DURING: LP.04 four leaves visible, LP.10 ten leaves visible, petal differentiation and expansion stage, LP.08 eight leaves visible, LP.12 twelve leaves visible; BEST Arabidopsis thaliana protein match is: un…	-2.81879	6.6e-06	0.000616854	PREDICTED: uncharacterized protein LOC104243143 [Nicotiana sylvestris]	4.89817e-47
lcxylem_279404	10.8.1	cell wall.pectin*esterases.PME	(at5g53370 : 707.0) pectin methylesterase PCR fragment F (PMEPCRF); FUNCTIONS IN: pectinesterase activity; INVOLVED IN: cell wall modification; LOCATED IN: cell wall; EXPRESSED IN: 22 plant structures; EXPRESSED DURING: 13 growth stages; CONTAINS InterPro DOMAIN/s: Pectinesterase, active site (InterPro:IPR018040), Pectin lyase fold/virulence factor (InterPro:IPR011050), Pectinesterase, catalytic …	-3.33447	4.33e-09	1.05e-06	PREDICTED: probable pectinesterase/pectinesterase inhibitor 61 [Sesamum indicum]	0
lcxylem_279693	20.1	stress.biotic	(at3g16920 : 154.0) Encodes a chitinase-like protein expressed predominantly in stems. Mutants accumulate ligning in etiolated hypocotyls.; chitinase-like protein 2 (CTL2); FUNCTIONS IN: chitinase activity; INVOLVED IN: lignin biosynthetic process; EXPRESSED IN: 19 plant structures; EXPRESSED DURING: 4 anthesis, LP.10 ten leaves visible, C globular stage, petal differentiation and expansion stage…	-3.36416	5.7e-07	7.5e-05	chitodextrinase [Eucommia ulmoides]	7.12778e-55
lcxylem_95540	35.2	not assigned.unknown	no hits & (original description: no original description)	-6.21083	1.85e-45	2.65e-41	PREDICTED: vegetative cell wall protein gp1-like [Solanum tuberosum]	7.11435e-20
lcxylem_98729	35.2	not assigned.unknown	no hits & (original description: no original description)	-5.80165	3.25e-74	2.33e-69	PREDICTED: protein YLS3-like isoform X2 [Erythranthe guttatus]	1.44669e-21
og_xylem_263128	35.2	not assigned.unknown	no hits & (original description: no original description)	-4.16131	1.97e-42	2.21e-38	PREDICTED: putative lipid-transfer protein DIR1-like [Solanum tuberosum]	9.07816e-26
og_xylem_263398	10.6.3	cell wall.degradation.pectate lyases and polygalacturonases	(at3g61490 : 711.0) Pectin lyase-like superfamily protein; FUNCTIONS IN: polygalacturonase activity; INVOLVED IN: carbohydrate metabolic process; LOCATED IN: endomembrane system; EXPRESSED IN: 22 plant structures; EXPRESSED DURING: 14 growth stages; CONTAINS InterPro DOMAIN/s: Pectin lyase fold/virulence factor (InterPro:IPR011050), Glycoside hydrolase, family 28 (InterPro:IPR000743), Pectin lyas…	-3.52698	6.62e-09	1.53e-06	PREDICTED: probable polygalacturonase [Sesamum indicum]	0
og_xylem_283661	11.9.2.1	lipid metabolism.lipid degradation.lipases.triacylglycerol lipase	(at5g14180 : 219.0) Myzus persicae-induced lipase 1 (MPL1); FUNCTIONS IN: catalytic activity; INVOLVED IN: glycerol biosynthetic process, lipid metabolic process; LOCATED IN: endomembrane system; EXPRESSED IN: 7 plant structures; EXPRESSED DURING: L mature pollen stage, M germinated pollen stage, 4 anthesis, petal differentiation and expansion stage; CONTAINS InterPro DOMAIN/s: AB-hydrolase-assoc…	-3.4603	1.2e-06	0.000143557	PREDICTED: triacylglycerol lipase 2 isoform X1 [Erythranthe guttatus]	3.54869e-91
og_xylem_283991	29.5.1	protein.degradation.subtilases	(at3g14240 : 1200.0) Subtilase family protein; FUNCTIONS IN: identical protein binding, serine-type endopeptidase activity; INVOLVED IN: proteolysis, negative regulation of catalytic activity; LOCATED IN: endomembrane system; EXPRESSED IN: 22 plant structures; EXPRESSED DURING: 13 growth stages; CONTAINS InterPro DOMAIN/s: Protease-associated PA (InterPro:IPR003137), Proteinase inhibitor, propept…	-2.99566	7.87e-07	9.96e-05	PREDICTED: subtilisin-like protease [Sesamum indicum]	0
og_xylem_299947	10.6.3	cell wall.degradation.pectate lyases and polygalacturonases	(at1g60590 : 457.0) Pectin lyase-like superfamily protein; FUNCTIONS IN: polygalacturonase activity; INVOLVED IN: carbohydrate metabolic process; EXPRESSED IN: 20 plant structures; EXPRESSED DURING: 10 growth stages; CONTAINS InterPro DOMAIN/s: Pectin lyase fold/virulence factor (InterPro:IPR011050), Pectin lyase fold (InterPro:IPR012334), Glycoside hydrolase, family 28 (InterPro:IPR000743), Para…	-6.16735	5.18e-33	3.44e-29	PREDICTED: polygalacturonase At1g48100 [Sesamum indicum]	0
og_xylem_303993	10.6.3	cell wall.degradation.pectate lyases and polygalacturonases	(at1g48100 : 403.0) Pectin lyase-like superfamily protein; FUNCTIONS IN: polygalacturonase activity; INVOLVED IN: carbohydrate metabolic process; EXPRESSED IN: 19 plant structures; EXPRESSED DURING: 10 growth stages; CONTAINS InterPro DOMAIN/s: Pectin lyase fold/virulence factor (InterPro:IPR011050), Pectin lyase fold (InterPro:IPR012334), Glycoside hydrolase, family 28 (InterPro:IPR000743), Para…	-5.29378	1.24e-20	2.16e-17	PREDICTED: polygalacturonase At1g48100 [Sesamum indicum]	2.76534e-152
og_xylem_305486	35.2	not assigned.unknown	no hits & (original description: no original description)	-2.96229	9.74e-06	0.000860744	PREDICTED: uncharacterized protein LOC102579218 [Solanum tuberosum]	3.09682e-11
og_xylem_305802	35.2	not assigned.unknown	no hits & (original description: no original description)	-5.92706	1.65e-40	1.6e-36
og_xylem_318368	20.1.7	stress.biotic.PR-proteins	(p11670|prb1_tobac : 204.0) Basic form of pathogenesis-related protein 1 precursor (PRP 1) - Nicotiana tabacum (Common tobacco) & (at1g50060 : 192.0) CAP (Cysteine-rich secretory proteins, Antigen 5, and Pathogenesis-related 1 protein) superfamily protein; FUNCTIONS IN: molecular_function unknown; INVOLVED IN: biological_process unknown; LOCATED IN: endomembrane system, extracellular region; EXPR…	-8.01833	2.12e-73	1.27e-68	pathogenesis-related protein 1 [Bacopa monnieri]	2.87304e-79
og_xylem_334520	35.2	not assigned.unknown	no hits & (original description: no original description)	-5.72311	3.4e-44	4.06e-40	PREDICTED: thionin-like protein 2 [Erythranthe guttatus] >gi|604301970|gb|EYU21556.1| hypothetical protein MIMGU_mgv1a016489mg [Erythranthe guttata]	8.07474e-45
og_xylem_337546	35.2	not assigned.unknown	no hits & (original description: no original description)	-5.56378	6.11e-33	3.98e-29	PREDICTED: vegetative cell wall protein gp1 [Nelumbo nucifera]	0.0602751
og_xylem_338974	11.9.2.1	lipid metabolism.lipid degradation.lipases.triacylglycerol lipase	(at5g14180 : 256.0) Myzus persicae-induced lipase 1 (MPL1); FUNCTIONS IN: catalytic activity; INVOLVED IN: glycerol biosynthetic process, lipid metabolic process; LOCATED IN: endomembrane system; EXPRESSED IN: 7 plant structures; EXPRESSED DURING: L mature pollen stage, M germinated pollen stage, 4 anthesis, petal differentiation and expansion stage; CONTAINS InterPro DOMAIN/s: AB-hydrolase-assoc…	-4.72043	1.79e-30	9.73e-27	PREDICTED: triacylglycerol lipase 2 isoform X2 [Erythranthe guttatus] >gi|604329469|gb|EYU34800.1| hypothetical protein MIMGU_mgv1a007222mg [Erythranthe guttata]	4.0951e-117
og_xylem_347792	10.6.3	cell wall.degradation.pectate lyases and polygalacturonases	(at1g60590 : 203.0) Pectin lyase-like superfamily protein; FUNCTIONS IN: polygalacturonase activity; INVOLVED IN: carbohydrate metabolic process; EXPRESSED IN: 20 plant structures; EXPRESSED DURING: 10 growth stages; CONTAINS InterPro DOMAIN/s: Pectin lyase fold/virulence factor (InterPro:IPR011050), Pectin lyase fold (InterPro:IPR012334), Glycoside hydrolase, family 28 (InterPro:IPR000743), Para…	-5.34968	2.25e-19	3.14e-16	PREDICTED: polygalacturonase At1g48100 [Sesamum indicum]	2.23322e-82
og_xylem_347804	10.8.1	cell wall.pectin*esterases.PME	(at5g19730 : 392.0) Pectin lyase-like superfamily protein; FUNCTIONS IN: pectinesterase activity; INVOLVED IN: cell wall modification; LOCATED IN: cell wall, plant-type cell wall, cytoplasm; EXPRESSED IN: 17 plant structures; EXPRESSED DURING: 8 growth stages; CONTAINS InterPro DOMAIN/s: Pectinesterase, active site (InterPro:IPR018040), Pectin lyase fold/virulence factor (InterPro:IPR011050), Pec…	-6.32756	2.27e-35	1.69e-31	PREDICTED: probable pectinesterase 53 [Sesamum indicum]	2.68409e-146
og_xylem_347834	31.1	cell.organisation	(at5g35810 : 176.0) Ankyrin repeat family protein; FUNCTIONS IN: molecular_function unknown; INVOLVED IN: biological_process unknown; LOCATED IN: endomembrane system; CONTAINS InterPro DOMAIN/s: Ankyrin repeat-containing domain (InterPro:IPR020683); BEST Arabidopsis thaliana protein match is: Ankyrin repeat family protein (TAIR:AT3G54070.1); Has 1807 Blast hits to 1807 proteins in 277 species: Ar…	-4.28157	4.03e-26	1.43e-22	PREDICTED: ankyrin repeat-containing protein At5g02620-like [Sesamum indicum]	2.04122e-71
og_xylem_350926	35.2	not assigned.unknown	(at3g26960 : 169.0) Pollen Ole e 1 allergen and extensin family protein; FUNCTIONS IN: molecular_function unknown; INVOLVED IN: biological_process unknown; LOCATED IN: endomembrane system; EXPRESSED IN: 21 plant structures; EXPRESSED DURING: 13 growth stages; CONTAINS InterPro DOMAIN/s: Pollen Ole e 1 allergen/extensin (InterPro:IPR006041); BEST Arabidopsis thaliana protein match is: Pollen Ole e…	-5.09629	8.83e-22	1.82e-18	PREDICTED: uncharacterized protein LOC105177453 isoform X1 [Sesamum indicum]	1.98949e-81
og_xylem_351333	10.8.1	cell wall.pectin*esterases.PME	(at5g19730 : 546.0) Pectin lyase-like superfamily protein; FUNCTIONS IN: pectinesterase activity; INVOLVED IN: cell wall modification; LOCATED IN: cell wall, plant-type cell wall, cytoplasm; EXPRESSED IN: 17 plant structures; EXPRESSED DURING: 8 growth stages; CONTAINS InterPro DOMAIN/s: Pectinesterase, active site (InterPro:IPR018040), Pectin lyase fold/virulence factor (InterPro:IPR011050), Pec…	-6.41611	1.04e-44	1.33e-40	PREDICTED: probable pectinesterase 53 [Sesamum indicum]	0
og_xylem_352723	30.2.7	signalling.receptor kinases.leucine rich repeat VII	(at3g28040 : 181.0) Leucine-rich receptor-like protein kinase family protein; FUNCTIONS IN: protein serine/threonine kinase activity, kinase activity, ATP binding; INVOLVED IN: transmembrane receptor protein tyrosine kinase signaling pathway, protein amino acid phosphorylation; LOCATED IN: endomembrane system; EXPRESSED IN: 23 plant structures; EXPRESSED DURING: 13 growth stages; CONTAINS InterPr…	-4.11122	2.9e-15	2.22e-12	PREDICTED: probably inactive leucine-rich repeat receptor-like protein kinase At3g28040 [Sesamum indicum]	3.12507e-69
og_xylem_352866	30.2.7	signalling.receptor kinases.leucine rich repeat VII	(at3g28040 : 193.0) Leucine-rich receptor-like protein kinase family protein; FUNCTIONS IN: protein serine/threonine kinase activity, kinase activity, ATP binding; INVOLVED IN: transmembrane receptor protein tyrosine kinase signaling pathway, protein amino acid phosphorylation; LOCATED IN: endomembrane system; EXPRESSED IN: 23 plant structures; EXPRESSED DURING: 13 growth stages; CONTAINS InterPr…	-3.81638	2.81e-16	2.48e-13	PREDICTED: probably inactive leucine-rich repeat receptor-like protein kinase At3g28040 [Eucalyptus grandis] >gi|629093896|gb|KCW59891.1| hypothetical protein EUGRSUZ_H02618 [Eucalyptus grandis]	1.58335e-68
