# Supplementary material for: Transcriptome profiling of two olive cultivars in response to infection by the CoDiRO strain of Xylella fastidiosa subsp. pauca
Source: BMC Genomics. 2016 Jun 27;17:475. doi: 10.1186/s12864-016-2833-9 (PMC4924284; doi:10.1186/s12864-016-2833-9)
Supplement: Additional file 7: — GO enrichment analysis of the 512 DEGs between Xfp-infected cv. Leccino and Ogliarola salentina plants. (XLSX 294 kb) [file 12864_2016_2833_MOESM7_ESM.xlsx]

## Sheet: 109 DEG 
GO-ID	Term	Category	FDR	P-Value	#Test	#Ref	#notAnnotTest	#notAnnotRef	Over/Under	TestSeqs	RefSeqs
GO:0048046	apoplast	C	0.254727	7.64823e-05	3	27	14	5867	OVER	LCxylem_134798, LCxylem_180169, OG_xylem_263402	LCxylem_54055, LCxylem_171941, LCxylem_254732, OG_xylem_343710, LCxylem_120536, LCxylem_269152, LCxylem_274416, LCxylem_131391, OG_xylem_238133, OG_xylem_224013, LCxylem_203733, LCxylem_192051, OG_xylem_83214, LCxylem_86699, OG_xylem_350838, LCxylem_184090, OG_xylem_174572, LCxylem_172242, OG_xylem_110874, LCxylem_113066, LCxylem_142666, OG_xylem_288036, LCxylem_247929, OG_xylem_156799, LCxylem_2…
GO:0030312	external encapsulating structure	C	0.254727	0.000227163	3	40	14	5854	OVER	OG_xylem_353144, LCxylem_180169, LCxylem_179601	LCxylem_254471, LCxylem_54055, OG_xylem_159273, LCxylem_171941, LCxylem_254732, OG_xylem_343710, LCxylem_61528, LCxylem_120536, OG_xylem_289175, LCxylem_248349, LCxylem_131391, LCxylem_248348, OG_xylem_238133, OG_xylem_351169, LCxylem_221881, LCxylem_136216, LCxylem_72120, LCxylem_265921, OG_xylem_328707, OG_xylem_72327, LCxylem_126247, LCxylem_192051, OG_xylem_343707, LCxylem_86699, OG_xylem_167…
GO:0005618	cell wall	C	0.254727	0.000227163	3	40	14	5854	OVER	OG_xylem_353144, LCxylem_180169, LCxylem_179601	LCxylem_254471, LCxylem_54055, OG_xylem_159273, LCxylem_171941, LCxylem_254732, OG_xylem_343710, LCxylem_61528, LCxylem_120536, OG_xylem_289175, LCxylem_248349, LCxylem_131391, LCxylem_248348, OG_xylem_238133, OG_xylem_351169, LCxylem_221881, LCxylem_136216, LCxylem_72120, LCxylem_265921, OG_xylem_328707, OG_xylem_72327, LCxylem_126247, LCxylem_192051, OG_xylem_343707, LCxylem_86699, OG_xylem_167…
GO:0045330	aspartyl esterase activity	F	0.254727	0.000276997	2	7	15	5887	OVER	OG_xylem_353144, LCxylem_179601	LCxylem_248348, OG_xylem_347804, LCxylem_203224, LCxylem_221879, LCxylem_265921, LCxylem_61528, OG_xylem_351333
GO:0030599	pectinesterase activity	F	0.254727	0.000276997	2	7	15	5887	OVER	OG_xylem_353144, LCxylem_179601	LCxylem_248348, OG_xylem_347804, LCxylem_203224, LCxylem_221879, LCxylem_265921, LCxylem_61528, OG_xylem_351333
GO:0045490	pectin catabolic process	P	0.331881	0.000505256	2	10	15	5884	OVER	OG_xylem_353144, LCxylem_179601	LCxylem_248348, LCxylem_40839, OG_xylem_347804, LCxylem_203224, LCxylem_221879, LCxylem_265921, LCxylem_61528, OG_xylem_351333, OG_xylem_159370, LCxylem_221832
GO:0042545	cell wall modification	P	0.331881	0.000505256	2	10	15	5884	OVER	OG_xylem_353144, LCxylem_179601	LCxylem_248348, OG_xylem_159387, OG_xylem_347804, OG_xylem_45927, LCxylem_203224, LCxylem_221879, LCxylem_265921, LCxylem_61528, OG_xylem_351333, OG_xylem_46623
GO:0071555	cell wall organization	P	0.623383	0.00122019	3	73	14	5821	OVER	OG_xylem_353144, LCxylem_180169, LCxylem_179601	OG_xylem_103108, LCxylem_54055, OG_xylem_167378, OG_xylem_45927, LCxylem_252554, OG_xylem_159593, LCxylem_171941, LCxylem_254732, OG_xylem_299898, LCxylem_238807, OG_xylem_347896, LCxylem_262075, OG_xylem_46018, LCxylem_171906, LCxylem_232909, OG_xylem_238133, OG_xylem_289055, OG_xylem_147286, OG_xylem_190747, LCxylem_255057, OG_xylem_194367, OG_xylem_347804, LCxylem_261693, LCxylem_198535, OG_xy…
GO:0045229	external encapsulating structure organization	P	0.623383	0.00122019	3	73	14	5821	OVER	OG_xylem_353144, LCxylem_180169, LCxylem_179601	OG_xylem_103108, LCxylem_54055, OG_xylem_167378, OG_xylem_45927, LCxylem_252554, OG_xylem_159593, LCxylem_171941, LCxylem_254732, OG_xylem_299898, LCxylem_238807, OG_xylem_347896, LCxylem_262075, OG_xylem_46018, LCxylem_171906, LCxylem_232909, OG_xylem_238133, OG_xylem_289055, OG_xylem_147286, OG_xylem_190747, LCxylem_255057, OG_xylem_194367, OG_xylem_347804, LCxylem_261693, LCxylem_198535, OG_xy…
GO:0005576	extracellular region	C	0.732296	0.00180406	3	84	14	5810	OVER	LCxylem_134798, LCxylem_180169, OG_xylem_263402	LCxylem_40889, OG_xylem_275960, LCxylem_54055, OG_xylem_167378, LCxylem_171941, LCxylem_254732, LCxylem_269152, LCxylem_191990, LCxylem_247799, LCxylem_274416, LCxylem_120837, LCxylem_232909, OG_xylem_238133, LCxylem_53929, LCxylem_171745, OG_xylem_61261, LCxylem_180178, OG_xylem_147286, OG_xylem_288888, LCxylem_221847, OG_xylem_224013, LCxylem_279285, LCxylem_203733, LCxylem_15912, OG_xylem_1943…
GO:0052689	carboxylic ester hydrolase activity	F	0.732296	0.00190111	2	21	15	5873	OVER	OG_xylem_353144, LCxylem_179601	LCxylem_238208, OG_xylem_194375, OG_xylem_61870, OG_xylem_299699, OG_xylem_347804, LCxylem_61528, LCxylem_198339, LCxylem_172054, LCxylem_172010, OG_xylem_102885, OG_xylem_45743, LCxylem_247996, LCxylem_248348, OG_xylem_19155, OG_xylem_283582, LCxylem_203224, LCxylem_221879, OG_xylem_94018, LCxylem_265921, OG_xylem_351333, OG_xylem_158936
GO:0045488	pectin metabolic process	P	0.732296	0.00207043	2	22	15	5872	OVER	OG_xylem_353144, LCxylem_179601	OG_xylem_103108, LCxylem_40839, LCxylem_126239, OG_xylem_347804, OG_xylem_175499, LCxylem_172182, LCxylem_61528, LCxylem_192137, LCxylem_238807, OG_xylem_159370, OG_xylem_61501, LCxylem_248348, OG_xylem_348076, OG_xylem_184016, OG_xylem_190699, LCxylem_203224, LCxylem_221879, LCxylem_265921, OG_xylem_300206, OG_xylem_190747, OG_xylem_351333, LCxylem_221832
GO:0010393	galacturonan metabolic process	P	0.732296	0.00207043	2	22	15	5872	OVER	OG_xylem_353144, LCxylem_179601	OG_xylem_103108, LCxylem_40839, LCxylem_126239, OG_xylem_347804, OG_xylem_175499, LCxylem_172182, LCxylem_61528, LCxylem_192137, LCxylem_238807, OG_xylem_159370, OG_xylem_61501, LCxylem_248348, OG_xylem_348076, OG_xylem_184016, OG_xylem_190699, LCxylem_203224, LCxylem_221879, LCxylem_265921, OG_xylem_300206, OG_xylem_190747, OG_xylem_351333, LCxylem_221832
GO:0003964	RNA-directed DNA polymerase activity	F	0.881588	0.00287599	1	0	16	5894	OVER	OG_xylem_306623
GO:0006278	RNA-dependent DNA replication	P	0.881588	0.00287599	1	0	16	5894	OVER	OG_xylem_306623
GO:0000272	polysaccharide catabolic process	P	0.937688	0.00344721	2	29	15	5865	OVER	OG_xylem_353144, LCxylem_179601	OG_xylem_167494, OG_xylem_276476, LCxylem_254471, OG_xylem_276455, OG_xylem_334786, LCxylem_180435, OG_xylem_243151, OG_xylem_175596, LCxylem_61528, OG_xylem_159370, OG_xylem_46018, LCxylem_248249, LCxylem_248348, LCxylem_157362, LCxylem_140357, LCxylem_238299, LCxylem_265921, LCxylem_85152, LCxylem_40839, OG_xylem_347804, OG_xylem_45761, LCxylem_113388, LCxylem_126272, LCxylem_203224, OG_xylem_3…
GO:0004190	aspartic-type endopeptidase activity	F	0.937688	0.00367081	2	30	15	5864	OVER	OG_xylem_306623, OG_xylem_263402	LCxylem_207167, OG_xylem_354074, OG_xylem_146633, OG_xylem_209739, LCxylem_82242, LCxylem_67026, OG_xylem_62023, LCxylem_140417, LCxylem_198467, LCxylem_274615, LCxylem_202868, LCxylem_248289, LCxylem_136635, OG_xylem_351362, LCxylem_274172, LCxylem_140591, LCxylem_198493, LCxylem_248286, OG_xylem_334957, OG_xylem_62112, LCxylem_157346, LCxylem_254904, OG_xylem_251369, OG_xylem_328911, LCxylem_20…
GO:0070001	aspartic-type peptidase activity	F	0.937688	0.00367081	2	30	15	5864	OVER	OG_xylem_306623, OG_xylem_263402	LCxylem_207167, OG_xylem_354074, OG_xylem_146633, OG_xylem_209739, LCxylem_82242, LCxylem_67026, OG_xylem_62023, LCxylem_140417, LCxylem_198467, LCxylem_274615, LCxylem_202868, LCxylem_248289, LCxylem_136635, OG_xylem_351362, LCxylem_274172, LCxylem_140591, LCxylem_198493, LCxylem_248286, OG_xylem_334957, OG_xylem_62112, LCxylem_157346, LCxylem_254904, OG_xylem_251369, OG_xylem_328911, LCxylem_20…
GO:0071554	cell wall organization or biogenesis	P	0.991428	0.00409681	3	113	14	5781	OVER	OG_xylem_353144, LCxylem_180169, LCxylem_179601	OG_xylem_61851, OG_xylem_103108, LCxylem_54055, LCxylem_261544, OG_xylem_45927, LCxylem_252554, OG_xylem_251316, LCxylem_254732, LCxylem_238807, LCxylem_262075, LCxylem_171906, OG_xylem_127152, LCxylem_221760, OG_xylem_147286, LCxylem_277564, OG_xylem_190747, OG_xylem_276167, LCxylem_198535, OG_xylem_304340, OG_xylem_251324, OG_xylem_238205, OG_xylem_61501, OG_xylem_263133, OG_xylem_159387, LCxyl…
GO:0005976	polysaccharide metabolic process	P	1	0.00540115	3	125	14	5769	OVER	OG_xylem_353144, LCxylem_180169, LCxylem_179601	OG_xylem_228256, OG_xylem_61851, OG_xylem_62426, OG_xylem_276455, OG_xylem_103108, LCxylem_54055, OG_xylem_334786, OG_xylem_197940, OG_xylem_175751, LCxylem_252554, OG_xylem_175596, LCxylem_254732, LCxylem_238807, LCxylem_262075, LCxylem_171906, LCxylem_99488, OG_xylem_221187, LCxylem_203134, LCxylem_221649, LCxylem_277564, OG_xylem_190747, OG_xylem_237994, OG_xylem_304340, OG_xylem_251324, OG_xy…
GO:0004316	3-oxoacyl-[acyl-carrier-protein] reductase (NADPH) activity	F	1	0.00860464	1	2	16	5892	OVER	OG_xylem_298937	LCxylem_198400, OG_xylem_147590
GO:0004312	fatty acid synthase activity	F	1	0.0114573	1	3	16	5891	OVER	OG_xylem_298937	LCxylem_198400, LCxylem_254886, OG_xylem_147590
GO:0001071	nucleic acid binding transcription factor activity	F	1	0.0154252	2	65	15	5829	OVER	LCxylem_86888, LCxylem_185744	LCxylem_85313, OG_xylem_84015, OG_xylem_299890, OG_xylem_84010, OG_xylem_159231, OG_xylem_304175, OG_xylem_184116, OG_xylem_71892, OG_xylem_306714, LCxylem_120916, OG_xylem_108510, LCxylem_77939, OG_xylem_94576, OG_xylem_158465, OG_xylem_108155, LCxylem_198455, LCxylem_82575, LCxylem_279402, OG_xylem_175148, LCxylem_66542, LCxylem_170621, LCxylem_248343, OG_xylem_275876, LCxylem_61534, LCxylem_14…
GO:0003700	transcription factor activity, sequence-specific DNA binding	F	1	0.0154252	2	65	15	5829	OVER	LCxylem_86888, LCxylem_185744	LCxylem_85313, OG_xylem_84015, OG_xylem_299890, OG_xylem_84010, OG_xylem_159231, OG_xylem_304175, OG_xylem_184116, OG_xylem_71892, OG_xylem_306714, LCxylem_120916, OG_xylem_108510, LCxylem_77939, OG_xylem_94576, OG_xylem_158465, OG_xylem_108155, LCxylem_198455, LCxylem_82575, LCxylem_279402, OG_xylem_175148, LCxylem_66542, LCxylem_170621, LCxylem_248343, OG_xylem_275876, LCxylem_61534, LCxylem_14…
GO:0016788	hydrolase activity, acting on ester bonds	F	1	0.0159408	3	187	14	5707	OVER	OG_xylem_306623, OG_xylem_353144, LCxylem_179601	OG_xylem_232911, OG_xylem_276455, OG_xylem_167331, OG_xylem_175634, LCxylem_237798, OG_xylem_147442, OG_xylem_299699, LCxylem_121124, LCxylem_254853, OG_xylem_300092, LCxylem_254459, OG_xylem_102898, OG_xylem_147207, LCxylem_61701, LCxylem_113060, OG_xylem_62423, OG_xylem_304217, LCxylem_247996, OG_xylem_47036, OG_xylem_46581, LCxylem_66791, OG_xylem_94410, OG_xylem_289257, OG_xylem_354399, OG_xy…
GO:0034061	DNA polymerase activity	F	1	0.0199691	1	6	16	5888	OVER	OG_xylem_306623	OG_xylem_61399, OG_xylem_47036, LCxylem_255017, OG_xylem_83176, OG_xylem_221340, LCxylem_248097
GO:0016052	carbohydrate catabolic process	P	1	0.0205664	2	76	15	5818	OVER	OG_xylem_353144, LCxylem_179601	OG_xylem_167494, OG_xylem_276455, LCxylem_254650, OG_xylem_334786, LCxylem_279832, LCxylem_85112, OG_xylem_45921, OG_xylem_175596, LCxylem_192088, LCxylem_269153, OG_xylem_46018, LCxylem_248249, LCxylem_157362, LCxylem_142851, LCxylem_140357, LCxylem_136216, LCxylem_192208, LCxylem_238531, LCxylem_238299, LCxylem_85152, LCxylem_237680, LCxylem_144173, OG_xylem_147899, OG_xylem_83555, LCxylem_8669…
GO:0071944	cell periphery	C	1	0.0224041	3	213	14	5681	OVER	OG_xylem_353144, LCxylem_180169, LCxylem_179601	OG_xylem_61851, OG_xylem_335114, LCxylem_131569, LCxylem_54055, LCxylem_131443, LCxylem_252554, LCxylem_254732, LCxylem_192167, OG_xylem_351169, LCxylem_274456, LCxylem_136216, LCxylem_247752, OG_xylem_328707, LCxylem_121095, OG_xylem_221464, LCxylem_86699, OG_xylem_190521, OG_xylem_158571, OG_xylem_238205, OG_xylem_62160, LCxylem_157391, OG_xylem_283960, LCxylem_279373, LCxylem_66617, OG_xylem_1…
GO:0004857	enzyme inhibitor activity	F	1	0.0312109	1	10	16	5884	OVER	LCxylem_179601	LCxylem_248348, OG_xylem_197845, LCxylem_53670, LCxylem_185805, LCxylem_202849, LCxylem_203224, OG_xylem_158959, LCxylem_221879, LCxylem_61528, LCxylem_171202
GO:0010411	xyloglucan metabolic process	P	1	0.0312109	1	10	16	5884	OVER	LCxylem_180169	LCxylem_131391, LCxylem_192051, OG_xylem_238133, LCxylem_54055, LCxylem_171941, LCxylem_254732, OG_xylem_343710, LCxylem_247929, LCxylem_120536, LCxylem_274381
GO:0016762	xyloglucan:xyloglucosyl transferase activity	F	1	0.0312109	1	10	16	5884	OVER	LCxylem_180169	LCxylem_131391, LCxylem_192051, OG_xylem_238133, LCxylem_54055, LCxylem_171941, LCxylem_254732, OG_xylem_343710, LCxylem_247929, LCxylem_120536, LCxylem_274381
GO:0015074	DNA integration	P	1	0.0312109	1	10	16	5884	OVER	OG_xylem_306623	OG_xylem_158841, LCxylem_202868, OG_xylem_294401, OG_xylem_62095, OG_xylem_61781, OG_xylem_190663, OG_xylem_103256, OG_xylem_62112, LCxylem_157346, LCxylem_140370
GO:0044092	negative regulation of molecular function	P	1	0.0367862	1	12	16	5882	OVER	LCxylem_179601	LCxylem_248348, OG_xylem_197845, LCxylem_72038, LCxylem_53670, LCxylem_185805, LCxylem_202849, LCxylem_203224, OG_xylem_158959, LCxylem_221879, LCxylem_61528, LCxylem_171202, OG_xylem_294506
GO:0046274	lignin catabolic process	P	1	0.0367862	1	12	16	5882	OVER	LCxylem_134798	LCxylem_274416, OG_xylem_288036, OG_xylem_350838, LCxylem_184090, OG_xylem_174572, OG_xylem_156799, OG_xylem_224013, LCxylem_246637, LCxylem_279032, LCxylem_269152, LCxylem_172242, LCxylem_203733
GO:0052716	hydroquinone:oxygen oxidoreductase activity	F	1	0.0367862	1	12	16	5882	OVER	LCxylem_134798	LCxylem_274416, OG_xylem_288036, OG_xylem_350838, LCxylem_184090, OG_xylem_174572, OG_xylem_156799, OG_xylem_224013, LCxylem_246637, LCxylem_279032, LCxylem_269152, LCxylem_172242, LCxylem_203733
GO:0043086	negative regulation of catalytic activity	P	1	0.0367862	1	12	16	5882	OVER	LCxylem_179601	LCxylem_248348, OG_xylem_197845, LCxylem_72038, LCxylem_53670, LCxylem_185805, LCxylem_202849, LCxylem_203224, OG_xylem_158959, LCxylem_221879, LCxylem_61528, LCxylem_171202, OG_xylem_294506
GO:0046271	phenylpropanoid catabolic process	P	1	0.0395625	1	13	16	5881	OVER	LCxylem_134798	OG_xylem_350838, LCxylem_184090, OG_xylem_174572, OG_xylem_127318, LCxylem_269152, LCxylem_172242, LCxylem_274416, OG_xylem_288036, OG_xylem_156799, OG_xylem_224013, LCxylem_246637, LCxylem_279032, LCxylem_203733
GO:0009808	lignin metabolic process	P	1	0.0423313	1	14	16	5880	OVER	LCxylem_134798	OG_xylem_350838, LCxylem_184090, OG_xylem_174572, LCxylem_179963, LCxylem_269152, LCxylem_172242, LCxylem_274416, OG_xylem_288036, LCxylem_54225, OG_xylem_156799, OG_xylem_224013, LCxylem_246637, LCxylem_279032, LCxylem_203733
GO:0004175	endopeptidase activity	F	1	0.0476474	2	121	15	5773	OVER	OG_xylem_306623, OG_xylem_263402	OG_xylem_335113, OG_xylem_228015, LCxylem_15922, OG_xylem_62426, OG_xylem_146633, OG_xylem_209739, LCxylem_203020, LCxylem_82242, OG_xylem_159273, OG_xylem_62023, OG_xylem_299976, LCxylem_274615, LCxylem_248289, OG_xylem_94812, LCxylem_53487, LCxylem_15881, OG_xylem_18954, OG_xylem_249994, OG_xylem_328707, LCxylem_274172, OG_xylem_62558, OG_xylem_228400, LCxylem_85242, LCxylem_198493, OG_xylem_24…
GO:1901575	organic substance catabolic process	P	1	0.0476955	3	287	14	5607	OVER	LCxylem_134798, OG_xylem_353144, LCxylem_179601	OG_xylem_276299, LCxylem_53880, OG_xylem_299850, LCxylem_85112, OG_xylem_102652, OG_xylem_251316, OG_xylem_45921, OG_xylem_175596, OG_xylem_62023, OG_xylem_102898, OG_xylem_328702, OG_xylem_19088, OG_xylem_46587, LCxylem_202849, LCxylem_136216, LCxylem_274454, LCxylem_53766, OG_xylem_111015, LCxylem_186036, LCxylem_203139, OG_xylem_338974, LCxylem_86699, LCxylem_131216, OG_xylem_196986, LCxylem_1…

## Sheet: 235 DEG
GO-ID	Term	Category	FDR	P-Value	#Test	#Ref	#notAnnotTest	#notAnnotRef	Over/Under	TestSeqs	RefSeqs
GO:0005576	extracellular region	C	2.87828e-14	6.27487e-18	19	68	68	5756	OVER	LCxylem_236488, OG_xylem_350838, LCxylem_184090, OG_xylem_305156, OG_xylem_174572, LCxylem_269152, LCxylem_232909, LCxylem_274268, LCxylem_268525, LCxylem_171745, LCxylem_278547, OG_xylem_288036, LCxylem_268878, OG_xylem_156799, OG_xylem_224013, LCxylem_279151, LCxylem_246637, LCxylem_168024, LCxylem_203733	LCxylem_40889, OG_xylem_275960, LCxylem_54055, OG_xylem_167378, LCxylem_171941, LCxylem_254732, LCxylem_191990, LCxylem_247799, LCxylem_274416, LCxylem_120837, OG_xylem_238133, LCxylem_53929, LCxylem_134798, OG_xylem_61261, LCxylem_180178, OG_xylem_147286, OG_xylem_288888, LCxylem_221847, LCxylem_279285, LCxylem_15912, OG_xylem_194367, LCxylem_86699, LCxylem_261693, LCxylem_172242, LCxylem_248382…
GO:0046274	lignin catabolic process	P	2.21531e-11	1.44886e-14	9	4	78	5820	OVER	OG_xylem_288036, OG_xylem_350838, LCxylem_184090, OG_xylem_156799, OG_xylem_174572, OG_xylem_224013, LCxylem_246637, LCxylem_269152, LCxylem_203733	LCxylem_274416, LCxylem_134798, LCxylem_279032, LCxylem_172242
GO:0052716	hydroquinone:oxygen oxidoreductase activity	F	2.21531e-11	1.44886e-14	9	4	78	5820	OVER	OG_xylem_288036, OG_xylem_350838, LCxylem_184090, OG_xylem_156799, OG_xylem_174572, OG_xylem_224013, LCxylem_246637, LCxylem_269152, LCxylem_203733	LCxylem_274416, LCxylem_134798, LCxylem_279032, LCxylem_172242
GO:0046271	phenylpropanoid catabolic process	P	4.5968e-11	4.00855e-14	9	5	78	5819	OVER	OG_xylem_288036, OG_xylem_350838, LCxylem_184090, OG_xylem_156799, OG_xylem_174572, OG_xylem_224013, LCxylem_246637, LCxylem_269152, LCxylem_203733	LCxylem_274416, LCxylem_134798, OG_xylem_127318, LCxylem_279032, LCxylem_172242
GO:0009808	lignin metabolic process	P	9.08424e-11	9.90215e-14	9	6	78	5818	OVER	OG_xylem_288036, OG_xylem_350838, LCxylem_184090, OG_xylem_156799, OG_xylem_174572, OG_xylem_224013, LCxylem_246637, LCxylem_269152, LCxylem_203733	LCxylem_274416, LCxylem_134798, LCxylem_54225, LCxylem_179963, LCxylem_279032, LCxylem_172242
GO:0009698	phenylpropanoid metabolic process	P	2.10395e-10	2.75206e-13	10	13	77	5811	OVER	LCxylem_198020, OG_xylem_288036, OG_xylem_350838, LCxylem_184090, OG_xylem_156799, OG_xylem_174572, OG_xylem_224013, LCxylem_246637, LCxylem_269152, LCxylem_203733	LCxylem_261966, LCxylem_254886, LCxylem_179963, OG_xylem_127318, LCxylem_172242, LCxylem_274416, OG_xylem_108561, LCxylem_134798, LCxylem_54225, OG_xylem_184242, LCxylem_142882, OG_xylem_190229, LCxylem_279032
GO:0016682	oxidoreductase activity, acting on diphenols and related substances as donors, oxygen as acceptor	F	1.14165e-09	1.74222e-12	9	10	78	5814	OVER	OG_xylem_288036, OG_xylem_350838, LCxylem_184090, OG_xylem_156799, OG_xylem_174572, OG_xylem_224013, LCxylem_246637, LCxylem_269152, LCxylem_203733	LCxylem_274416, LCxylem_61698, OG_xylem_175735, LCxylem_157448, LCxylem_134798, LCxylem_205997, LCxylem_61613, LCxylem_279032, LCxylem_126120, LCxylem_172242
GO:0016679	oxidoreductase activity, acting on diphenols and related substances as donors	F	1.79465e-09	3.12998e-12	9	11	78	5813	OVER	OG_xylem_288036, OG_xylem_350838, LCxylem_184090, OG_xylem_156799, OG_xylem_174572, OG_xylem_224013, LCxylem_246637, LCxylem_269152, LCxylem_203733	LCxylem_274416, LCxylem_61698, OG_xylem_175735, LCxylem_277736, LCxylem_157448, LCxylem_134798, LCxylem_205997, LCxylem_61613, LCxylem_279032, LCxylem_126120, LCxylem_172242
GO:0005507	copper ion binding	F	1.4097e-08	2.76592e-11	10	24	77	5800	OVER	OG_xylem_288036, OG_xylem_350838, LCxylem_184090, LCxylem_262022, OG_xylem_156799, OG_xylem_174572, OG_xylem_224013, LCxylem_246637, LCxylem_269152, LCxylem_203733	LCxylem_172320, LCxylem_171394, LCxylem_203192, LCxylem_86699, LCxylem_180138, LCxylem_261673, LCxylem_113481, OG_xylem_233123, LCxylem_61903, LCxylem_238806, LCxylem_172242, LCxylem_248382, LCxylem_274416, LCxylem_268663, LCxylem_221881, LCxylem_136216, LCxylem_134798, LCxylem_205997, LCxylem_238771, OG_xylem_251290, OG_xylem_184093, OG_xylem_175828, LCxylem_205758, LCxylem_279032
GO:0048046	apoplast	C	1.08499e-07	2.36537e-10	9	21	78	5803	OVER	OG_xylem_288036, OG_xylem_350838, LCxylem_184090, OG_xylem_156799, OG_xylem_174572, OG_xylem_224013, LCxylem_246637, LCxylem_269152, LCxylem_203733	LCxylem_192051, OG_xylem_83214, LCxylem_86699, LCxylem_54055, LCxylem_171941, LCxylem_254732, OG_xylem_343710, LCxylem_120536, LCxylem_172242, OG_xylem_110874, LCxylem_274416, LCxylem_131391, OG_xylem_238133, LCxylem_113066, LCxylem_142666, LCxylem_134798, LCxylem_247929, LCxylem_180169, LCxylem_274381, LCxylem_279032, OG_xylem_263402
GO:0020037	heme binding	F	1.13408e-07	2.71962e-10	14	92	73	5732	OVER	LCxylem_198020, OG_xylem_296600, OG_xylem_305156, OG_xylem_345686, LCxylem_273739, LCxylem_202737, LCxylem_276903, LCxylem_267403, LCxylem_171745, LCxylem_278547, LCxylem_276733, LCxylem_276874, LCxylem_268878, LCxylem_266406	LCxylem_238604, LCxylem_61784, LCxylem_86721, LCxylem_279797, OG_xylem_83682, OG_xylem_190432, OG_xylem_72829, OG_xylem_83725, LCxylem_179820, LCxylem_191990, LCxylem_120837, LCxylem_131291, LCxylem_67046, OG_xylem_306757, OG_xylem_158785, OG_xylem_243131, LCxylem_180178, LCxylem_237880, LCxylem_221847, LCxylem_54410, LCxylem_142651, LCxylem_180452, LCxylem_171593, LCxylem_82651, OG_xylem_250073,…
GO:0046906	tetrapyrrole binding	F	2.20212e-07	5.76095e-10	14	98	73	5726	OVER	LCxylem_198020, OG_xylem_296600, OG_xylem_305156, OG_xylem_345686, LCxylem_273739, LCxylem_202737, LCxylem_276903, LCxylem_267403, LCxylem_171745, LCxylem_278547, LCxylem_276733, LCxylem_276874, LCxylem_268878, LCxylem_266406	LCxylem_61784, LCxylem_86721, LCxylem_191990, LCxylem_120837, LCxylem_131291, OG_xylem_306757, OG_xylem_243131, LCxylem_180178, LCxylem_180452, LCxylem_171593, LCxylem_82651, LCxylem_261779, OG_xylem_250073, OG_xylem_61507, OG_xylem_62434, OG_xylem_183676, OG_xylem_353237, LCxylem_269135, LCxylem_180345, OG_xylem_147291, OG_xylem_221730, LCxylem_112913, LCxylem_180066, OG_xylem_299870, OG_xylem_1…
GO:0019748	secondary metabolic process	P	4.11797e-07	1.16707e-09	10	38	77	5786	OVER	LCxylem_198020, OG_xylem_288036, OG_xylem_350838, LCxylem_184090, OG_xylem_156799, OG_xylem_174572, OG_xylem_224013, LCxylem_246637, LCxylem_269152, LCxylem_203733	LCxylem_261966, OG_xylem_175751, LCxylem_40783, OG_xylem_45547, LCxylem_179963, OG_xylem_127318, LCxylem_172197, OG_xylem_46018, LCxylem_274416, OG_xylem_94430, OG_xylem_289035, LCxylem_72461, LCxylem_134798, LCxylem_180399, LCxylem_274432, OG_xylem_190229, LCxylem_86632, LCxylem_121035, LCxylem_54385, LCxylem_54021, OG_xylem_110806, LCxylem_254886, OG_xylem_307772, LCxylem_171630, LCxylem_172242…
GO:0071554	cell wall organization or biogenesis	P	3.08069e-06	9.82234e-09	13	103	74	5721	OVER	OG_xylem_122323, LCxylem_236488, LCxylem_238149, LCxylem_237883, LCxylem_252554, LCxylem_261276, LCxylem_232909, OG_xylem_263133, LCxylem_273625, LCxylem_279270, LCxylem_265921, LCxylem_277564, LCxylem_168024	OG_xylem_61851, OG_xylem_103108, LCxylem_54055, LCxylem_261544, OG_xylem_45927, OG_xylem_251316, LCxylem_254732, LCxylem_238807, LCxylem_262075, LCxylem_171906, OG_xylem_127152, LCxylem_221760, OG_xylem_147286, OG_xylem_190747, OG_xylem_276167, LCxylem_198535, OG_xylem_304340, OG_xylem_251324, OG_xylem_238205, OG_xylem_61501, OG_xylem_159387, LCxylem_221870, LCxylem_268846, LCxylem_221879, LCxyle…
GO:0046914	transition metal ion binding	F	3.08069e-06	1.04876e-08	25	454	62	5370	OVER	LCxylem_238429, LCxylem_198020, LCxylem_252554, OG_xylem_296600, LCxylem_269152, LCxylem_267403, LCxylem_276733, LCxylem_276874, OG_xylem_224013, LCxylem_203733, OG_xylem_350838, LCxylem_184090, LCxylem_262022, OG_xylem_174572, OG_xylem_345686, LCxylem_273739, LCxylem_202737, LCxylem_276903, LCxylem_274268, LCxylem_268525, OG_xylem_288036, LCxylem_266406, OG_xylem_156799, LCxylem_279151, LCxylem_…	LCxylem_279239, LCxylem_66951, LCxylem_238806, OG_xylem_127270, OG_xylem_243131, LCxylem_140274, OG_xylem_283830, LCxylem_186033, LCxylem_53766, LCxylem_279363, OG_xylem_221585, LCxylem_86699, LCxylem_61496, LCxylem_120566, LCxylem_268451, LCxylem_171912, LCxylem_198381, OG_xylem_247500, OG_xylem_189896, LCxylem_77986, LCxylem_279252, LCxylem_77746, LCxylem_112913, LCxylem_261966, LCxylem_237855,…
GO:0016491	oxidoreductase activity	F	3.08069e-06	1.07458e-08	27	529	60	5295	OVER	LCxylem_238429, LCxylem_198020, OG_xylem_296600, LCxylem_269152, LCxylem_248030, LCxylem_267403, LCxylem_171745, LCxylem_276733, LCxylem_276874, LCxylem_268878, OG_xylem_224013, LCxylem_203733, OG_xylem_350838, LCxylem_184090, OG_xylem_305156, LCxylem_262022, OG_xylem_174572, OG_xylem_345686, LCxylem_273739, LCxylem_202737, LCxylem_276903, LCxylem_278547, OG_xylem_288036, LCxylem_266406, OG_xylem…	LCxylem_120550, LCxylem_279358, OG_xylem_62143, LCxylem_207183, LCxylem_255029, LCxylem_237719, LCxylem_238806, LCxylem_191990, OG_xylem_328702, LCxylem_72167, OG_xylem_243131, LCxylem_53763, OG_xylem_283830, LCxylem_85246, LCxylem_85367, LCxylem_86699, OG_xylem_127268, LCxylem_120566, LCxylem_99514, LCxylem_198381, LCxylem_186041, LCxylem_247649, LCxylem_53997, LCxylem_77986, LCxylem_112913, LCx…
GO:0055114	oxidation-reduction process	P	2.58612e-05	9.58449e-08	26	549	61	5275	OVER	LCxylem_238429, LCxylem_198020, OG_xylem_296600, LCxylem_269152, LCxylem_248030, LCxylem_267403, LCxylem_171745, LCxylem_276733, LCxylem_276874, LCxylem_268878, OG_xylem_224013, LCxylem_203733, OG_xylem_350838, LCxylem_184090, OG_xylem_305156, LCxylem_262022, OG_xylem_174572, OG_xylem_345686, LCxylem_273739, LCxylem_202737, LCxylem_276903, LCxylem_278547, OG_xylem_288036, LCxylem_266406, OG_xylem…	LCxylem_120550, LCxylem_279358, OG_xylem_62143, LCxylem_207183, LCxylem_255029, LCxylem_237719, LCxylem_238806, LCxylem_191990, OG_xylem_328702, LCxylem_72167, OG_xylem_243131, OG_xylem_283830, OG_xylem_221222, LCxylem_85246, LCxylem_85367, LCxylem_86699, OG_xylem_127268, LCxylem_120566, LCxylem_99514, LCxylem_202859, LCxylem_198381, LCxylem_186041, LCxylem_247649, LCxylem_53997, LCxylem_77986, L…
GO:0019439	aromatic compound catabolic process	P	3.74061e-05	1.46787e-07	9	50	78	5774	OVER	OG_xylem_288036, OG_xylem_350838, LCxylem_184090, OG_xylem_156799, OG_xylem_174572, OG_xylem_224013, LCxylem_246637, LCxylem_269152, LCxylem_203733	OG_xylem_190153, LCxylem_121124, OG_xylem_102652, OG_xylem_167414, OG_xylem_127318, LCxylem_274416, OG_xylem_19088, OG_xylem_19001, LCxylem_171945, LCxylem_202849, LCxylem_134798, LCxylem_53766, OG_xylem_167493, LCxylem_237801, OG_xylem_190440, LCxylem_172242, OG_xylem_251324, LCxylem_99514, OG_xylem_190519, OG_xylem_197192, LCxylem_171519, LCxylem_113364, LCxylem_140566, OG_xylem_183630, LCxylem…
GO:1901361	organic cyclic compound catabolic process	P	4.11945e-05	1.70634e-07	9	51	78	5773	OVER	OG_xylem_288036, OG_xylem_350838, LCxylem_184090, OG_xylem_156799, OG_xylem_174572, OG_xylem_224013, LCxylem_246637, LCxylem_269152, LCxylem_203733	OG_xylem_190153, LCxylem_121124, OG_xylem_102652, OG_xylem_167414, OG_xylem_127318, LCxylem_274416, OG_xylem_19088, OG_xylem_19001, LCxylem_202849, LCxylem_134798, LCxylem_53766, OG_xylem_167493, LCxylem_237801, OG_xylem_190440, LCxylem_172242, OG_xylem_251324, LCxylem_99514, OG_xylem_190519, OG_xylem_197192, LCxylem_171519, LCxylem_113364, LCxylem_140566, OG_xylem_183630, LCxylem_19394, OG_xylem…
GO:0042546	cell wall biogenesis	P	4.19662e-05	1.82979e-07	8	36	79	5788	OVER	OG_xylem_263133, LCxylem_273625, LCxylem_238149, LCxylem_237883, LCxylem_252554, LCxylem_261276, LCxylem_279270, LCxylem_277564	OG_xylem_61851, LCxylem_254471, LCxylem_54055, LCxylem_254893, OG_xylem_175554, LCxylem_254895, LCxylem_171941, LCxylem_254732, OG_xylem_343710, LCxylem_120536, LCxylem_262075, LCxylem_131391, OG_xylem_238133, OG_xylem_127152, LCxylem_112940, OG_xylem_184037, LCxylem_180092, OG_xylem_147181, LCxylem_255057, LCxylem_192051, LCxylem_198535, OG_xylem_304340, OG_xylem_183727, OG_xylem_251324, OG_xyle…
GO:0005506	iron ion binding	F	0.000164932	7.55084e-07	11	104	76	5720	OVER	LCxylem_202737, LCxylem_276903, LCxylem_238429, LCxylem_198020, LCxylem_267403, LCxylem_276733, LCxylem_276874, OG_xylem_296600, LCxylem_266406, OG_xylem_345686, LCxylem_273739	LCxylem_61784, LCxylem_86721, OG_xylem_148016, LCxylem_279239, OG_xylem_343812, OG_xylem_183544, OG_xylem_306757, OG_xylem_243131, LCxylem_207617, LCxylem_238097, LCxylem_180452, OG_xylem_251286, LCxylem_171593, LCxylem_82651, LCxylem_171871, OG_xylem_62434, OG_xylem_183676, OG_xylem_353237, OG_xylem_288978, LCxylem_198381, LCxylem_54167, LCxylem_180345, LCxylem_77986, OG_xylem_221730, LCxylem_11…
GO:0044712	single-organism catabolic process	P	0.000222865	1.0689e-06	13	159	74	5665	OVER	OG_xylem_350838, LCxylem_184090, OG_xylem_305156, OG_xylem_174572, LCxylem_269152, LCxylem_171745, LCxylem_278547, OG_xylem_288036, LCxylem_268878, OG_xylem_156799, OG_xylem_224013, LCxylem_246637, LCxylem_203733	LCxylem_198145, OG_xylem_334786, LCxylem_85112, OG_xylem_45921, OG_xylem_102898, OG_xylem_127318, OG_xylem_159271, LCxylem_191990, LCxylem_269153, LCxylem_120837, OG_xylem_19088, OG_xylem_46587, LCxylem_142851, LCxylem_136216, LCxylem_248203, LCxylem_192208, LCxylem_134798, LCxylem_238531, LCxylem_180178, LCxylem_274454, LCxylem_53766, LCxylem_237680, OG_xylem_93845, LCxylem_186036, OG_xylem_3389…
GO:0016705	oxidoreductase activity, acting on paired donors, with incorporation or reduction of molecular oxygen	F	0.000397141	1.99133e-06	10	92	77	5732	OVER	LCxylem_202737, LCxylem_276903, LCxylem_198020, LCxylem_267403, LCxylem_276733, LCxylem_276874, OG_xylem_296600, LCxylem_266406, OG_xylem_345686, LCxylem_273739	LCxylem_238604, LCxylem_61784, LCxylem_86721, OG_xylem_72829, OG_xylem_83725, OG_xylem_304135, LCxylem_255029, OG_xylem_46737, LCxylem_61669, OG_xylem_62344, OG_xylem_190191, OG_xylem_251313, OG_xylem_183544, LCxylem_72167, OG_xylem_306757, LCxylem_171945, LCxylem_140599, OG_xylem_108397, OG_xylem_158785, OG_xylem_243131, LCxylem_237880, LCxylem_54410, LCxylem_142651, LCxylem_180452, LCxylem_1715…
GO:0046872	metal ion binding	F	0.000996395	6.03746e-06	30	871	57	4953	OVER	LCxylem_238429, OG_xylem_122323, LCxylem_198020, LCxylem_252554, OG_xylem_296600, LCxylem_269152, LCxylem_267403, LCxylem_171745, LCxylem_276733, LCxylem_276874, LCxylem_268878, OG_xylem_224013, LCxylem_203733, OG_xylem_350838, LCxylem_184090, OG_xylem_305156, LCxylem_262022, OG_xylem_174572, OG_xylem_345686, LCxylem_273739, LCxylem_202737, LCxylem_276903, LCxylem_274268, LCxylem_268525, LCxylem_…	OG_xylem_45809, LCxylem_279358, OG_xylem_61297, LCxylem_238806, OG_xylem_127270, LCxylem_191879, OG_xylem_243131, LCxylem_53763, LCxylem_140274, OG_xylem_283830, LCxylem_186033, LCxylem_53766, LCxylem_279363, OG_xylem_221585, LCxylem_86699, OG_xylem_127268, LCxylem_120689, LCxylem_268451, LCxylem_247761, OG_xylem_247500, LCxylem_77986, OG_xylem_190757, LCxylem_77746, OG_xylem_237946, LCxylem_1208…
GO:0044038	cell wall macromolecule biosynthetic process	P	0.000996395	6.0822e-06	5	14	82	5810	OVER	LCxylem_273625, LCxylem_238149, LCxylem_252554, LCxylem_279270, LCxylem_277564	OG_xylem_61851, LCxylem_254893, LCxylem_262075, OG_xylem_304340, OG_xylem_183727, OG_xylem_251324, OG_xylem_307815, OG_xylem_197192, OG_xylem_127244, OG_xylem_93992, LCxylem_180092, OG_xylem_147181, LCxylem_202876, LCxylem_274262
GO:0045492	xylan biosynthetic process	P	0.000996395	6.0822e-06	5	14	82	5810	OVER	LCxylem_273625, LCxylem_238149, LCxylem_252554, LCxylem_279270, LCxylem_277564	OG_xylem_61851, LCxylem_254893, LCxylem_262075, OG_xylem_304340, OG_xylem_183727, OG_xylem_251324, OG_xylem_307815, OG_xylem_197192, OG_xylem_127244, OG_xylem_93992, LCxylem_180092, OG_xylem_147181, LCxylem_202876, LCxylem_274262
GO:0070592	cell wall polysaccharide biosynthetic process	P	0.000996395	6.0822e-06	5	14	82	5810	OVER	LCxylem_273625, LCxylem_238149, LCxylem_252554, LCxylem_279270, LCxylem_277564	OG_xylem_61851, LCxylem_254893, LCxylem_262075, OG_xylem_304340, OG_xylem_183727, OG_xylem_251324, OG_xylem_307815, OG_xylem_197192, OG_xylem_127244, OG_xylem_93992, LCxylem_180092, OG_xylem_147181, LCxylem_202876, LCxylem_274262
GO:0070589	cellular component macromolecule biosynthetic process	P	0.000996395	6.0822e-06	5	14	82	5810	OVER	LCxylem_273625, LCxylem_238149, LCxylem_252554, LCxylem_279270, LCxylem_277564	OG_xylem_61851, LCxylem_254893, LCxylem_262075, OG_xylem_304340, OG_xylem_183727, OG_xylem_251324, OG_xylem_307815, OG_xylem_197192, OG_xylem_127244, OG_xylem_93992, LCxylem_180092, OG_xylem_147181, LCxylem_202876, LCxylem_274262
GO:0043169	cation binding	F	0.00104669	6.61739e-06	30	875	57	4949	OVER	LCxylem_238429, OG_xylem_122323, LCxylem_198020, LCxylem_252554, OG_xylem_296600, LCxylem_269152, LCxylem_267403, LCxylem_171745, LCxylem_276733, LCxylem_276874, LCxylem_268878, OG_xylem_224013, LCxylem_203733, OG_xylem_350838, LCxylem_184090, OG_xylem_305156, LCxylem_262022, OG_xylem_174572, OG_xylem_345686, LCxylem_273739, LCxylem_202737, LCxylem_276903, LCxylem_274268, LCxylem_268525, LCxylem_…	OG_xylem_45809, LCxylem_279358, OG_xylem_61297, LCxylem_238806, OG_xylem_127270, LCxylem_191879, OG_xylem_243131, LCxylem_53763, LCxylem_140274, OG_xylem_283830, LCxylem_186033, LCxylem_53766, LCxylem_279363, OG_xylem_221585, LCxylem_86699, OG_xylem_127268, LCxylem_120689, LCxylem_268451, LCxylem_247761, OG_xylem_247500, LCxylem_77986, OG_xylem_190757, LCxylem_77746, OG_xylem_237946, LCxylem_1208…
GO:0044248	cellular catabolic process	P	0.00139073	9.09567e-06	14	227	73	5597	OVER	OG_xylem_350838, LCxylem_184090, OG_xylem_305156, OG_xylem_174572, LCxylem_269152, LCxylem_248249, LCxylem_171745, LCxylem_278547, OG_xylem_288036, LCxylem_268878, OG_xylem_156799, OG_xylem_224013, LCxylem_246637, LCxylem_203733	OG_xylem_276299, LCxylem_198145, OG_xylem_275763, LCxylem_53880, OG_xylem_299850, OG_xylem_102652, OG_xylem_251316, OG_xylem_175596, LCxylem_191990, OG_xylem_19088, OG_xylem_46587, LCxylem_202849, LCxylem_180178, LCxylem_53766, OG_xylem_111015, LCxylem_186036, LCxylem_203139, OG_xylem_196986, OG_xylem_251324, LCxylem_99514, OG_xylem_190519, LCxylem_202859, LCxylem_19394, LCxylem_238262, LCxylem_1…
GO:0045491	xylan metabolic process	P	0.00153882	1.03997e-05	5	16	82	5808	OVER	LCxylem_273625, LCxylem_238149, LCxylem_252554, LCxylem_279270, LCxylem_277564	OG_xylem_61851, LCxylem_254893, OG_xylem_175554, LCxylem_254895, LCxylem_262075, OG_xylem_304340, OG_xylem_183727, OG_xylem_251324, OG_xylem_307815, OG_xylem_197192, OG_xylem_127244, OG_xylem_93992, LCxylem_180092, OG_xylem_147181, LCxylem_202876, LCxylem_274262
GO:0071555	cell wall organization	P	0.00184533	1.32758e-05	8	68	79	5756	OVER	LCxylem_232909, OG_xylem_122323, OG_xylem_263133, LCxylem_236488, LCxylem_252554, LCxylem_261276, LCxylem_265921, LCxylem_168024	OG_xylem_103108, LCxylem_54055, OG_xylem_167378, OG_xylem_45927, OG_xylem_159593, LCxylem_171941, LCxylem_254732, OG_xylem_299898, LCxylem_238807, OG_xylem_347896, LCxylem_262075, OG_xylem_46018, LCxylem_171906, OG_xylem_238133, OG_xylem_289055, OG_xylem_353144, OG_xylem_147286, OG_xylem_190747, LCxylem_255057, OG_xylem_194367, OG_xylem_347804, LCxylem_261693, LCxylem_198535, OG_xylem_61501, OG_x…
GO:0045229	external encapsulating structure organization	P	0.00184533	1.32758e-05	8	68	79	5756	OVER	LCxylem_232909, OG_xylem_122323, OG_xylem_263133, LCxylem_236488, LCxylem_252554, LCxylem_261276, LCxylem_265921, LCxylem_168024	OG_xylem_103108, LCxylem_54055, OG_xylem_167378, OG_xylem_45927, OG_xylem_159593, LCxylem_171941, LCxylem_254732, OG_xylem_299898, LCxylem_238807, OG_xylem_347896, LCxylem_262075, OG_xylem_46018, LCxylem_171906, OG_xylem_238133, OG_xylem_289055, OG_xylem_353144, OG_xylem_147286, OG_xylem_190747, LCxylem_255057, OG_xylem_194367, OG_xylem_347804, LCxylem_261693, LCxylem_198535, OG_xylem_61501, OG_x…
GO:0004650	polygalacturonase activity	F	0.00267263	1.98102e-05	4	8	83	5816	OVER	LCxylem_232909, OG_xylem_352489, LCxylem_236488, LCxylem_168024	OG_xylem_194367, OG_xylem_167378, LCxylem_221870, OG_xylem_175730, LCxylem_268879, LCxylem_261693, OG_xylem_147286, OG_xylem_183392
GO:0009056	catabolic process	P	0.00330669	2.52309e-05	16	321	71	5503	OVER	OG_xylem_350838, LCxylem_248286, LCxylem_184090, OG_xylem_305156, OG_xylem_174572, LCxylem_269152, LCxylem_248249, LCxylem_171745, LCxylem_278547, OG_xylem_288036, LCxylem_268878, LCxylem_265921, OG_xylem_156799, OG_xylem_224013, LCxylem_246637, LCxylem_203733	OG_xylem_276299, LCxylem_198145, OG_xylem_275763, LCxylem_53880, OG_xylem_299850, LCxylem_85112, OG_xylem_102652, OG_xylem_251316, OG_xylem_45921, OG_xylem_175596, OG_xylem_62023, OG_xylem_102898, LCxylem_191990, OG_xylem_328702, OG_xylem_19088, OG_xylem_46587, LCxylem_202849, LCxylem_136216, LCxylem_180178, LCxylem_274454, LCxylem_53766, OG_xylem_111015, LCxylem_186036, LCxylem_203139, OG_xylem_…
GO:0004497	monooxygenase activity	F	0.0042236	3.3148e-05	8	78	79	5746	OVER	LCxylem_202737, LCxylem_276903, LCxylem_198020, LCxylem_267403, LCxylem_276733, LCxylem_276874, OG_xylem_345686, LCxylem_273739	LCxylem_238604, LCxylem_61784, LCxylem_86721, OG_xylem_72829, OG_xylem_83725, OG_xylem_304135, LCxylem_61669, OG_xylem_306757, OG_xylem_108397, OG_xylem_158785, OG_xylem_243131, LCxylem_237880, LCxylem_54410, LCxylem_142651, LCxylem_180452, OG_xylem_221145, LCxylem_171593, LCxylem_82651, LCxylem_261576, LCxylem_254921, LCxylem_198216, OG_xylem_183626, OG_xylem_62434, LCxylem_54408, OG_xylem_22177…
GO:0045735	nutrient reservoir activity	F	0.00739727	5.96684e-05	3	3	84	5821	OVER	LCxylem_274268, LCxylem_268525, LCxylem_279151	OG_xylem_276223, OG_xylem_62370, LCxylem_279285
GO:0009832	plant-type cell wall biogenesis	P	0.00840476	6.96274e-05	4	12	83	5812	OVER	OG_xylem_263133, LCxylem_273625, LCxylem_252554, LCxylem_261276	LCxylem_255057, LCxylem_254471, OG_xylem_127152, LCxylem_72397, OG_xylem_184037, OG_xylem_93992, LCxylem_268989, OG_xylem_221394, LCxylem_198535, LCxylem_262075, OG_xylem_183727, LCxylem_274262
GO:0010410	hemicellulose metabolic process	P	0.0103894	9.0599e-05	5	27	82	5797	OVER	LCxylem_273625, LCxylem_238149, LCxylem_252554, LCxylem_279270, LCxylem_277564	OG_xylem_61851, LCxylem_54055, LCxylem_254893, OG_xylem_175554, LCxylem_254895, LCxylem_171941, LCxylem_254732, OG_xylem_343710, LCxylem_120536, LCxylem_262075, LCxylem_131391, OG_xylem_238133, LCxylem_180092, OG_xylem_147181, LCxylem_192051, OG_xylem_304340, OG_xylem_183727, OG_xylem_251324, OG_xylem_307815, OG_xylem_197192, OG_xylem_127244, OG_xylem_93992, LCxylem_247929, LCxylem_180169, LCxyle…
GO:0010383	cell wall polysaccharide metabolic process	P	0.0103894	9.0599e-05	5	27	82	5797	OVER	LCxylem_273625, LCxylem_238149, LCxylem_252554, LCxylem_279270, LCxylem_277564	OG_xylem_61851, LCxylem_54055, LCxylem_254893, OG_xylem_175554, LCxylem_254895, LCxylem_171941, LCxylem_254732, OG_xylem_343710, LCxylem_120536, LCxylem_262075, LCxylem_131391, OG_xylem_238133, LCxylem_180092, OG_xylem_147181, LCxylem_192051, OG_xylem_304340, OG_xylem_183727, OG_xylem_251324, OG_xylem_307815, OG_xylem_197192, OG_xylem_127244, OG_xylem_93992, LCxylem_247929, LCxylem_180169, LCxyle…
GO:0044710	single-organism metabolic process	P	0.026357	0.000235587	35	1328	52	4496	OVER	LCxylem_238429, OG_xylem_122323, LCxylem_238149, LCxylem_198020, LCxylem_252554, OG_xylem_296600, LCxylem_269152, LCxylem_248030, LCxylem_273625, LCxylem_267403, LCxylem_171745, LCxylem_276733, LCxylem_276874, LCxylem_268878, OG_xylem_288646, LCxylem_277564, OG_xylem_224013, LCxylem_203733, OG_xylem_350838, LCxylem_184090, OG_xylem_305156, LCxylem_262022, OG_xylem_174572, OG_xylem_345686, LCxylem…	OG_xylem_335114, OG_xylem_83086, LCxylem_279358, LCxylem_120431, LCxylem_61141, LCxylem_85112, OG_xylem_62143, LCxylem_237719, LCxylem_72281, LCxylem_238807, LCxylem_238806, OG_xylem_127270, LCxylem_202849, OG_xylem_243131, OG_xylem_184076, OG_xylem_247731, LCxylem_140274, OG_xylem_283830, OG_xylem_221340, OG_xylem_190747, LCxylem_53766, LCxylem_279361, OG_xylem_243136, OG_xylem_221585, LCxylem_1…
GO:0071669	plant-type cell wall organization or biogenesis	P	0.034197	0.000313119	4	19	83	5805	OVER	OG_xylem_263133, LCxylem_273625, LCxylem_252554, LCxylem_261276	LCxylem_255057, LCxylem_254471, OG_xylem_343707, OG_xylem_167144, LCxylem_261544, LCxylem_198535, LCxylem_262075, OG_xylem_46623, OG_xylem_183727, OG_xylem_46018, OG_xylem_127152, OG_xylem_159387, LCxylem_72397, OG_xylem_184037, OG_xylem_93992, LCxylem_268846, LCxylem_268989, OG_xylem_221394, LCxylem_274262
GO:0030145	manganese ion binding	F	0.0358911	0.000343022	3	7	84	5817	OVER	LCxylem_274268, LCxylem_268525, LCxylem_279151	LCxylem_113378, OG_xylem_251396, OG_xylem_62370, LCxylem_179937, LCxylem_113377, LCxylem_279285, LCxylem_77746
GO:0044264	cellular polysaccharide metabolic process	P	0.0358911	0.000349183	7	84	80	5740	OVER	OG_xylem_122323, LCxylem_248249, LCxylem_273625, LCxylem_238149, LCxylem_252554, LCxylem_279270, LCxylem_277564	OG_xylem_228256, OG_xylem_61851, OG_xylem_167494, OG_xylem_62426, OG_xylem_276455, LCxylem_54055, OG_xylem_334786, OG_xylem_197940, LCxylem_254893, OG_xylem_175751, OG_xylem_175596, OG_xylem_159593, LCxylem_171941, LCxylem_254732, OG_xylem_299898, LCxylem_61902, LCxylem_262075, LCxylem_172198, OG_xylem_46018, LCxylem_171906, LCxylem_157362, OG_xylem_238133, LCxylem_99488, OG_xylem_183980, LCxylem…
GO:0033692	cellular polysaccharide biosynthetic process	P	0.0358911	0.000352103	6	59	81	5765	OVER	OG_xylem_122323, LCxylem_273625, LCxylem_238149, LCxylem_252554, LCxylem_279270, LCxylem_277564	OG_xylem_228256, OG_xylem_61851, OG_xylem_62426, LCxylem_254893, OG_xylem_175751, OG_xylem_159593, OG_xylem_299898, LCxylem_61902, LCxylem_262075, LCxylem_172198, OG_xylem_46018, LCxylem_171906, LCxylem_157362, LCxylem_99488, LCxylem_180092, OG_xylem_221187, LCxylem_203134, LCxylem_221649, OG_xylem_61308, OG_xylem_237994, OG_xylem_304340, OG_xylem_251324, OG_xylem_307815, OG_xylem_197192, LCxylem…
GO:0003824	catalytic activity	F	0.0412229	0.000413397	60	2943	27	2881	OVER	OG_xylem_282418, LCxylem_198020, LCxylem_238126, OG_xylem_282939, LCxylem_252554, LCxylem_269152, LCxylem_232909, LCxylem_248249, LCxylem_267403, LCxylem_268018, LCxylem_171745, LCxylem_276874, OG_xylem_283431, OG_xylem_224013, LCxylem_203733, LCxylem_237883, OG_xylem_350838, OG_xylem_305156, LCxylem_262022, OG_xylem_174572, LCxylem_202737, LCxylem_276903, OG_xylem_328898, LCxylem_248411, LCxylem…	LCxylem_238802, LCxylem_61146, LCxylem_131569, OG_xylem_175359, OG_xylem_83086, LCxylem_279358, LCxylem_237951, LCxylem_120431, LCxylem_61141, LCxylem_85112, OG_xylem_62143, OG_xylem_167733, OG_xylem_197145, OG_xylem_167736, LCxylem_238807, OG_xylem_175350, LCxylem_238806, OG_xylem_294716, OG_xylem_289371, OG_xylem_167739, OG_xylem_243138, OG_xylem_127270, LCxylem_247754, LCxylem_202849, LCxylem_…
_xylem_233078, OG_xylem_159463, OG_xylem_102623, LCxylem_192230, LCxylem_140648, OG_xylem_343683, LCxylem_113004, LCxylem_19352, OG_xylem_46257, LCxylem_180260, LCxylem_197927, LCxylem_113484, OG_xylem_159465, OG_xylem_159466, OG_xylem_61828, LCxylem_19359, LCxylem_274364, OG_xylem_351251, OG_xylem_167082, LCxylem_274360, OG_xylem_72954, LCxylem_268929, LCxylem_126350, OG_xylem_175978, OG_xylem_1…
GO:0044036	cell wall macromolecule metabolic process	P	0.0461613	0.000472984	5	40	82	5784	OVER	LCxylem_273625, LCxylem_238149, LCxylem_252554, LCxylem_279270, LCxylem_277564	OG_xylem_61851, OG_xylem_167494, LCxylem_54055, LCxylem_254893, OG_xylem_175554, LCxylem_254895, OG_xylem_251316, LCxylem_171941, LCxylem_254732, OG_xylem_343710, LCxylem_120536, LCxylem_262075, LCxylem_131391, OG_xylem_238133, LCxylem_112940, LCxylem_221760, LCxylem_180092, LCxylem_261809, OG_xylem_147181, LCxylem_192051, LCxylem_120641, OG_xylem_61409, OG_xylem_197870, OG_xylem_304340, OG_xylem…
GO:0005976	polysaccharide metabolic process	P	0.0516808	0.000540806	8	120	79	5704	OVER	OG_xylem_122323, LCxylem_248249, LCxylem_273625, LCxylem_238149, LCxylem_252554, LCxylem_279270, LCxylem_265921, LCxylem_277564	OG_xylem_228256, OG_xylem_61851, OG_xylem_62426, OG_xylem_276455, OG_xylem_103108, LCxylem_54055, OG_xylem_334786, OG_xylem_197940, OG_xylem_175751, OG_xylem_175596, LCxylem_254732, LCxylem_238807, LCxylem_262075, LCxylem_171906, LCxylem_99488, OG_xylem_221187, LCxylem_203134, LCxylem_221649, OG_xylem_190747, OG_xylem_237994, OG_xylem_304340, OG_xylem_251324, OG_xylem_61501, OG_xylem_45761, LCxyl…
GO:0042744	hydrogen peroxide catabolic process	P	0.0540556	0.000593335	4	23	83	5801	OVER	LCxylem_171745, LCxylem_278547, LCxylem_268878, OG_xylem_305156	LCxylem_61630, OG_xylem_339249, OG_xylem_184092, LCxylem_261885, OG_xylem_197205, LCxylem_261762, OG_xylem_250073, LCxylem_171883, LCxylem_191990, LCxylem_120837, LCxylem_268642, LCxylem_180360, LCxylem_269135, OG_xylem_158893, LCxylem_274469, LCxylem_180178, LCxylem_180434, LCxylem_221847, OG_xylem_243573, LCxylem_238285, OG_xylem_175828, OG_xylem_158847, LCxylem_180066
GO:0071668	plant-type cell wall assembly	P	0.0540556	0.000636364	2	1	85	5823	OVER	OG_xylem_263133, LCxylem_261276	LCxylem_255057
GO:0030198	extracellular matrix organization	P	0.0540556	0.000636364	2	1	85	5823	OVER	OG_xylem_263133, LCxylem_261276	LCxylem_255057
GO:0070726	cell wall assembly	P	0.0540556	0.000636364	2	1	85	5823	OVER	OG_xylem_263133, LCxylem_261276	LCxylem_255057
GO:0010215	cellulose microfibril organization	P	0.0540556	0.000636364	2	1	85	5823	OVER	OG_xylem_263133, LCxylem_261276	LCxylem_255057
GO:0043062	extracellular structure organization	P	0.0540556	0.000636364	2	1	85	5823	OVER	OG_xylem_263133, LCxylem_261276	LCxylem_255057
GO:0034637	cellular carbohydrate biosynthetic process	P	0.0550966	0.00066063	6	67	81	5757	OVER	OG_xylem_122323, LCxylem_273625, LCxylem_238149, LCxylem_252554, LCxylem_279270, LCxylem_277564	OG_xylem_228256, OG_xylem_61851, OG_xylem_62426, LCxylem_254893, OG_xylem_175751, OG_xylem_159593, OG_xylem_299898, LCxylem_61902, LCxylem_262075, OG_xylem_175151, LCxylem_172198, OG_xylem_46018, LCxylem_171906, LCxylem_157362, LCxylem_99488, LCxylem_180092, OG_xylem_221187, OG_xylem_247530, LCxylem_203134, LCxylem_221649, LCxylem_85289, OG_xylem_61308, OG_xylem_237994, OG_xylem_304340, OG_xylem_…
GO:0043167	ion binding	F	0.0695485	0.000849077	41	1771	46	4053	OVER	LCxylem_238429, OG_xylem_122323, OG_xylem_282418, LCxylem_198020, LCxylem_254797, OG_xylem_282939, LCxylem_252554, OG_xylem_296600, LCxylem_269152, LCxylem_273625, LCxylem_267403, LCxylem_171745, LCxylem_276733, LCxylem_276874, OG_xylem_283431, LCxylem_268878, OG_xylem_302538, OG_xylem_224013, LCxylem_203733, OG_xylem_275430, OG_xylem_350838, LCxylem_184090, OG_xylem_305156, LCxylem_262022, OG_xy…	LCxylem_238802, LCxylem_131569, OG_xylem_175359, LCxylem_279358, OG_xylem_61297, LCxylem_120431, OG_xylem_175350, LCxylem_238806, OG_xylem_294716, OG_xylem_127270, OG_xylem_62151, LCxylem_72285, OG_xylem_243131, LCxylem_279363, LCxylem_238812, LCxylem_77981, OG_xylem_127268, LCxylem_247766, LCxylem_247761, OG_xylem_247500, OG_xylem_190513, OG_xylem_276041, LCxylem_77986, OG_xylem_308196, LCxylem_…
GO:1901575	organic substance catabolic process	P	0.0809512	0.00100593	12	278	75	5546	OVER	LCxylem_248249, OG_xylem_288036, OG_xylem_350838, LCxylem_248286, LCxylem_184090, LCxylem_265921, OG_xylem_156799, OG_xylem_174572, OG_xylem_224013, LCxylem_246637, LCxylem_269152, LCxylem_203733	OG_xylem_276299, LCxylem_53880, OG_xylem_299850, LCxylem_85112, OG_xylem_102652, OG_xylem_251316, OG_xylem_45921, OG_xylem_175596, OG_xylem_62023, OG_xylem_102898, OG_xylem_328702, OG_xylem_19088, OG_xylem_46587, LCxylem_202849, LCxylem_136216, LCxylem_274454, LCxylem_53766, OG_xylem_111015, LCxylem_186036, LCxylem_203139, OG_xylem_338974, LCxylem_86699, LCxylem_131216, OG_xylem_196986, LCxylem_1…
GO:0000271	polysaccharide biosynthetic process	P	0.109668	0.00138669	6	78	81	5746	OVER	OG_xylem_122323, LCxylem_273625, LCxylem_238149, LCxylem_252554, LCxylem_279270, LCxylem_277564	OG_xylem_228256, LCxylem_54096, OG_xylem_61851, OG_xylem_62426, OG_xylem_103108, LCxylem_254893, OG_xylem_175751, OG_xylem_159593, OG_xylem_299898, LCxylem_61902, LCxylem_238807, OG_xylem_347896, LCxylem_262075, LCxylem_172198, OG_xylem_46018, LCxylem_171906, LCxylem_157362, OG_xylem_289055, LCxylem_99488, LCxylem_180092, OG_xylem_221187, LCxylem_203134, LCxylem_221649, OG_xylem_190747, OG_xylem_…
GO:0004601	peroxidase activity	F	0.125832	0.00161851	4	31	83	5793	OVER	LCxylem_171745, LCxylem_278547, LCxylem_268878, OG_xylem_305156	LCxylem_279797, LCxylem_261885, OG_xylem_83682, OG_xylem_190432, OG_xylem_197205, LCxylem_261762, LCxylem_171883, LCxylem_198546, LCxylem_191990, LCxylem_120837, LCxylem_140437, LCxylem_126041, LCxylem_180178, LCxylem_221847, OG_xylem_158847, LCxylem_61630, OG_xylem_339249, LCxylem_61198, OG_xylem_250073, OG_xylem_329069, OG_xylem_46129, OG_xylem_47027, LCxylem_268642, LCxylem_269135, OG_xylem_15…
GO:0016684	oxidoreductase activity, acting on peroxide as acceptor	F	0.137654	0.00180058	4	32	83	5792	OVER	LCxylem_171745, LCxylem_278547, LCxylem_268878, OG_xylem_305156	LCxylem_279797, LCxylem_261885, OG_xylem_83682, OG_xylem_190432, OG_xylem_197205, LCxylem_261762, LCxylem_171883, LCxylem_198546, LCxylem_191990, LCxylem_120837, LCxylem_140437, LCxylem_126041, LCxylem_180178, LCxylem_221847, OG_xylem_158847, LCxylem_61630, OG_xylem_339249, LCxylem_61198, OG_xylem_250073, OG_xylem_329069, OG_xylem_46129, LCxylem_205829, OG_xylem_47027, LCxylem_268642, LCxylem_269…
GO:0016798	hydrolase activity, acting on glycosyl bonds	F	0.189251	0.00251675	7	120	80	5704	OVER	LCxylem_232909, LCxylem_248249, OG_xylem_352489, LCxylem_248411, LCxylem_236488, LCxylem_254598, LCxylem_168024	LCxylem_54294, LCxylem_255022, LCxylem_261821, OG_xylem_167210, LCxylem_54055, OG_xylem_251316, OG_xylem_175596, LCxylem_254732, OG_xylem_46979, LCxylem_172272, OG_xylem_243138, OG_xylem_46586, LCxylem_221760, LCxylem_61819, LCxylem_238256, OG_xylem_147286, LCxylem_172287, OG_xylem_61341, LCxylem_248461, LCxylem_254845, LCxylem_247921, LCxylem_221870, LCxylem_126272, OG_xylem_339385, OG_xylem_221…
GO:0042743	hydrogen peroxide metabolic process	P	0.197649	0.00267151	4	36	83	5788	OVER	LCxylem_171745, LCxylem_278547, LCxylem_268878, OG_xylem_305156	OG_xylem_84015, OG_xylem_102516, OG_xylem_102933, OG_xylem_184092, LCxylem_261885, LCxylem_254893, OG_xylem_197205, LCxylem_261762, LCxylem_171883, LCxylem_191990, LCxylem_268794, LCxylem_120837, LCxylem_180178, LCxylem_180434, LCxylem_221847, OG_xylem_243573, OG_xylem_175828, OG_xylem_158847, OG_xylem_334674, LCxylem_61630, OG_xylem_339249, OG_xylem_250073, OG_xylem_183727, OG_xylem_251324, LCxy…
GO:0031225	anchored component of membrane	C	0.22425	0.00309135	2	4	85	5820	OVER	OG_xylem_263133, LCxylem_261276	LCxylem_255057, LCxylem_247413, LCxylem_237696, LCxylem_237808
GO:0044262	cellular carbohydrate metabolic process	P	0.22425	0.00312884	7	125	80	5699	OVER	OG_xylem_122323, LCxylem_248249, LCxylem_273625, LCxylem_238149, LCxylem_252554, LCxylem_279270, LCxylem_277564	OG_xylem_228256, OG_xylem_61851, OG_xylem_62426, OG_xylem_276455, LCxylem_54055, OG_xylem_334786, OG_xylem_197940, OG_xylem_175751, OG_xylem_175596, LCxylem_254732, OG_xylem_102898, LCxylem_262075, LCxylem_171906, OG_xylem_127152, LCxylem_99488, OG_xylem_221187, LCxylem_203134, LCxylem_221649, LCxylem_237680, LCxylem_131216, OG_xylem_237994, OG_xylem_304340, OG_xylem_251324, LCxylem_202977, OG_xy…
GO:0008152	metabolic process	P	0.24921	0.00353142	66	3582	21	2242	OVER	OG_xylem_282418, LCxylem_198020, LCxylem_238126, OG_xylem_282939, LCxylem_252554, LCxylem_269152, LCxylem_232909, LCxylem_248249, LCxylem_267403, LCxylem_268018, LCxylem_171745, LCxylem_276874, OG_xylem_283431, OG_xylem_288646, LCxylem_277564, OG_xylem_224013, LCxylem_203733, OG_xylem_275430, OG_xylem_350838, LCxylem_170621, OG_xylem_305156, LCxylem_262022, OG_xylem_174572, LCxylem_202737, LCxyle…	LCxylem_238802, OG_xylem_175359, LCxylem_279358, LCxylem_120431, OG_xylem_167733, LCxylem_72281, LCxylem_238807, OG_xylem_175350, LCxylem_238806, OG_xylem_294716, OG_xylem_289371, OG_xylem_167739, OG_xylem_243138, LCxylem_247754, OG_xylem_108510, LCxylem_202849, LCxylem_72284, OG_xylem_243131, LCxylem_279361, LCxylem_279362, OG_xylem_243136, LCxylem_238814, OG_xylem_247507, LCxylem_247766, LCxyle…
em_62112, OG_xylem_197192, OG_xylem_190558, OG_xylem_276476, LCxylem_261644, OG_xylem_167311, OG_xylem_46918, LCxylem_131587, LCxylem_131583, OG_xylem_167317, OG_xylem_62124, OG_xylem_197161, OG_xylem_197162, OG_xylem_127218, OG_xylem_243558, OG_xylem_243559, OG_xylem_103240, OG_xylem_190525, OG_xylem_276470, LCxylem_61198, OG_xylem_167302, OG_xylem_147718, OG_xylem_103256, LCxylem_66883, OG_xyle…
GO:0044085	cellular component biogenesis	P	0.268837	0.00386816	9	204	78	5620	OVER	LCxylem_254691, OG_xylem_263133, LCxylem_273625, LCxylem_238149, LCxylem_237883, LCxylem_252554, LCxylem_261276, LCxylem_279270, LCxylem_277564	OG_xylem_61851, OG_xylem_147687, LCxylem_198145, LCxylem_179746, LCxylem_82642, LCxylem_54055, OG_xylem_147442, OG_xylem_190510, LCxylem_279239, LCxylem_254732, LCxylem_254853, LCxylem_171345, OG_xylem_127152, OG_xylem_103060, OG_xylem_328700, OG_xylem_94533, OG_xylem_19086, LCxylem_238134, OG_xylem_111015, LCxylem_186036, LCxylem_78030, LCxylem_255017, LCxylem_77981, OG_xylem_251324, LCxylem_157…
GO:0016051	carbohydrate biosynthetic process	P	0.280516	0.00409736	6	98	81	5726	OVER	OG_xylem_122323, LCxylem_273625, LCxylem_238149, LCxylem_252554, LCxylem_279270, LCxylem_277564	OG_xylem_228256, OG_xylem_61851, OG_xylem_62426, OG_xylem_103108, OG_xylem_175751, LCxylem_238807, LCxylem_262075, LCxylem_171906, LCxylem_99488, LCxylem_238531, OG_xylem_221187, LCxylem_203134, LCxylem_221649, OG_xylem_190747, LCxylem_86699, OG_xylem_237994, OG_xylem_304340, OG_xylem_251324, OG_xylem_61501, LCxylem_113286, OG_xylem_247620, OG_xylem_72639, LCxylem_53910, LCxylem_279331, LCxylem_2…
GO:0005975	carbohydrate metabolic process	P	0.342885	0.0050831	13	385	74	5439	OVER	OG_xylem_122323, LCxylem_236488, LCxylem_238149, LCxylem_252554, LCxylem_232909, LCxylem_248249, LCxylem_273625, OG_xylem_352489, LCxylem_248411, LCxylem_279270, LCxylem_265921, LCxylem_277564, LCxylem_168024	LCxylem_255022, LCxylem_85112, OG_xylem_45921, OG_xylem_175596, OG_xylem_62265, LCxylem_238807, LCxylem_171906, OG_xylem_328702, OG_xylem_127152, LCxylem_140274, OG_xylem_190747, LCxylem_85367, LCxylem_86699, LCxylem_131216, OG_xylem_175224, OG_xylem_45913, LCxylem_66945, LCxylem_202977, LCxylem_171913, OG_xylem_247620, LCxylem_279331, LCxylem_82189, OG_xylem_175499, OG_xylem_289395, LCxylem_1205…
GO:0016209	antioxidant activity	F	0.372459	0.00560272	4	45	83	5779	OVER	LCxylem_171745, LCxylem_278547, LCxylem_268878, OG_xylem_305156	LCxylem_279797, LCxylem_261885, OG_xylem_83682, OG_xylem_190432, OG_xylem_197205, LCxylem_261762, LCxylem_171883, LCxylem_198546, LCxylem_131240, LCxylem_191990, LCxylem_120837, LCxylem_66492, LCxylem_140437, LCxylem_126041, LCxylem_180178, LCxylem_221847, OG_xylem_251290, OG_xylem_158847, LCxylem_61697, LCxylem_61630, OG_xylem_339249, LCxylem_126068, LCxylem_61198, OG_xylem_250073, OG_xylem_3290…
GO:0004553	hydrolase activity, hydrolyzing O-glycosyl compounds	F	0.47561	0.00725806	6	111	81	5713	OVER	LCxylem_232909, LCxylem_248249, OG_xylem_352489, LCxylem_248411, LCxylem_236488, LCxylem_168024	LCxylem_54294, LCxylem_255022, LCxylem_261821, OG_xylem_167210, LCxylem_54055, OG_xylem_251316, OG_xylem_175596, LCxylem_254732, OG_xylem_46979, LCxylem_172272, OG_xylem_243138, OG_xylem_46586, LCxylem_221760, LCxylem_61819, LCxylem_238256, OG_xylem_147286, LCxylem_172287, OG_xylem_61341, LCxylem_248461, LCxylem_247921, LCxylem_221870, LCxylem_126272, OG_xylem_339385, OG_xylem_237070, OG_xylem_22…
GO:0072593	reactive oxygen species metabolic process	P	0.545095	0.00843727	4	51	83	5773	OVER	LCxylem_171745, LCxylem_278547, LCxylem_268878, OG_xylem_305156	OG_xylem_84015, OG_xylem_102933, LCxylem_180138, LCxylem_254893, LCxylem_191990, LCxylem_120837, LCxylem_67046, LCxylem_180178, LCxylem_221847, OG_xylem_243573, OG_xylem_175828, LCxylem_61697, LCxylem_126068, OG_xylem_250073, OG_xylem_197077, LCxylem_254722, LCxylem_248100, OG_xylem_251324, LCxylem_268642, OG_xylem_197192, OG_xylem_46257, LCxylem_269135, OG_xylem_238040, OG_xylem_158893, OG_xylem…
GO:0030243	cellulose metabolic process	P	0.715279	0.0112274	3	29	84	5795	OVER	OG_xylem_122323, LCxylem_248249, LCxylem_252554	LCxylem_279331, LCxylem_180435, OG_xylem_175596, OG_xylem_159593, OG_xylem_299898, LCxylem_61902, LCxylem_262075, OG_xylem_353207, LCxylem_171906, LCxylem_99488, LCxylem_274114, LCxylem_238299, LCxylem_203134, OG_xylem_339175, LCxylem_221649, OG_xylem_247512, LCxylem_279268, OG_xylem_347949, LCxylem_131279, OG_xylem_304207, LCxylem_143856, LCxylem_140624, LCxylem_72397, LCxylem_126272, OG_xylem_7…
GO:0009664	plant-type cell wall organization	P	0.776011	0.0128431	2	10	85	5814	OVER	OG_xylem_263133, LCxylem_261276	LCxylem_255057, LCxylem_254471, OG_xylem_343707, OG_xylem_167144, OG_xylem_159387, LCxylem_268846, OG_xylem_221394, LCxylem_198535, OG_xylem_46623, OG_xylem_46018
GO:0031224	intrinsic component of membrane	C	0.776011	0.0135229	33	1543	54	4281	OVER	LCxylem_238429, LCxylem_260558, OG_xylem_122323, OG_xylem_282418, LCxylem_198020, LCxylem_254797, LCxylem_260430, LCxylem_252554, LCxylem_196846, LCxylem_248030, LCxylem_254716, LCxylem_267403, OG_xylem_307304, LCxylem_276733, LCxylem_276874, OG_xylem_283431, LCxylem_277564, OG_xylem_302538, OG_xylem_297266, LCxylem_254322, LCxylem_190495, LCxylem_261276, OG_xylem_303672, LCxylem_235804, LCxylem_…	LCxylem_85117, LCxylem_237952, LCxylem_61142, OG_xylem_62143, LCxylem_238807, OG_xylem_175350, OG_xylem_294716, LCxylem_247754, LCxylem_72284, LCxylem_247752, LCxylem_198257, OG_xylem_175347, OG_xylem_190521, LCxylem_85123, LCxylem_131576, OG_xylem_167722, OG_xylem_166877, LCxylem_179997, OG_xylem_197151, OG_xylem_247507, OG_xylem_62160, LCxylem_77986, LCxylem_279373, LCxylem_238823, LCxylem_2388…
GO:0071840	cellular component organization or biogenesis	P	0.776011	0.0138867	14	487	73	5337	OVER	OG_xylem_122323, LCxylem_254691, LCxylem_236488, LCxylem_238149, LCxylem_237883, LCxylem_252554, LCxylem_261276, LCxylem_232909, OG_xylem_263133, LCxylem_273625, LCxylem_279270, LCxylem_265921, LCxylem_277564, LCxylem_168024	LCxylem_198145, LCxylem_179746, OG_xylem_190510, LCxylem_279239, OG_xylem_45927, LCxylem_131443, LCxylem_66830, LCxylem_268581, LCxylem_238807, OG_xylem_167739, LCxylem_171906, OG_xylem_127270, OG_xylem_127152, OG_xylem_103060, OG_xylem_328700, LCxylem_140274, OG_xylem_190747, OG_xylem_221585, LCxylem_186036, LCxylem_255017, LCxylem_77981, LCxylem_202859, LCxylem_53879, LCxylem_72179, LCxylem_171…
GO:0016898	oxidoreductase activity, acting on the CH-OH group of donors, cytochrome as acceptor	F	0.776011	0.0147183	1	0	86	5824	OVER	LCxylem_248030
GO:0031640	killing of cells of other organism	P	0.776011	0.0147183	1	0	86	5824	OVER	LCxylem_220864
GO:0018685	alkane 1-monooxygenase activity	F	0.776011	0.0147183	1	0	86	5824	OVER	LCxylem_198020
GO:0001906	cell killing	P	0.776011	0.0147183	1	0	86	5824	OVER	LCxylem_220864
GO:0010497	plasmodesmata-mediated intercellular transport	P	0.776011	0.0147183	1	0	86	5824	OVER	LCxylem_274268
GO:0010496	intercellular transport	P	0.776011	0.0147183	1	0	86	5824	OVER	LCxylem_274268
GO:0016713	oxidoreductase activity, acting on paired donors, with incorporation or reduction of molecular oxygen, reduced iron-sulfur protein as one donor, and incorporation of one atom of oxygen	F	0.776011	0.0147183	1	0	86	5824	OVER	LCxylem_198020
GO:0046564	oxalate decarboxylase activity	F	0.776011	0.0147183	1	0	86	5824	OVER	LCxylem_274268
GO:0004458	D-lactate dehydrogenase (cytochrome) activity	F	0.776011	0.0147183	1	0	86	5824	OVER	LCxylem_248030
GO:0010345	suberin biosynthetic process	P	0.776011	0.0147183	1	0	86	5824	OVER	LCxylem_198020
GO:0033609	oxalate metabolic process	P	0.776011	0.0147183	1	0	86	5824	OVER	LCxylem_274268
GO:0044364	disruption of cells of other organism	P	0.776011	0.0147183	1	0	86	5824	OVER	LCxylem_220864
GO:0016759	cellulose synthase activity	F	0.889291	0.0173738	2	12	85	5812	OVER	OG_xylem_122323, LCxylem_252554	OG_xylem_353207, LCxylem_171906, LCxylem_279268, LCxylem_140624, OG_xylem_347949, LCxylem_274114, OG_xylem_159593, OG_xylem_299898, OG_xylem_351492, LCxylem_262075, OG_xylem_247512, LCxylem_53952
GO:0016760	cellulose synthase (UDP-forming) activity	F	0.889291	0.0173738	2	12	85	5812	OVER	OG_xylem_122323, LCxylem_252554	OG_xylem_353207, LCxylem_171906, LCxylem_279268, LCxylem_140624, OG_xylem_347949, LCxylem_274114, OG_xylem_159593, OG_xylem_299898, OG_xylem_351492, LCxylem_262075, OG_xylem_247512, LCxylem_53952
GO:0006979	response to oxidative stress	P	0.889291	0.0174485	4	64	83	5760	OVER	LCxylem_171745, LCxylem_278547, LCxylem_268878, OG_xylem_305156	LCxylem_279797, OG_xylem_83682, OG_xylem_190432, LCxylem_61902, OG_xylem_299739, LCxylem_191990, LCxylem_120837, LCxylem_113379, OG_xylem_238178, LCxylem_140437, OG_xylem_102371, LCxylem_238013, LCxylem_180178, LCxylem_221847, OG_xylem_196941, LCxylem_61697, LCxylem_126068, LCxylem_126306, OG_xylem_250073, OG_xylem_197077, OG_xylem_108209, LCxylem_248100, LCxylem_254406, OG_xylem_46129, LCxylem_2…
GO:0051273	beta-glucan metabolic process	P	0.968811	0.0192199	3	36	84	5788	OVER	OG_xylem_122323, LCxylem_248249, LCxylem_252554	LCxylem_279331, LCxylem_180435, OG_xylem_175596, OG_xylem_159593, OG_xylem_299898, LCxylem_61902, LCxylem_262075, OG_xylem_353207, LCxylem_171906, OG_xylem_72244, LCxylem_99488, LCxylem_274114, OG_xylem_294420, OG_xylem_221187, LCxylem_238299, LCxylem_203134, OG_xylem_339175, LCxylem_221649, OG_xylem_247512, LCxylem_279268, OG_xylem_347949, LCxylem_131279, OG_xylem_328394, OG_xylem_237994, OG_xyl…
GO:0050832	defense response to fungus	P	1	0.0224792	2	14	85	5810	OVER	LCxylem_252554, LCxylem_220864	LCxylem_254471, OG_xylem_184092, LCxylem_180328, OG_xylem_175321, OG_xylem_159490, LCxylem_262075, OG_xylem_251324, LCxylem_113004, OG_xylem_197192, OG_xylem_127244, OG_xylem_183630, OG_xylem_159444, LCxylem_268989, LCxylem_136508
GO:0010413	glucuronoxylan metabolic process	P	1	0.0224792	2	14	85	5810	OVER	LCxylem_273625, LCxylem_252554	OG_xylem_61851, LCxylem_254893, LCxylem_262075, OG_xylem_304340, OG_xylem_183727, OG_xylem_251324, OG_xylem_307815, OG_xylem_197192, OG_xylem_127244, OG_xylem_93992, LCxylem_180092, OG_xylem_147181, LCxylem_202876, LCxylem_274262
GO:0016884	carbon-nitrogen ligase activity, with glutamine as amido-N-donor	F	1	0.0252359	2	15	85	5809	OVER	LCxylem_238586, LCxylem_248030	LCxylem_237911, OG_xylem_197145, OG_xylem_45956, LCxylem_172250, LCxylem_171751, LCxylem_61765, OG_xylem_108398, LCxylem_19386, LCxylem_171814, LCxylem_113431, OG_xylem_318432, LCxylem_180445, OG_xylem_46040, LCxylem_112843, OG_xylem_221696
GO:0016020	membrane	C	1	0.0258741	39	1988	48	3836	OVER	LCxylem_238429, LCxylem_260558, OG_xylem_122323, OG_xylem_282418, LCxylem_198020, LCxylem_254797, LCxylem_260430, LCxylem_252554, LCxylem_196846, LCxylem_262055, LCxylem_248030, LCxylem_254716, LCxylem_273625, LCxylem_267403, OG_xylem_307304, LCxylem_276733, LCxylem_276874, OG_xylem_283431, OG_xylem_288646, LCxylem_277564, OG_xylem_302538, OG_xylem_297266, LCxylem_254322, LCxylem_237883, LCxylem_…	LCxylem_85117, LCxylem_131569, LCxylem_237952, LCxylem_61142, OG_xylem_62143, LCxylem_238807, OG_xylem_175350, OG_xylem_294716, LCxylem_247754, LCxylem_72284, LCxylem_247752, LCxylem_198257, OG_xylem_276042, OG_xylem_175347, OG_xylem_190521, LCxylem_85123, LCxylem_131576, LCxylem_131574, OG_xylem_167722, OG_xylem_166877, LCxylem_179997, OG_xylem_197151, OG_xylem_247507, OG_xylem_221337, OG_xylem_…
GO:2000280	regulation of root development	P	1	0.0292225	1	1	86	5823	OVER	LCxylem_274268	OG_xylem_184092
GO:0004457	lactate dehydrogenase activity	F	1	0.0292225	1	1	86	5823	OVER	LCxylem_248030	LCxylem_180259
GO:0009617	response to bacterium	P	1	0.0311351	2	17	85	5807	OVER	OG_xylem_282418, LCxylem_252554	OG_xylem_84015, OG_xylem_334674, OG_xylem_233007, OG_xylem_194991, OG_xylem_184092, OG_xylem_83588, LCxylem_78177, OG_xylem_233046, OG_xylem_159490, LCxylem_262075, LCxylem_113083, OG_xylem_71893, OG_xylem_243117, LCxylem_142748, OG_xylem_183630, OG_xylem_190625, OG_xylem_243225
GO:0044425	membrane part	C	1	0.0327408	33	1643	54	4181	OVER	LCxylem_238429, LCxylem_260558, OG_xylem_122323, OG_xylem_282418, LCxylem_198020, LCxylem_254797, LCxylem_260430, LCxylem_252554, LCxylem_196846, LCxylem_248030, LCxylem_254716, LCxylem_267403, OG_xylem_307304, LCxylem_276733, LCxylem_276874, OG_xylem_283431, LCxylem_277564, OG_xylem_302538, OG_xylem_297266, LCxylem_254322, LCxylem_190495, LCxylem_261276, OG_xylem_303672, LCxylem_235804, LCxylem_…	LCxylem_85117, LCxylem_237952, LCxylem_61142, OG_xylem_62143, LCxylem_238807, OG_xylem_175350, OG_xylem_294716, LCxylem_247754, LCxylem_72284, LCxylem_247752, LCxylem_198257, OG_xylem_175347, OG_xylem_190521, LCxylem_85123, LCxylem_131576, OG_xylem_167722, OG_xylem_166877, LCxylem_179997, OG_xylem_197151, OG_xylem_247507, OG_xylem_62160, LCxylem_247763, LCxylem_77986, LCxylem_279373, OG_xylem_308…
GO:0016021	integral component of membrane	C	1	0.0381216	31	1539	56	4285	OVER	LCxylem_238429, LCxylem_260558, OG_xylem_122323, OG_xylem_282418, LCxylem_198020, LCxylem_254797, LCxylem_260430, LCxylem_252554, LCxylem_196846, LCxylem_248030, LCxylem_254716, LCxylem_267403, OG_xylem_307304, LCxylem_276733, LCxylem_276874, OG_xylem_283431, LCxylem_277564, OG_xylem_302538, OG_xylem_297266, LCxylem_254322, LCxylem_190495, OG_xylem_303672, LCxylem_235804, LCxylem_273739, LCxylem_…	LCxylem_85117, LCxylem_237952, LCxylem_61142, OG_xylem_62143, LCxylem_238807, OG_xylem_175350, OG_xylem_294716, LCxylem_247754, LCxylem_72284, LCxylem_247752, LCxylem_198257, OG_xylem_175347, OG_xylem_190521, LCxylem_85123, LCxylem_131576, OG_xylem_167722, OG_xylem_166877, LCxylem_179997, OG_xylem_197151, OG_xylem_247507, OG_xylem_62160, LCxylem_77986, LCxylem_279373, LCxylem_238823, LCxylem_2388…
GO:0004252	serine-type endopeptidase activity	F	1	0.0386394	3	48	84	5776	OVER	OG_xylem_328898, OG_xylem_339345, LCxylem_179577	OG_xylem_343639, LCxylem_238824, OG_xylem_335113, OG_xylem_159273, LCxylem_261460, OG_xylem_183917, OG_xylem_299976, OG_xylem_289175, OG_xylem_306615, LCxylem_269068, OG_xylem_300231, OG_xylem_283331, LCxylem_140478, OG_xylem_233183, OG_xylem_300114, OG_xylem_196949, LCxylem_54159, LCxylem_15881, OG_xylem_196869, OG_xylem_328707, LCxylem_180153, OG_xylem_62558, OG_xylem_232842, OG_xylem_228286, L…
GO:0071944	cell periphery	C	1	0.0390511	7	209	80	5615	OVER	OG_xylem_122323, LCxylem_273625, LCxylem_254322, LCxylem_274268, LCxylem_252554, OG_xylem_283431, LCxylem_265921	OG_xylem_61851, OG_xylem_335114, LCxylem_131569, LCxylem_54055, LCxylem_131443, LCxylem_254732, LCxylem_192167, OG_xylem_351169, LCxylem_274456, LCxylem_136216, LCxylem_247752, OG_xylem_328707, LCxylem_121095, OG_xylem_221464, LCxylem_86699, OG_xylem_190521, OG_xylem_158571, OG_xylem_238205, OG_xylem_62160, LCxylem_157391, OG_xylem_283960, LCxylem_279373, LCxylem_66617, OG_xylem_102516, LCxylem_2…
GO:0043207	response to external biotic stimulus	P	1	0.0405812	3	49	84	5775	OVER	OG_xylem_282418, LCxylem_252554, LCxylem_220864	OG_xylem_84015, OG_xylem_233007, OG_xylem_194991, OG_xylem_233046, LCxylem_61902, LCxylem_262075, LCxylem_269153, OG_xylem_71893, LCxylem_113379, OG_xylem_328902, OG_xylem_190625, LCxylem_126306, OG_xylem_329060, LCxylem_248343, LCxylem_179678, OG_xylem_251324, OG_xylem_238205, OG_xylem_103150, LCxylem_113004, OG_xylem_197192, LCxylem_142748, OG_xylem_183630, LCxylem_136508, OG_xylem_243225, OG_x…
GO:0051707	response to other organism	P	1	0.0405812	3	49	84	5775	OVER	OG_xylem_282418, LCxylem_252554, LCxylem_220864	OG_xylem_84015, OG_xylem_233007, OG_xylem_194991, OG_xylem_233046, LCxylem_61902, LCxylem_262075, LCxylem_269153, OG_xylem_71893, LCxylem_113379, OG_xylem_328902, OG_xylem_190625, LCxylem_126306, OG_xylem_329060, LCxylem_248343, LCxylem_179678, OG_xylem_251324, OG_xylem_238205, OG_xylem_103150, LCxylem_113004, OG_xylem_197192, LCxylem_142748, OG_xylem_183630, LCxylem_136508, OG_xylem_243225, OG_x…
GO:0007015	actin filament organization	P	1	0.0408849	2	20	85	5804	OVER	LCxylem_254691, LCxylem_273625	LCxylem_78030, OG_xylem_147478, OG_xylem_227990, OG_xylem_147734, OG_xylem_276356, OG_xylem_167125, LCxylem_120588, OG_xylem_347820, OG_xylem_251324, LCxylem_157265, LCxylem_180060, OG_xylem_103060, OG_xylem_197192, LCxylem_274346, LCxylem_112940, OG_xylem_159410, OG_xylem_127244, LCxylem_140566, OG_xylem_183192, OG_xylem_351198
GO:0009620	response to fungus	P	1	0.0408849	2	20	85	5804	OVER	LCxylem_252554, LCxylem_220864	LCxylem_254471, OG_xylem_184092, LCxylem_126118, LCxylem_61880, LCxylem_180328, OG_xylem_175321, LCxylem_248343, OG_xylem_94030, OG_xylem_159490, LCxylem_262075, OG_xylem_251324, LCxylem_120539, LCxylem_113004, LCxylem_113379, OG_xylem_197192, OG_xylem_127244, OG_xylem_183630, OG_xylem_159444, LCxylem_268989, LCxylem_136508

## Sheet: 75 DEG
GO-ID	Term	Category	FDR	P-Value	#Test	#Ref	#notAnnotTest	#notAnnotRef	Over/Under	TestSeqs	RefSeqs
GO:0005576	extracellular region	C	7.68669e-05	1.67175e-08	7	80	15	5809	OVER	LCxylem_274416, LCxylem_221870, OG_xylem_318368, LCxylem_236063, LCxylem_191990, LCxylem_279032, LCxylem_172242	LCxylem_40889, OG_xylem_275960, LCxylem_54055, OG_xylem_167378, LCxylem_171941, LCxylem_254732, LCxylem_269152, LCxylem_247799, LCxylem_120837, LCxylem_232909, OG_xylem_238133, LCxylem_53929, LCxylem_171745, LCxylem_134798, OG_xylem_61261, LCxylem_180178, OG_xylem_147286, OG_xylem_288888, LCxylem_221847, OG_xylem_224013, LCxylem_279285, LCxylem_203733, LCxylem_15912, OG_xylem_194367, LCxylem_8669…
GO:0009056	catabolic process	P	0.000197751	8.6016e-08	10	318	12	5571	OVER	LCxylem_274416, OG_xylem_338974, OG_xylem_347804, LCxylem_278702, LCxylem_274454, OG_xylem_351333, LCxylem_191990, LCxylem_279032, LCxylem_172242, LCxylem_279693	OG_xylem_276299, LCxylem_198145, LCxylem_53880, OG_xylem_299850, LCxylem_85112, OG_xylem_102652, OG_xylem_251316, OG_xylem_45921, OG_xylem_175596, OG_xylem_62023, OG_xylem_102898, OG_xylem_328702, OG_xylem_19088, OG_xylem_46587, LCxylem_202849, LCxylem_136216, LCxylem_180178, LCxylem_53766, OG_xylem_111015, LCxylem_186036, LCxylem_203139, LCxylem_86699, LCxylem_131216, OG_xylem_196986, OG_xylem_3…
GO:1901575	organic substance catabolic process	P	0.000631272	4.11878e-07	9	281	13	5608	OVER	LCxylem_274416, OG_xylem_338974, OG_xylem_347804, LCxylem_278702, LCxylem_274454, OG_xylem_351333, LCxylem_279032, LCxylem_172242, LCxylem_279693	OG_xylem_276299, LCxylem_53880, OG_xylem_299850, LCxylem_85112, OG_xylem_102652, OG_xylem_251316, OG_xylem_45921, OG_xylem_175596, OG_xylem_62023, OG_xylem_102898, OG_xylem_328702, OG_xylem_19088, OG_xylem_46587, LCxylem_202849, LCxylem_136216, LCxylem_53766, OG_xylem_111015, LCxylem_186036, LCxylem_203139, LCxylem_86699, LCxylem_131216, OG_xylem_196986, LCxylem_157266, OG_xylem_251324, LCxylem_9…
GO:0071554	cell wall organization or biogenesis	P	0.00333012	2.89702e-06	6	110	16	5779	OVER	LCxylem_221870, OG_xylem_347804, LCxylem_278702, LCxylem_262075, OG_xylem_351333, LCxylem_279693	OG_xylem_61851, OG_xylem_103108, LCxylem_54055, LCxylem_261544, OG_xylem_45927, LCxylem_252554, OG_xylem_251316, LCxylem_254732, LCxylem_238807, LCxylem_171906, OG_xylem_127152, LCxylem_221760, OG_xylem_147286, LCxylem_277564, OG_xylem_190747, OG_xylem_276167, LCxylem_198535, OG_xylem_304340, OG_xylem_251324, OG_xylem_238205, OG_xylem_61501, OG_xylem_263133, OG_xylem_159387, LCxylem_268846, LCxyl…
GO:0046274	lignin catabolic process	P	0.0095765	1.24965e-05	3	10	19	5879	OVER	LCxylem_274416, LCxylem_279032, LCxylem_172242	LCxylem_134798, OG_xylem_288036, OG_xylem_350838, LCxylem_184090, OG_xylem_174572, OG_xylem_156799, OG_xylem_224013, LCxylem_246637, LCxylem_269152, LCxylem_203733
GO:0052716	hydroquinone:oxygen oxidoreductase activity	F	0.0095765	1.24965e-05	3	10	19	5879	OVER	LCxylem_274416, LCxylem_279032, LCxylem_172242	LCxylem_134798, OG_xylem_288036, OG_xylem_350838, LCxylem_184090, OG_xylem_174572, OG_xylem_156799, OG_xylem_224013, LCxylem_246637, LCxylem_269152, LCxylem_203733
GO:0046271	phenylpropanoid catabolic process	P	0.0104219	1.58663e-05	3	11	19	5878	OVER	LCxylem_274416, LCxylem_279032, LCxylem_172242	LCxylem_134798, OG_xylem_288036, OG_xylem_350838, LCxylem_184090, OG_xylem_174572, OG_xylem_156799, OG_xylem_224013, LCxylem_246637, OG_xylem_127318, LCxylem_269152, LCxylem_203733
GO:0009808	lignin metabolic process	P	0.0113715	1.97851e-05	3	12	19	5877	OVER	LCxylem_274416, LCxylem_279032, LCxylem_172242	LCxylem_134798, OG_xylem_288036, OG_xylem_350838, LCxylem_54225, LCxylem_184090, OG_xylem_174572, OG_xylem_156799, OG_xylem_224013, LCxylem_246637, LCxylem_179963, LCxylem_269152, LCxylem_203733
GO:0044712	single-organism catabolic process	P	0.0130229	2.54907e-05	6	163	16	5726	OVER	LCxylem_274416, OG_xylem_338974, LCxylem_274454, LCxylem_191990, LCxylem_279032, LCxylem_172242	LCxylem_198145, OG_xylem_334786, LCxylem_85112, OG_xylem_45921, OG_xylem_102898, OG_xylem_127318, LCxylem_269152, OG_xylem_159271, LCxylem_269153, LCxylem_120837, OG_xylem_19088, OG_xylem_46587, LCxylem_142851, LCxylem_136216, LCxylem_248203, LCxylem_192208, LCxylem_171745, LCxylem_134798, LCxylem_238531, LCxylem_180178, LCxylem_53766, LCxylem_237680, OG_xylem_93845, LCxylem_186036, LCxylem_19853…
GO:0016682	oxidoreductase activity, acting on diphenols and related substances as donors, oxygen as acceptor	F	0.0191878	4.17308e-05	3	16	19	5873	OVER	LCxylem_274416, LCxylem_279032, LCxylem_172242	LCxylem_61698, OG_xylem_175735, LCxylem_157448, OG_xylem_350838, LCxylem_184090, OG_xylem_174572, LCxylem_61613, LCxylem_269152, LCxylem_134798, OG_xylem_288036, LCxylem_205997, OG_xylem_156799, OG_xylem_224013, LCxylem_246637, LCxylem_126120, LCxylem_203733
GO:0016679	oxidoreductase activity, acting on diphenols and related substances as donors	F	0.0204722	4.89766e-05	3	17	19	5872	OVER	LCxylem_274416, LCxylem_279032, LCxylem_172242	LCxylem_61698, OG_xylem_175735, LCxylem_157448, OG_xylem_350838, LCxylem_184090, OG_xylem_174572, LCxylem_61613, LCxylem_269152, LCxylem_277736, LCxylem_134798, OG_xylem_288036, LCxylem_205997, OG_xylem_156799, OG_xylem_224013, LCxylem_246637, LCxylem_126120, LCxylem_203733
GO:0009698	phenylpropanoid metabolic process	P	0.0289431	7.55367e-05	3	20	19	5869	OVER	LCxylem_274416, LCxylem_279032, LCxylem_172242	LCxylem_261966, LCxylem_198020, OG_xylem_350838, LCxylem_254886, LCxylem_184090, OG_xylem_174572, LCxylem_179963, OG_xylem_127318, LCxylem_269152, OG_xylem_108561, LCxylem_134798, OG_xylem_288036, LCxylem_54225, OG_xylem_184242, LCxylem_142882, OG_xylem_156799, OG_xylem_224013, OG_xylem_190229, LCxylem_246637, LCxylem_203733
GO:0044248	cellular catabolic process	P	0.0474785	0.000140164	6	223	16	5666	OVER	LCxylem_274416, LCxylem_278702, LCxylem_191990, LCxylem_279032, LCxylem_172242, LCxylem_279693	OG_xylem_276299, LCxylem_53880, OG_xylem_299850, OG_xylem_102652, OG_xylem_251316, OG_xylem_175596, OG_xylem_19088, OG_xylem_46587, LCxylem_202849, LCxylem_180178, LCxylem_53766, OG_xylem_111015, LCxylem_186036, LCxylem_203139, OG_xylem_196986, OG_xylem_305156, OG_xylem_251324, LCxylem_99514, OG_xylem_190519, LCxylem_202859, LCxylem_19394, LCxylem_238262, LCxylem_180066, OG_xylem_61630, LCxylem_2…
GO:0071555	cell wall organization	P	0.0474785	0.000154889	4	72	18	5817	OVER	LCxylem_221870, OG_xylem_347804, LCxylem_262075, OG_xylem_351333	OG_xylem_103108, LCxylem_54055, OG_xylem_167378, OG_xylem_45927, LCxylem_252554, OG_xylem_159593, LCxylem_171941, LCxylem_254732, OG_xylem_299898, LCxylem_238807, OG_xylem_347896, OG_xylem_46018, LCxylem_171906, LCxylem_232909, OG_xylem_238133, OG_xylem_289055, OG_xylem_353144, OG_xylem_147286, OG_xylem_190747, LCxylem_255057, OG_xylem_194367, LCxylem_261693, LCxylem_198535, OG_xylem_61501, OG_xy…
GO:0045229	external encapsulating structure organization	P	0.0474785	0.000154889	4	72	18	5817	OVER	LCxylem_221870, OG_xylem_347804, LCxylem_262075, OG_xylem_351333	OG_xylem_103108, LCxylem_54055, OG_xylem_167378, OG_xylem_45927, LCxylem_252554, OG_xylem_159593, LCxylem_171941, LCxylem_254732, OG_xylem_299898, LCxylem_238807, OG_xylem_347896, OG_xylem_46018, LCxylem_171906, LCxylem_232909, OG_xylem_238133, OG_xylem_289055, OG_xylem_353144, OG_xylem_147286, OG_xylem_190747, LCxylem_255057, OG_xylem_194367, LCxylem_261693, LCxylem_198535, OG_xylem_61501, OG_xy…
GO:0048046	apoplast	C	0.0489303	0.000170266	3	27	19	5862	OVER	LCxylem_274416, LCxylem_279032, LCxylem_172242	LCxylem_54055, LCxylem_171941, LCxylem_254732, OG_xylem_343710, LCxylem_120536, LCxylem_269152, LCxylem_131391, OG_xylem_238133, LCxylem_134798, OG_xylem_224013, OG_xylem_263402, LCxylem_203733, LCxylem_192051, OG_xylem_83214, LCxylem_86699, OG_xylem_350838, LCxylem_184090, OG_xylem_174572, OG_xylem_110874, LCxylem_113066, LCxylem_142666, OG_xylem_288036, LCxylem_247929, OG_xylem_156799, LCxylem_…
GO:0005507	copper ion binding	F	0.0672237	0.000248544	3	31	19	5858	OVER	LCxylem_274416, LCxylem_279032, LCxylem_172242	LCxylem_180138, LCxylem_113481, OG_xylem_233123, LCxylem_61903, LCxylem_238806, LCxylem_269152, LCxylem_221881, LCxylem_136216, LCxylem_134798, LCxylem_205997, LCxylem_238771, OG_xylem_251290, OG_xylem_224013, OG_xylem_184093, OG_xylem_175828, LCxylem_205758, LCxylem_203733, LCxylem_172320, LCxylem_171394, LCxylem_203192, LCxylem_86699, LCxylem_261673, OG_xylem_350838, LCxylem_184090, OG_xylem_17…
GO:0045330	aspartyl esterase activity	F	0.104828	0.000468632	2	7	20	5882	OVER	OG_xylem_347804, OG_xylem_351333	LCxylem_248348, OG_xylem_353144, LCxylem_203224, LCxylem_221879, LCxylem_265921, LCxylem_61528, LCxylem_179601
GO:0016998	cell wall macromolecule catabolic process	P	0.104828	0.000468632	2	7	20	5882	OVER	LCxylem_278702, LCxylem_279693	OG_xylem_167494, LCxylem_221760, LCxylem_120641, OG_xylem_251316, LCxylem_261809, OG_xylem_197870, LCxylem_126192
GO:0030599	pectinesterase activity	F	0.104828	0.000468632	2	7	20	5882	OVER	OG_xylem_347804, OG_xylem_351333	LCxylem_248348, OG_xylem_353144, LCxylem_203224, LCxylem_221879, LCxylem_265921, LCxylem_61528, LCxylem_179601
GO:0030312	external encapsulating structure	C	0.104828	0.00050157	3	40	19	5849	OVER	OG_xylem_347804, OG_xylem_351333, LCxylem_198512	LCxylem_254471, LCxylem_54055, OG_xylem_159273, LCxylem_171941, LCxylem_254732, OG_xylem_343710, LCxylem_61528, LCxylem_179601, LCxylem_120536, OG_xylem_289175, LCxylem_248349, LCxylem_131391, LCxylem_248348, OG_xylem_238133, OG_xylem_351169, LCxylem_221881, LCxylem_136216, LCxylem_72120, OG_xylem_353144, LCxylem_265921, OG_xylem_328707, OG_xylem_72327, LCxylem_126247, LCxylem_192051, OG_xylem_34…
GO:0005618	cell wall	C	0.104828	0.00050157	3	40	19	5849	OVER	OG_xylem_347804, OG_xylem_351333, LCxylem_198512	LCxylem_254471, LCxylem_54055, OG_xylem_159273, LCxylem_171941, LCxylem_254732, OG_xylem_343710, LCxylem_61528, LCxylem_179601, LCxylem_120536, OG_xylem_289175, LCxylem_248349, LCxylem_131391, LCxylem_248348, OG_xylem_238133, OG_xylem_351169, LCxylem_221881, LCxylem_136216, LCxylem_72120, OG_xylem_353144, LCxylem_265921, OG_xylem_328707, OG_xylem_72327, LCxylem_126247, LCxylem_192051, OG_xylem_34…
GO:0044036	cell wall macromolecule metabolic process	P	0.114739	0.000573943	3	42	19	5847	OVER	LCxylem_278702, LCxylem_262075, LCxylem_279693	OG_xylem_61851, OG_xylem_167494, LCxylem_54055, LCxylem_238149, LCxylem_254893, OG_xylem_175554, LCxylem_254895, LCxylem_252554, OG_xylem_251316, LCxylem_171941, LCxylem_254732, OG_xylem_343710, LCxylem_120536, LCxylem_131391, OG_xylem_238133, LCxylem_273625, LCxylem_112940, LCxylem_221760, LCxylem_180092, LCxylem_261809, LCxylem_277564, OG_xylem_147181, LCxylem_192051, LCxylem_120641, OG_xylem_6…
GO:0019748	secondary metabolic process	P	0.118902	0.000694528	3	45	19	5844	OVER	LCxylem_274416, LCxylem_279032, LCxylem_172242	LCxylem_261966, LCxylem_198020, OG_xylem_175751, LCxylem_40783, OG_xylem_45547, LCxylem_179963, OG_xylem_127318, LCxylem_172197, LCxylem_269152, OG_xylem_46018, OG_xylem_94430, OG_xylem_289035, LCxylem_72461, LCxylem_134798, LCxylem_180399, LCxylem_274432, OG_xylem_224013, OG_xylem_190229, LCxylem_203733, LCxylem_86632, LCxylem_121035, LCxylem_54385, LCxylem_54021, OG_xylem_350838, OG_xylem_11080…
GO:0045490	pectin catabolic process	P	0.118902	0.000853363	2	10	20	5879	OVER	OG_xylem_347804, OG_xylem_351333	LCxylem_248348, LCxylem_40839, OG_xylem_353144, LCxylem_203224, LCxylem_221879, LCxylem_265921, LCxylem_61528, LCxylem_179601, OG_xylem_159370, LCxylem_221832
GO:1901072	glucosamine-containing compound catabolic process	P	0.118902	0.000853363	2	10	20	5879	OVER	LCxylem_278702, LCxylem_279693	LCxylem_247799, LCxylem_40889, OG_xylem_275960, LCxylem_221760, LCxylem_120641, OG_xylem_251316, LCxylem_261809, OG_xylem_197870, LCxylem_112854, LCxylem_126192
GO:1901071	glucosamine-containing compound metabolic process	P	0.118902	0.000853363	2	10	20	5879	OVER	LCxylem_278702, LCxylem_279693	LCxylem_247799, LCxylem_40889, OG_xylem_275960, LCxylem_221760, LCxylem_120641, OG_xylem_251316, LCxylem_261809, OG_xylem_197870, LCxylem_112854, LCxylem_126192
GO:0004568	chitinase activity	F	0.118902	0.000853363	2	10	20	5879	OVER	LCxylem_278702, LCxylem_279693	LCxylem_247799, LCxylem_40889, OG_xylem_275960, LCxylem_221760, LCxylem_120641, OG_xylem_251316, LCxylem_261809, OG_xylem_197870, LCxylem_112854, LCxylem_126192
GO:0046348	amino sugar catabolic process	P	0.118902	0.000853363	2	10	20	5879	OVER	LCxylem_278702, LCxylem_279693	LCxylem_247799, LCxylem_40889, OG_xylem_275960, LCxylem_221760, LCxylem_120641, OG_xylem_251316, LCxylem_261809, OG_xylem_197870, LCxylem_112854, LCxylem_126192
GO:0042545	cell wall modification	P	0.118902	0.000853363	2	10	20	5879	OVER	OG_xylem_347804, OG_xylem_351333	LCxylem_248348, OG_xylem_159387, OG_xylem_45927, OG_xylem_353144, LCxylem_203224, LCxylem_221879, LCxylem_265921, LCxylem_61528, LCxylem_179601, OG_xylem_46623
GO:0006026	aminoglycan catabolic process	P	0.118902	0.000853363	2	10	20	5879	OVER	LCxylem_278702, LCxylem_279693	LCxylem_247799, LCxylem_40889, OG_xylem_275960, LCxylem_221760, LCxylem_120641, OG_xylem_251316, LCxylem_261809, OG_xylem_197870, LCxylem_112854, LCxylem_126192
GO:0006032	chitin catabolic process	P	0.118902	0.000853363	2	10	20	5879	OVER	LCxylem_278702, LCxylem_279693	LCxylem_247799, LCxylem_40889, OG_xylem_275960, LCxylem_221760, LCxylem_120641, OG_xylem_251316, LCxylem_261809, OG_xylem_197870, LCxylem_112854, LCxylem_126192
GO:0006030	chitin metabolic process	P	0.118902	0.000853363	2	10	20	5879	OVER	LCxylem_278702, LCxylem_279693	LCxylem_247799, LCxylem_40889, OG_xylem_275960, LCxylem_221760, LCxylem_120641, OG_xylem_251316, LCxylem_261809, OG_xylem_197870, LCxylem_112854, LCxylem_126192
GO:0006040	amino sugar metabolic process	P	0.132192	0.00100625	2	11	20	5878	OVER	LCxylem_278702, LCxylem_279693	LCxylem_247799, LCxylem_40889, OG_xylem_275960, LCxylem_221760, LCxylem_120641, OG_xylem_251316, LCxylem_261809, OG_xylem_197870, LCxylem_112854, LCxylem_126192, LCxylem_238660
GO:0006022	aminoglycan metabolic process	P	0.132192	0.00100625	2	11	20	5878	OVER	LCxylem_278702, LCxylem_279693	LCxylem_247799, LCxylem_40889, OG_xylem_275960, LCxylem_221760, LCxylem_120641, LCxylem_113309, OG_xylem_251316, LCxylem_261809, OG_xylem_197870, LCxylem_112854, LCxylem_126192
GO:0019439	aromatic compound catabolic process	P	0.162366	0.00127124	3	56	19	5833	OVER	LCxylem_274416, LCxylem_279032, LCxylem_172242	OG_xylem_190153, LCxylem_121124, OG_xylem_102652, OG_xylem_167414, OG_xylem_127318, LCxylem_269152, OG_xylem_19088, OG_xylem_19001, LCxylem_171945, LCxylem_202849, LCxylem_134798, OG_xylem_224013, LCxylem_53766, OG_xylem_167493, LCxylem_203733, LCxylem_237801, OG_xylem_190440, OG_xylem_350838, OG_xylem_174572, OG_xylem_251324, LCxylem_99514, OG_xylem_190519, OG_xylem_197192, LCxylem_171519, LCxyl…
GO:1901361	organic cyclic compound catabolic process	P	0.165892	0.00133493	3	57	19	5832	OVER	LCxylem_274416, LCxylem_279032, LCxylem_172242	OG_xylem_190153, LCxylem_121124, OG_xylem_102652, OG_xylem_167414, OG_xylem_127318, LCxylem_269152, OG_xylem_19088, OG_xylem_19001, LCxylem_202849, LCxylem_134798, OG_xylem_224013, LCxylem_53766, OG_xylem_167493, LCxylem_203733, LCxylem_237801, OG_xylem_190440, OG_xylem_350838, OG_xylem_174572, OG_xylem_251324, LCxylem_99514, OG_xylem_190519, OG_xylem_197192, LCxylem_171519, LCxylem_113364, LCxyl…
GO:1901136	carbohydrate derivative catabolic process	P	0.263341	0.00217637	2	17	20	5872	OVER	LCxylem_278702, LCxylem_279693	LCxylem_40889, OG_xylem_275960, OG_xylem_190440, OG_xylem_190153, LCxylem_120641, OG_xylem_251316, OG_xylem_197870, LCxylem_247799, OG_xylem_328702, OG_xylem_221711, OG_xylem_46851, LCxylem_54308, LCxylem_221760, LCxylem_261809, LCxylem_112854, LCxylem_126192, LCxylem_53766
GO:0009057	macromolecule catabolic process	P	0.297752	0.00252552	4	155	18	5734	OVER	OG_xylem_347804, LCxylem_278702, OG_xylem_351333, LCxylem_279693	OG_xylem_276299, OG_xylem_83366, OG_xylem_62426, OG_xylem_102933, OG_xylem_276455, OG_xylem_334786, LCxylem_53880, OG_xylem_299850, LCxylem_121124, OG_xylem_102652, OG_xylem_251316, OG_xylem_175596, LCxylem_131288, OG_xylem_62023, LCxylem_136299, LCxylem_136298, OG_xylem_19001, OG_xylem_46587, LCxylem_248449, LCxylem_221760, LCxylem_202849, LCxylem_142733, LCxylem_238531, OG_xylem_72901, OG_xylem…
GO:0005975	carbohydrate metabolic process	P	0.304752	0.00265117	6	392	16	5497	OVER	LCxylem_221870, OG_xylem_347804, LCxylem_278702, LCxylem_262075, OG_xylem_351333, LCxylem_279693	LCxylem_255022, LCxylem_85112, OG_xylem_45921, OG_xylem_175596, OG_xylem_62265, LCxylem_238807, LCxylem_171906, OG_xylem_328702, OG_xylem_127152, LCxylem_140274, OG_xylem_190747, LCxylem_85367, LCxylem_86699, LCxylem_131216, OG_xylem_175224, OG_xylem_45913, LCxylem_66945, LCxylem_202977, LCxylem_171913, OG_xylem_247620, LCxylem_279331, LCxylem_82189, OG_xylem_175499, OG_xylem_289395, LCxylem_1205…
GO:0052689	carboxylic ester hydrolase activity	F	0.357873	0.00319113	2	21	20	5868	OVER	OG_xylem_347804, OG_xylem_351333	LCxylem_238208, OG_xylem_194375, OG_xylem_61870, OG_xylem_299699, LCxylem_61528, LCxylem_198339, LCxylem_179601, LCxylem_172054, LCxylem_172010, OG_xylem_102885, OG_xylem_45743, LCxylem_247996, LCxylem_248348, OG_xylem_19155, OG_xylem_283582, OG_xylem_353144, LCxylem_203224, LCxylem_221879, OG_xylem_94018, LCxylem_265921, OG_xylem_158936
GO:0045488	pectin metabolic process	P	0.371412	0.0034734	2	22	20	5867	OVER	OG_xylem_347804, OG_xylem_351333	OG_xylem_103108, LCxylem_40839, LCxylem_126239, OG_xylem_175499, LCxylem_172182, LCxylem_61528, LCxylem_192137, LCxylem_238807, LCxylem_179601, OG_xylem_159370, OG_xylem_61501, LCxylem_248348, OG_xylem_348076, OG_xylem_184016, OG_xylem_190699, OG_xylem_353144, LCxylem_203224, LCxylem_221879, LCxylem_265921, OG_xylem_300206, OG_xylem_190747, LCxylem_221832
GO:0010393	galacturonan metabolic process	P	0.371412	0.0034734	2	22	20	5867	OVER	OG_xylem_347804, OG_xylem_351333	OG_xylem_103108, LCxylem_40839, LCxylem_126239, OG_xylem_175499, LCxylem_172182, LCxylem_61528, LCxylem_192137, LCxylem_238807, LCxylem_179601, OG_xylem_159370, OG_xylem_61501, LCxylem_248348, OG_xylem_348076, OG_xylem_184016, OG_xylem_190699, OG_xylem_353144, LCxylem_203224, LCxylem_221879, LCxylem_265921, OG_xylem_300206, OG_xylem_190747, LCxylem_221832
GO:0016042	lipid catabolic process	P	0.458497	0.00438753	2	25	20	5864	OVER	OG_xylem_338974, LCxylem_274454	OG_xylem_61630, OG_xylem_353282, OG_xylem_228194, OG_xylem_175373, OG_xylem_343792, OG_xylem_146856, OG_xylem_159271, LCxylem_192089, LCxylem_269175, LCxylem_269206, LCxylem_248203, OG_xylem_158806, OG_xylem_276470, OG_xylem_93845, LCxylem_198530, OG_xylem_159286, LCxylem_274508, LCxylem_157266, OG_xylem_328575, LCxylem_202859, OG_xylem_307815, LCxylem_19370, LCxylem_112752, LCxylem_180482, OG_xy…
GO:0016788	hydrolase activity, acting on ester bonds	F	0.490691	0.00480233	4	186	18	5703	OVER	OG_xylem_338974, OG_xylem_347804, LCxylem_274454, OG_xylem_351333	OG_xylem_232911, OG_xylem_276455, OG_xylem_167331, OG_xylem_175634, LCxylem_237798, OG_xylem_147442, OG_xylem_299699, LCxylem_121124, LCxylem_254853, OG_xylem_300092, LCxylem_254459, OG_xylem_102898, OG_xylem_147207, LCxylem_61701, LCxylem_113060, OG_xylem_62423, OG_xylem_304217, LCxylem_247996, OG_xylem_47036, OG_xylem_46581, LCxylem_66791, OG_xylem_94410, OG_xylem_289257, OG_xylem_354399, OG_xy…
GO:0000272	polysaccharide catabolic process	P	0.575797	0.00576048	2	29	20	5860	OVER	OG_xylem_347804, OG_xylem_351333	OG_xylem_167494, OG_xylem_276476, LCxylem_254471, OG_xylem_276455, OG_xylem_334786, LCxylem_180435, OG_xylem_243151, OG_xylem_175596, LCxylem_61528, LCxylem_179601, OG_xylem_159370, OG_xylem_46018, LCxylem_248249, LCxylem_248348, LCxylem_157362, LCxylem_140357, OG_xylem_353144, LCxylem_238299, LCxylem_265921, LCxylem_85152, LCxylem_40839, OG_xylem_45761, LCxylem_113388, LCxylem_126272, LCxylem_20…
GO:0071944	cell periphery	C	0.739044	0.00755438	4	212	18	5677	OVER	OG_xylem_347804, LCxylem_262075, OG_xylem_351333, LCxylem_198512	OG_xylem_61851, OG_xylem_335114, LCxylem_131569, LCxylem_54055, LCxylem_131443, LCxylem_252554, LCxylem_254732, LCxylem_192167, OG_xylem_351169, LCxylem_274456, LCxylem_136216, LCxylem_247752, OG_xylem_328707, LCxylem_121095, OG_xylem_221464, LCxylem_86699, OG_xylem_190521, OG_xylem_158571, OG_xylem_238205, OG_xylem_62160, LCxylem_157391, OG_xylem_283960, LCxylem_279373, LCxylem_66617, OG_xylem_1…
GO:0004553	hydrolase activity, hydrolyzing O-glycosyl compounds	F	0.847389	0.00884617	3	114	19	5775	OVER	LCxylem_221870, LCxylem_278702, LCxylem_279693	LCxylem_54294, LCxylem_255022, LCxylem_261821, OG_xylem_167210, LCxylem_54055, OG_xylem_251316, OG_xylem_175596, LCxylem_254732, OG_xylem_46979, LCxylem_172272, OG_xylem_243138, OG_xylem_46586, LCxylem_221760, LCxylem_61819, LCxylem_238256, OG_xylem_147286, LCxylem_172287, OG_xylem_61341, LCxylem_248461, LCxylem_247921, LCxylem_126272, OG_xylem_339385, OG_xylem_237070, OG_xylem_227955, LCxylem_24…
GO:0016798	hydrolase activity, acting on glycosyl bonds	F	1	0.0110676	3	124	19	5765	OVER	LCxylem_221870, LCxylem_278702, LCxylem_279693	LCxylem_54294, LCxylem_255022, LCxylem_261821, OG_xylem_167210, LCxylem_54055, OG_xylem_251316, OG_xylem_175596, LCxylem_254732, OG_xylem_46979, LCxylem_172272, OG_xylem_243138, OG_xylem_46586, LCxylem_221760, LCxylem_61819, LCxylem_238256, OG_xylem_147286, LCxylem_172287, OG_xylem_61341, LCxylem_248461, LCxylem_254845, LCxylem_247921, LCxylem_126272, OG_xylem_339385, OG_xylem_221692, OG_xylem_23…
GO:0005976	polysaccharide metabolic process	P	1	0.011306	3	125	19	5764	OVER	OG_xylem_347804, LCxylem_262075, OG_xylem_351333	OG_xylem_228256, OG_xylem_61851, OG_xylem_62426, OG_xylem_276455, OG_xylem_103108, LCxylem_54055, OG_xylem_334786, OG_xylem_197940, OG_xylem_175751, LCxylem_252554, OG_xylem_175596, LCxylem_254732, LCxylem_238807, LCxylem_171906, LCxylem_99488, OG_xylem_221187, LCxylem_203134, LCxylem_221649, LCxylem_277564, OG_xylem_190747, OG_xylem_237994, OG_xylem_304340, OG_xylem_251324, OG_xylem_61501, OG_xy…
GO:1901565	organonitrogen compound catabolic process	P	1	0.0118846	2	43	20	5846	OVER	LCxylem_278702, LCxylem_279693	LCxylem_238748, LCxylem_40889, OG_xylem_275960, OG_xylem_190153, LCxylem_254872, OG_xylem_147980, OG_xylem_167116, OG_xylem_251316, OG_xylem_45822, LCxylem_247799, OG_xylem_19088, LCxylem_221760, OG_xylem_147240, LCxylem_261809, LCxylem_238693, OG_xylem_276470, LCxylem_53766, OG_xylem_232966, OG_xylem_190440, LCxylem_120641, OG_xylem_197870, LCxylem_120368, OG_xylem_62332, OG_xylem_307794, OG_xyl…
GO:0016787	hydrolase activity	F	1	0.0137119	8	909	14	4980	OVER	OG_xylem_338974, LCxylem_221870, OG_xylem_347804, LCxylem_278702, LCxylem_274454, OG_xylem_351333, LCxylem_254904, LCxylem_279693	OG_xylem_276299, LCxylem_238802, OG_xylem_335113, LCxylem_261821, OG_xylem_175596, OG_xylem_167733, OG_xylem_167736, OG_xylem_175350, OG_xylem_289371, OG_xylem_167739, OG_xylem_243138, LCxylem_247996, OG_xylem_247731, OG_xylem_221340, LCxylem_53766, LCxylem_99529, LCxylem_186036, LCxylem_238814, LCxylem_198497, LCxylem_198493, OG_xylem_103079, OG_xylem_190519, OG_xylem_103070, LCxylem_247761, OG_…
GO:0009834	plant-type secondary cell wall biogenesis	P	1	0.0148083	1	3	21	5886	OVER	LCxylem_262075	LCxylem_252554, LCxylem_268989, LCxylem_274262
GO:0005622	intracellular	C	1	0.0152587	1	1546	21	4343	UNDER	OG_xylem_347804	OG_xylem_190510, LCxylem_61142, LCxylem_61141, LCxylem_66830, LCxylem_238807, OG_xylem_175350, OG_xylem_167739, OG_xylem_127270, OG_xylem_108510, OG_xylem_62151, LCxylem_202849, LCxylem_72285, OG_xylem_221340, OG_xylem_243136, LCxylem_61134, LCxylem_237962, OG_xylem_190521, LCxylem_77981, LCxylem_53517, OG_xylem_190519, LCxylem_202859, OG_xylem_127262, OG_xylem_62160, OG_xylem_247500, LCxylem_539…
GO:0043226	organelle	C	1	0.0229495	0	1023	22	4866	UNDER		OG_xylem_190510, LCxylem_198020, LCxylem_61142, OG_xylem_45803, LCxylem_66830, LCxylem_238807, OG_xylem_175350, OG_xylem_167739, OG_xylem_127270, OG_xylem_328822, OG_xylem_108510, OG_xylem_62390, LCxylem_268457, OG_xylem_300018, LCxylem_202849, LCxylem_140274, OG_xylem_221340, OG_xylem_190747, OG_xylem_221585, LCxylem_186036, OG_xylem_283838, LCxylem_86699, OG_xylem_190521, LCxylem_53517, LCxylem…
GO:0043229	intracellular organelle	C	1	0.0230234	0	1019	22	4870	UNDER		OG_xylem_190510, LCxylem_198020, LCxylem_61142, OG_xylem_45803, LCxylem_66830, LCxylem_238807, OG_xylem_175350, OG_xylem_167739, OG_xylem_127270, OG_xylem_328822, OG_xylem_108510, OG_xylem_62390, LCxylem_268457, OG_xylem_300018, LCxylem_202849, LCxylem_140274, OG_xylem_221340, OG_xylem_190747, OG_xylem_221585, LCxylem_186036, OG_xylem_283838, LCxylem_86699, OG_xylem_190521, LCxylem_53517, LCxylem…
GO:0042742	defense response to bacterium	P	1	0.0330245	1	8	21	5881	OVER	LCxylem_262075	OG_xylem_71893, OG_xylem_233007, LCxylem_142748, OG_xylem_194991, OG_xylem_183630, LCxylem_252554, OG_xylem_159490, LCxylem_113083
GO:0016052	carbohydrate catabolic process	P	1	0.0334844	2	76	20	5813	OVER	OG_xylem_347804, OG_xylem_351333	OG_xylem_167494, OG_xylem_276455, LCxylem_254650, OG_xylem_334786, LCxylem_279832, LCxylem_85112, OG_xylem_45921, OG_xylem_175596, LCxylem_192088, LCxylem_269153, OG_xylem_46018, LCxylem_248249, LCxylem_157362, LCxylem_142851, LCxylem_140357, LCxylem_136216, LCxylem_192208, OG_xylem_353144, LCxylem_238531, LCxylem_238299, LCxylem_85152, LCxylem_237680, LCxylem_144173, OG_xylem_147899, OG_xylem_83…
GO:0034641	cellular nitrogen compound metabolic process	P	1	0.0378412	0	946	22	4943	UNDER		LCxylem_179746, LCxylem_261821, OG_xylem_83086, LCxylem_61142, LCxylem_120431, LCxylem_61141, LCxylem_85112, LCxylem_66830, OG_xylem_167739, OG_xylem_108510, LCxylem_202849, OG_xylem_247731, OG_xylem_221340, LCxylem_53766, LCxylem_279361, OG_xylem_243136, LCxylem_186036, LCxylem_86699, LCxylem_120684, LCxylem_53517, LCxylem_99514, OG_xylem_190519, OG_xylem_103071, LCxylem_143797, LCxylem_85335, O…
GO:0043227	membrane-bounded organelle	C	1	0.0378815	0	928	22	4961	UNDER		OG_xylem_190510, LCxylem_198020, LCxylem_61142, OG_xylem_45803, LCxylem_66830, LCxylem_238807, OG_xylem_175350, OG_xylem_167739, OG_xylem_127270, OG_xylem_328822, OG_xylem_108510, OG_xylem_62390, LCxylem_268457, OG_xylem_300018, LCxylem_202849, LCxylem_140274, OG_xylem_190747, OG_xylem_221585, LCxylem_186036, OG_xylem_283838, LCxylem_86699, OG_xylem_190521, LCxylem_53517, LCxylem_99514, OG_xylem_…
GO:0043231	intracellular membrane-bounded organelle	C	1	0.0378815	0	928	22	4961	UNDER		OG_xylem_190510, LCxylem_198020, LCxylem_61142, OG_xylem_45803, LCxylem_66830, LCxylem_238807, OG_xylem_175350, OG_xylem_167739, OG_xylem_127270, OG_xylem_328822, OG_xylem_108510, OG_xylem_62390, LCxylem_268457, OG_xylem_300018, LCxylem_202849, LCxylem_140274, OG_xylem_190747, OG_xylem_221585, LCxylem_186036, OG_xylem_283838, LCxylem_86699, OG_xylem_190521, LCxylem_53517, LCxylem_99514, OG_xylem_…
GO:0044424	intracellular part	C	1	0.0404084	1	1376	21	4513	UNDER	OG_xylem_347804	LCxylem_179746, OG_xylem_190510, LCxylem_198020, LCxylem_61142, LCxylem_61141, OG_xylem_45803, LCxylem_66830, LCxylem_238807, OG_xylem_175350, OG_xylem_167739, OG_xylem_127270, OG_xylem_328822, OG_xylem_108510, OG_xylem_62390, LCxylem_268457, OG_xylem_300018, LCxylem_202849, LCxylem_140274, OG_xylem_221340, OG_xylem_190747, OG_xylem_243136, OG_xylem_221585, LCxylem_186036, OG_xylem_283838, LCxyle…
GO:0004650	polygalacturonase activity	F	1	0.0437994	1	11	21	5878	OVER	LCxylem_221870	LCxylem_232909, OG_xylem_194367, OG_xylem_352489, LCxylem_236488, OG_xylem_167378, OG_xylem_175730, LCxylem_268879, LCxylem_261693, OG_xylem_147286, LCxylem_168024, OG_xylem_183392
GO:0071704	organic substance metabolic process	P	1	0.0480411	14	2412	8	3477	OVER	OG_xylem_338974, OG_xylem_347804, LCxylem_262075, LCxylem_254904, LCxylem_172242, LCxylem_274416, OG_xylem_352866, OG_xylem_352723, LCxylem_221870, LCxylem_278702, LCxylem_274454, OG_xylem_351333, LCxylem_279032, LCxylem_279693	LCxylem_61146, LCxylem_131569, OG_xylem_175359, OG_xylem_83086, LCxylem_279358, LCxylem_61142, LCxylem_120431, LCxylem_61141, LCxylem_85112, OG_xylem_167733, LCxylem_66830, LCxylem_238807, LCxylem_238806, OG_xylem_294716, OG_xylem_289371, OG_xylem_167739, OG_xylem_127270, OG_xylem_108510, LCxylem_202849, OG_xylem_221340, LCxylem_279361, OG_xylem_243136, LCxylem_238814, OG_xylem_127268, LCxylem_13…
639, OG_xylem_190206, LCxylem_265921, OG_xylem_71833, LCxylem_238315, LCxylem_157406, LCxylem_131279, LCxylem_171777, LCxylem_269041, OG_xylem_275698, OG_xylem_83811, LCxylem_192210, LCxylem_269037, OG_xylem_19230, OG_xylem_19231, OG_xylem_19232, OG_xylem_45981, LCxylem_192218, OG_xylem_158510, OG_xylem_190699, LCxylem_185932, OG_xylem_243641, LCxylem_54348, OG_xylem_167494, LCxylem_54373, LCxyle…

## Sheet: 56 DEG
GO-ID	Term	Category	FDR	P-Value	#Test	#Ref	#notAnnotTest	#notAnnotRef	Over/Under	TestSeqs	RefSeqs
GO:0004525	ribonuclease III activity	F	1	0.00270476	1	3	3	5904	OVER	OG_xylem_250923	OG_xylem_328469, OG_xylem_237944, OG_xylem_62423
GO:0032296	double-stranded RNA-specific ribonuclease activity	F	1	0.00270476	1	3	3	5904	OVER	OG_xylem_250923	OG_xylem_328469, OG_xylem_237944, OG_xylem_62423
GO:0016891	endoribonuclease activity, producing 5'-phosphomonoesters	F	1	0.00540402	1	7	3	5900	OVER	OG_xylem_250923	OG_xylem_328469, OG_xylem_61498, OG_xylem_19040, LCxylem_112972, LCxylem_238862, OG_xylem_237944, OG_xylem_62423
GO:0016893	endonuclease activity, active with either ribo- or deoxyribonucleic acids and producing 5'-phosphomonoesters	F	1	0.00540402	1	7	3	5900	OVER	OG_xylem_250923	OG_xylem_328469, OG_xylem_61498, OG_xylem_19040, LCxylem_112972, LCxylem_238862, OG_xylem_237944, OG_xylem_62423
GO:0004521	endoribonuclease activity	F	1	0.00607798	1	8	3	5899	OVER	OG_xylem_250923	OG_xylem_328469, OG_xylem_158766, OG_xylem_61498, OG_xylem_19040, LCxylem_112972, LCxylem_238862, OG_xylem_237944, OG_xylem_62423
GO:0090502	RNA phosphodiester bond hydrolysis, endonucleolytic	P	1	0.00742488	1	10	3	5897	OVER	OG_xylem_250923	OG_xylem_328469, OG_xylem_158766, OG_xylem_61498, OG_xylem_19040, LCxylem_112972, OG_xylem_294410, LCxylem_54373, OG_xylem_237944, LCxylem_113164, OG_xylem_62423
GO:0004540	ribonuclease activity	F	1	0.0101145	1	14	3	5893	OVER	OG_xylem_250923	OG_xylem_334683, LCxylem_237801, OG_xylem_61498, LCxylem_121124, LCxylem_238862, OG_xylem_102420, LCxylem_254853, OG_xylem_237944, OG_xylem_62423, OG_xylem_190519, OG_xylem_328469, OG_xylem_158766, OG_xylem_19040, LCxylem_112972
GO:0004519	endonuclease activity	F	1	0.0127988	1	18	3	5889	OVER	OG_xylem_250923	OG_xylem_228367, OG_xylem_61498, OG_xylem_209668, LCxylem_237732, OG_xylem_147442, LCxylem_121124, LCxylem_238862, OG_xylem_237944, LCxylem_66721, OG_xylem_146713, OG_xylem_62423, OG_xylem_328469, OG_xylem_158766, OG_xylem_158789, OG_xylem_19040, LCxylem_112972, OG_xylem_306623, OG_xylem_71814
GO:0090501	RNA phosphodiester bond hydrolysis	P	1	0.0127988	1	18	3	5889	OVER	OG_xylem_250923	OG_xylem_334683, LCxylem_237801, OG_xylem_61498, LCxylem_121124, LCxylem_54373, LCxylem_238862, OG_xylem_102420, OG_xylem_45888, LCxylem_254853, OG_xylem_237944, LCxylem_113164, OG_xylem_62423, OG_xylem_190519, OG_xylem_328469, OG_xylem_158766, OG_xylem_19040, LCxylem_112972, OG_xylem_294410
GO:0016787	hydrolase activity	F	1	0.013165	3	914	1	4993	OVER	OG_xylem_175933, OG_xylem_250923, OG_xylem_237070	OG_xylem_276299, LCxylem_238802, OG_xylem_335113, LCxylem_261821, OG_xylem_175596, OG_xylem_167733, OG_xylem_167736, OG_xylem_175350, OG_xylem_289371, OG_xylem_167739, OG_xylem_243138, LCxylem_247996, OG_xylem_247731, OG_xylem_221340, LCxylem_53766, LCxylem_99529, LCxylem_186036, LCxylem_238814, LCxylem_198497, LCxylem_198493, OG_xylem_103079, OG_xylem_190519, OG_xylem_103070, LCxylem_247761, OG_…
GO:0004518	nuclease activity	F	1	0.0248102	1	36	3	5871	OVER	OG_xylem_250923	OG_xylem_334683, OG_xylem_232911, OG_xylem_61399, OG_xylem_61498, LCxylem_237732, LCxylem_237798, OG_xylem_147442, LCxylem_261742, LCxylem_121124, LCxylem_238862, LCxylem_254853, OG_xylem_237944, OG_xylem_146713, LCxylem_61701, OG_xylem_62423, OG_xylem_159690, OG_xylem_328469, OG_xylem_158766, OG_xylem_158789, OG_xylem_45431, OG_xylem_47036, OG_xylem_19040, LCxylem_247817, OG_xylem_221340, OG_xyl…
GO:0090305	nucleic acid phosphodiester bond hydrolysis	P	1	0.026138	1	38	3	5869	OVER	OG_xylem_250923	OG_xylem_334683, OG_xylem_61399, OG_xylem_61498, LCxylem_237732, LCxylem_237798, LCxylem_261742, LCxylem_121124, LCxylem_54373, OG_xylem_175576, LCxylem_238862, OG_xylem_45888, OG_xylem_167414, LCxylem_254853, OG_xylem_237944, LCxylem_113164, OG_xylem_146713, LCxylem_61701, OG_xylem_62423, OG_xylem_159690, OG_xylem_328469, OG_xylem_158766, OG_xylem_158789, OG_xylem_45431, OG_xylem_47036, OG_xylem…
GO:0009506	plasmodesma	C	1	0.0287895	1	42	3	5865	OVER	OG_xylem_251384	LCxylem_66617, OG_xylem_233007, LCxylem_131569, OG_xylem_247671, LCxylem_172018, OG_xylem_175951, LCxylem_54373, LCxylem_131443, LCxylem_198225, LCxylem_120539, LCxylem_248349, OG_xylem_221503, OG_xylem_183644, OG_xylem_19123, LCxylem_221881, LCxylem_72120, OG_xylem_147583, OG_xylem_250180, OG_xylem_72327, LCxylem_185720, OG_xylem_94318, OG_xylem_196941, OG_xylem_102327, OG_xylem_190241, LCxylem_…
GO:0030054	cell junction	C	1	0.0287895	1	42	3	5865	OVER	OG_xylem_251384	LCxylem_66617, OG_xylem_233007, LCxylem_131569, OG_xylem_247671, LCxylem_172018, OG_xylem_175951, LCxylem_54373, LCxylem_131443, LCxylem_198225, LCxylem_120539, LCxylem_248349, OG_xylem_221503, OG_xylem_183644, OG_xylem_19123, LCxylem_221881, LCxylem_72120, OG_xylem_147583, OG_xylem_250180, OG_xylem_72327, LCxylem_185720, OG_xylem_94318, OG_xylem_196941, OG_xylem_102327, OG_xylem_190241, LCxylem_…
GO:0005911	cell-cell junction	C	1	0.0287895	1	42	3	5865	OVER	OG_xylem_251384	LCxylem_66617, OG_xylem_233007, LCxylem_131569, OG_xylem_247671, LCxylem_172018, OG_xylem_175951, LCxylem_54373, LCxylem_131443, LCxylem_198225, LCxylem_120539, LCxylem_248349, OG_xylem_221503, OG_xylem_183644, OG_xylem_19123, LCxylem_221881, LCxylem_72120, OG_xylem_147583, OG_xylem_250180, OG_xylem_72327, LCxylem_185720, OG_xylem_94318, OG_xylem_196941, OG_xylem_102327, OG_xylem_190241, LCxylem_…
GO:0055044	symplast	C	1	0.0287895	1	42	3	5865	OVER	OG_xylem_251384	LCxylem_66617, OG_xylem_233007, LCxylem_131569, OG_xylem_247671, LCxylem_172018, OG_xylem_175951, LCxylem_54373, LCxylem_131443, LCxylem_198225, LCxylem_120539, LCxylem_248349, OG_xylem_221503, OG_xylem_183644, OG_xylem_19123, LCxylem_221881, LCxylem_72120, OG_xylem_147583, OG_xylem_250180, OG_xylem_72327, LCxylem_185720, OG_xylem_94318, OG_xylem_196941, OG_xylem_102327, OG_xylem_190241, LCxylem_…
GO:0004386	helicase activity	F	1	0.047199	1	70	3	5837	OVER	OG_xylem_250923	OG_xylem_167054, OG_xylem_247291, LCxylem_121087, OG_xylem_232913, OG_xylem_102652, OG_xylem_46219, OG_xylem_83967, OG_xylem_304058, OG_xylem_167736, OG_xylem_183621, OG_xylem_19001, OG_xylem_62075, LCxylem_277763, OG_xylem_289339, LCxylem_126342, OG_xylem_167493, OG_xylem_190429, LCxylem_78197, LCxylem_54286, OG_xylem_175623, OG_xylem_250117, LCxylem_126308, LCxylem_255019, OG_xylem_45439, OG_xy…

## Sheet: 38 DEG
GO-ID	Term	Category	FDR	P-Value	#Test	#Ref	#notAnnotTest	#notAnnotRef	Over/Under	TestSeqs	RefSeqs
GO:0016020	membrane	C	0.867851	0.000188745	8	2018	0	3885	OVER	LCxylem_96578, LCxylem_18210, OG_xylem_251691, LCxylem_84002, OG_xylem_230814, LCxylem_134962, LCxylem_28927, LCxylem_138525	LCxylem_85117, LCxylem_131569, LCxylem_237952, LCxylem_61142, OG_xylem_62143, LCxylem_238807, OG_xylem_175350, OG_xylem_294716, LCxylem_247754, LCxylem_72284, LCxylem_247752, LCxylem_198257, OG_xylem_276042, OG_xylem_175347, OG_xylem_190521, LCxylem_85123, LCxylem_131576, LCxylem_131574, OG_xylem_167722, OG_xylem_166877, LCxylem_179997, OG_xylem_197151, OG_xylem_247507, OG_xylem_221337, OG_xylem_…
53970, LCxylem_202876, LCxylem_53973, LCxylem_77923
GO:0008152	metabolic process	P	1	0.000568746	0	3586	8	2317	UNDER		LCxylem_238802, OG_xylem_175359, LCxylem_279358, LCxylem_120431, OG_xylem_167733, LCxylem_72281, LCxylem_238807, OG_xylem_175350, LCxylem_238806, OG_xylem_294716, OG_xylem_289371, OG_xylem_167739, OG_xylem_243138, LCxylem_247754, OG_xylem_108510, LCxylem_202849, LCxylem_72284, OG_xylem_243131, LCxylem_279361, LCxylem_279362, OG_xylem_243136, LCxylem_238814, OG_xylem_247507, LCxylem_247766, LCxyle…
ylem_62124, OG_xylem_197161, OG_xylem_197162, OG_xylem_127218, OG_xylem_243558, LCxylem_273625, OG_xylem_243559, OG_xylem_103240, OG_xylem_190525, OG_xylem_276470, LCxylem_61198, OG_xylem_167302, OG_xylem_147718, OG_xylem_103256, LCxylem_184090, OG_xylem_46903, LCxylem_131593, OG_xylem_197175, OG_xylem_103252, OG_xylem_283663, OG_xylem_209685, OG_xylem_83060, OG_xylem_190538, OG_xylem_243566, OG_…
GO:0003824	catalytic activity	F	1	0.0034146	0	3003	8	2900	UNDER		LCxylem_238802, LCxylem_61146, LCxylem_131569, OG_xylem_175359, OG_xylem_83086, LCxylem_279358, LCxylem_237951, LCxylem_120431, LCxylem_61141, LCxylem_85112, OG_xylem_62143, OG_xylem_167733, OG_xylem_197145, OG_xylem_167736, LCxylem_238807, OG_xylem_175350, LCxylem_238806, OG_xylem_294716, OG_xylem_289371, OG_xylem_167739, OG_xylem_243138, OG_xylem_127270, LCxylem_247754, LCxylem_202849, LCxylem_…
_159444, LCxylem_278702, OG_xylem_158598, OG_xylem_183532, OG_xylem_348073, OG_xylem_348072, OG_xylem_94789, LCxylem_268900, LCxylem_238285, OG_xylem_111104, OG_xylem_175952, OG_xylem_147485, LCxylem_180259, LCxylem_254775, OG_xylem_275724, OG_xylem_159471, OG_xylem_299898, OG_xylem_147009, LCxylem_248097, LCxylem_113015, OG_xylem_108398, LCxylem_72520, OG_xylem_159476, LCxylem_19360, OG_xylem_27…
GO:0016021	integral component of membrane	C	1	0.00584297	6	1564	2	4339	OVER	LCxylem_96578, LCxylem_18210, LCxylem_84002, OG_xylem_230814, LCxylem_28927, LCxylem_138525	LCxylem_85117, LCxylem_237952, LCxylem_61142, OG_xylem_62143, LCxylem_238807, OG_xylem_175350, OG_xylem_294716, LCxylem_247754, LCxylem_72284, LCxylem_247752, LCxylem_198257, OG_xylem_175347, OG_xylem_190521, LCxylem_85123, LCxylem_131576, OG_xylem_167722, OG_xylem_166877, LCxylem_179997, OG_xylem_197151, OG_xylem_247507, OG_xylem_62160, LCxylem_77986, LCxylem_279373, LCxylem_238823, LCxylem_2388…
GO:0031224	intrinsic component of membrane	C	1	0.00596509	6	1570	2	4333	OVER	LCxylem_96578, LCxylem_18210, LCxylem_84002, OG_xylem_230814, LCxylem_28927, LCxylem_138525	LCxylem_85117, LCxylem_237952, LCxylem_61142, OG_xylem_62143, LCxylem_238807, OG_xylem_175350, OG_xylem_294716, LCxylem_247754, LCxylem_72284, LCxylem_247752, LCxylem_198257, OG_xylem_175347, OG_xylem_190521, LCxylem_85123, LCxylem_131576, OG_xylem_167722, OG_xylem_166877, LCxylem_179997, OG_xylem_197151, OG_xylem_247507, OG_xylem_62160, LCxylem_77986, LCxylem_279373, LCxylem_238823, LCxylem_2388…
GO:0009987	cellular process	P	1	0.00778408	0	2937	8	2966	UNDER		LCxylem_61146, LCxylem_131569, OG_xylem_175359, OG_xylem_83086, LCxylem_279358, OG_xylem_190510, LCxylem_61142, LCxylem_120431, LCxylem_61141, LCxylem_85112, LCxylem_66830, LCxylem_238807, OG_xylem_175350, OG_xylem_294716, OG_xylem_167739, OG_xylem_127270, OG_xylem_108510, LCxylem_202849, LCxylem_247752, LCxylem_72285, OG_xylem_221340, LCxylem_279361, LCxylem_279362, OG_xylem_243136, LCxylem_2388…
61828, LCxylem_19359, LCxylem_274364, LCxylem_268922, LCxylem_19355, OG_xylem_175939, LCxylem_274360, LCxylem_185950, LCxylem_268929, LCxylem_126350, LCxylem_61885, LCxylem_61880, LCxylem_254797, LCxylem_171325, OG_xylem_159495, OG_xylem_194692, OG_xylem_159490, LCxylem_136120, LCxylem_140617, LCxylem_19342, LCxylem_136117, OG_xylem_72969, LCxylem_268956, OG_xylem_339175, OG_xylem_196869, OG_xyle…
GO:0044425	membrane part	C	1	0.00828762	6	1669	2	4234	OVER	LCxylem_96578, LCxylem_18210, LCxylem_84002, OG_xylem_230814, LCxylem_28927, LCxylem_138525	LCxylem_85117, LCxylem_237952, LCxylem_61142, OG_xylem_62143, LCxylem_238807, OG_xylem_175350, OG_xylem_294716, LCxylem_247754, LCxylem_72284, LCxylem_247752, LCxylem_198257, OG_xylem_175347, OG_xylem_190521, LCxylem_85123, LCxylem_131576, OG_xylem_167722, OG_xylem_166877, LCxylem_179997, OG_xylem_197151, OG_xylem_247507, OG_xylem_62160, LCxylem_247763, LCxylem_77986, LCxylem_279373, OG_xylem_308…
GO:0005488	binding	F	1	0.00929475	0	2711	8	3192	UNDER		LCxylem_238802, LCxylem_61146, LCxylem_131569, OG_xylem_175359, LCxylem_279358, OG_xylem_61297, OG_xylem_190510, LCxylem_61142, LCxylem_120431, OG_xylem_167736, OG_xylem_175350, LCxylem_238806, OG_xylem_294716, OG_xylem_167739, OG_xylem_127270, OG_xylem_62151, LCxylem_72285, OG_xylem_243131, OG_xylem_221340, LCxylem_279363, LCxylem_238812, LCxylem_77981, OG_xylem_127268, LCxylem_131574, OG_xylem_…
ylem_247639, LCxylem_142878, LCxylem_247611, LCxylem_53867, LCxylem_140217, LCxylem_53868, LCxylem_72102, OG_xylem_94357, LCxylem_82380, LCxylem_142871, LCxylem_185567, OG_xylem_283932, OG_xylem_72568, LCxylem_86755, LCxylem_61477, OG_xylem_175569, LCxylem_86754, OG_xylem_306665, LCxylem_172260, OG_xylem_175561, OG_xylem_348039, LCxylem_268550, OG_xylem_233014, LCxylem_53858, OG_xylem_306668, LCx…
GO:0071704	organic substance metabolic process	P	1	0.0245667	0	2426	8	3477	UNDER		LCxylem_61146, LCxylem_131569, OG_xylem_175359, OG_xylem_83086, LCxylem_279358, LCxylem_61142, LCxylem_120431, LCxylem_61141, LCxylem_85112, OG_xylem_167733, LCxylem_66830, LCxylem_238807, LCxylem_238806, OG_xylem_294716, OG_xylem_289371, OG_xylem_167739, OG_xylem_127270, OG_xylem_108510, LCxylem_202849, OG_xylem_221340, LCxylem_279361, OG_xylem_243136, LCxylem_238814, OG_xylem_127268, LCxylem_13…
978, OG_xylem_83825, LCxylem_171765, OG_xylem_183917, LCxylem_269055, OG_xylem_83822, LCxylem_269046, LCxylem_197919, OG_xylem_175091, OG_xylem_102470, OG_xylem_243639, OG_xylem_190206, LCxylem_265921, OG_xylem_71833, LCxylem_238315, LCxylem_157406, LCxylem_131279, LCxylem_171777, LCxylem_269041, OG_xylem_275698, OG_xylem_83811, LCxylem_192210, LCxylem_269037, OG_xylem_19230, OG_xylem_19231, OG_x…
GO:0044238	primary metabolic process	P	1	0.0273384	0	2264	8	3639	UNDER		LCxylem_61146, LCxylem_131569, OG_xylem_175359, OG_xylem_83086, LCxylem_279358, LCxylem_61142, LCxylem_120431, LCxylem_61141, LCxylem_85112, OG_xylem_167733, LCxylem_66830, LCxylem_238807, OG_xylem_294716, OG_xylem_289371, OG_xylem_167739, OG_xylem_127270, OG_xylem_108510, LCxylem_202849, OG_xylem_221340, LCxylem_279361, OG_xylem_243136, LCxylem_238814, OG_xylem_127268, LCxylem_131574, LCxylem_53…
_254872, OG_xylem_147345, OG_xylem_299999, OG_xylem_83307, OG_xylem_83306, OG_xylem_94430, OG_xylem_108299, OG_xylem_158485, OG_xylem_159332, OG_xylem_183881, OG_xylem_194527, LCxylem_168024, LCxylem_172100, OG_xylem_175800, LCxylem_99290, LCxylem_172106, OG_xylem_194544, OG_xylem_304166, OG_xylem_19190, OG_xylem_19192, LCxylem_157363, LCxylem_113342, OG_xylem_45461, OG_xylem_183895, OG_xylem_288…
GO:0044237	cellular metabolic process	P	1	0.029092	0	2208	8	3695	UNDER		LCxylem_61146, LCxylem_131569, OG_xylem_175359, OG_xylem_83086, LCxylem_279358, LCxylem_61142, LCxylem_120431, LCxylem_61141, LCxylem_85112, LCxylem_66830, OG_xylem_294716, OG_xylem_167739, OG_xylem_127270, OG_xylem_108510, LCxylem_202849, OG_xylem_221340, LCxylem_279361, LCxylem_279362, OG_xylem_243136, OG_xylem_127268, LCxylem_131574, LCxylem_247766, LCxylem_53517, OG_xylem_190519, LCxylem_2028…
xylem_46370, LCxylem_274481, OG_xylem_334847, LCxylem_171202, LCxylem_262055, OG_xylem_343792, LCxylem_136482, LCxylem_262052, LCxylem_136475, LCxylem_262060, LCxylem_53904, OG_xylem_108254, LCxylem_185845, OG_xylem_351386, LCxylem_61510, LCxylem_126201, LCxylem_126207, LCxylem_113393, LCxylem_61518, OG_xylem_46347, LCxylem_192131, OG_xylem_72610, OG_xylem_108266, OG_xylem_108269, LCxylem_180162,…
GO:0044699	single-organism process	P	1	0.0296337	0	2193	8	3710	UNDER		OG_xylem_175359, OG_xylem_83086, LCxylem_279358, LCxylem_120431, LCxylem_61141, LCxylem_85112, OG_xylem_62143, LCxylem_72281, LCxylem_238807, OG_xylem_175350, LCxylem_238806, OG_xylem_167739, OG_xylem_127270, OG_xylem_62151, LCxylem_202849, LCxylem_247752, LCxylem_72285, OG_xylem_243131, OG_xylem_221340, LCxylem_279361, OG_xylem_243136, LCxylem_238812, LCxylem_61134, LCxylem_77981, OG_xylem_12726…
xylem_192140, OG_xylem_247594, OG_xylem_247595, OG_xylem_334847, LCxylem_171202, LCxylem_61527, OG_xylem_343792, LCxylem_136482, LCxylem_262052, LCxylem_82426, LCxylem_24104, OG_xylem_108255, LCxylem_262060, LCxylem_180151, OG_xylem_108257, OG_xylem_159377, OG_xylem_108254, OG_xylem_351386, LCxylem_126204, LCxylem_205990, LCxylem_192137, OG_xylem_46347, LCxylem_192131, LCxylem_180162, LCxylem_266…
