# Supplementary material for: Transcriptome profiling of two olive cultivars in response to infection by the CoDiRO strain of Xylella fastidiosa subsp. pauca
Source: BMC Genomics. 2016 Jun 27;17:475. doi: 10.1186/s12864-016-2833-9 (PMC4924284; doi:10.1186/s12864-016-2833-9)
Supplement: Additional file 9: — Oligonucleotides of selected target and reference genes. Transcripts used for design and corresponding lengths are reported. Categorization of transcripts by BLASTX against the NCBI non-redundant protein sequences database, BLASTN against the Transcriptome Shotgun Assembly databases and orthologous A. thaliana genes are indicated. (XLSX 21 kb) [file 12864_2016_2833_MOESM9_ESM.xlsx]

## Sheet: Supplementary
Gene symbol	ID transcripts	Lenght	BLASTX vs NR		Arabidopsis (TAIR)	BLASTN vs TSA				Primers		Sequence transcript
			Description	accession	accession	Description	accession	lenght	identities	for	rev
Selected candidate transcripts and primers as target genes in QT-PCR
LRR-LRK	OG_xylem_247707	1,644 bp	a	XP_006367556.1	At1g35710.1	TSA: Olea europaea OlePic_t_405653 transcribed RNA sequence	GBKW01101615	653 bp	516/599(86%)	CAACACAAGGCTTTTGGGACTT	TGTCATTGGTGCTTGTTGGT	>TGAAGGAATGCTTCCTTCATGTGTTGCAAACATGACCTCTCTTAGATTGATTGATCTCTCTGACAATAAGCTCACCGGAAATATTGCCTCATCTCCACTTTCCAGTCTCACATTGCTTGAATTTCTCTCCCTGTCAACTAACAACTTTCAAGTTCCGATTTCTTTCAAGGCATTCTTCAATCATTCAAACTTAAAGTTTTTATTTTTGGGAAACAATGAAATAATAAATGAAAATGAGTTGGAAAAATGGGTTCCCAGTTTTCAACTAGAGGTTTTTAGGTCAGATTCTAGTGGCCTTCTAACACTACCCAACTTTTTTTACTACCAATCCAACTTGAGAATTCTTGATCTTTCAAAGAACAGCATAGAAGGGAATGTTCCAACTTGGTTGTTAGAGA…
PME	LC_xylem_72497	1,937 bp	PREDICTED: pectinesterase 3-like [Sesamum indicum]	XP_011072690.1	At3g14300.1	TSA: Olea europaea OlePic_t_179741 transcribed RNA sequence	GBKW01045281	1922 bp	1678/1926(87%)	GCGGTGCCTTCAACTCAAAC	CTGGGTCACACTGCAAACAC	>CAAAAGCTCTAAATCCAACCATCTCTTTATCAACAAACTCTCATTTCCAAACCTCAGATTTTTCATACTGAAAATCCCAGATTGGGTTTGCTCCAATGGACACAATCAAGTCATTCAACGGCTATGGCAAAGTCGATCCACAGGAAGAACTAGCTTTCAAAAGAAAAACACGTAAGCGTCTAATTATTCTCGGCATTTCACTAATATTTTTGGTTGTTTTGATTATTGGAGCAGTAGTTGGAACCATTGTTCATAACAAGAACAAAAATGACTCCAATGCGGTGCCTTCAACTCAAACTTATTCAGCAGCGGCAATCAAAGGTGTTTGCAGTGTGACCCAGTATCAAGAATCGTGTTTCACGAGCTTGTCATCAATGGATTCCTCAAATTCGACTGAC…
ELIP	OG_xylem_197731	467 bp	PREDICTED: early light-induced protein 2, chloroplastic-like [Populus euphratica]	XP_011027181.1	At4g14690.1	TSA: Olea europaea Unigene002258 mRNA sequence	GABQ01072788	936bp	461/465(99%)	GGCTAGCGATGATCGGGTTT	TCTGTGCAAACACGTCCTGA	>AGTCTCAAGAGGAATGTGGATTTTCGAGTCAGCAGCATGTCCAAGAAAGAGCAGCCAGAGTCAGCAGCTCCACCAAAGGTTAGTACCAACTTTGGTGACATACTAGCCTTCGGTGGGCCAGGACCGGAGAGGATCAACGGTCGGCTAGCGATGATCGGGTTTGTCACGGCCATTGGTGTCGAGCTTGCTAATGGTCAGGACGTGTTTGCACAGATACAAAATGGAGGAATTCAATGGTTCATAGTGACTTCTGCTTTGCTAAGTGCTGCTTCTTTGATTCCTCTGTTCAAAGGGGTTAGGGCAGAATCGGAATCGAATGGGGTGTTTTCGTCTGATGCTGAGTTGTTGAATGGAAGGTTTGCCATGTTGGGTTTGATTGCATTGGCAGTTACTGAGTA…
FAR-RED	OG_xylem_243588	1,522 bp	PREDICTED: protein FAR-RED IMPAIRED RESPONSE 1-like isoform X1 [Citrus sinensis]	XP_006472948.1	At4g15090.1	TSA: Olea europaea OlePic_t_357734 transcribed RNA sequence	GBKW01089635	2745 bp	906/1181(77%)	ACTTGACCCGAATGCCAGAG	CGTAGTTCACTGCGACCCTT	>ATGAATTTGAAAAAGGTTGGAGAGCCATGATCGATGAGTTTGAGTTGCATGACAATGATTGGTTGTTTGGATTGTACGAAAATCGAGGTCGTTGGGTGCCTTGCTTTTTGAAAACAACTTTCTGGGCCGGGATGTCTACAACACAACGAAGTGAAAGTATAAATGCATTTTTTGATGGGTACGTCCATTCGAAGACCTCTTTGAAGCAGTTCGTTGAACAGTATGAACGAGCACTAAGAAATAAGGTTGAAAAAGAGTTCCAGGCAGATTTCAAATCATACTCGCAGATGGTCCCGTGTGCAACAAGTTTTGAGATGGAAAAACAATTTCAATTAGTATACACAATTTCAAAGTTCAAGGAAGTTCAGGATGAGTTTGTAGGGAAGATTTACTGTGAT…
Exp	OG_xylem_175154	771 bp	PREDICTED: expansin-like B1 [Sesamum indicum]	XP_011070248.1	At4g17030.1	TSA: Olea europaea Unigene042562 mRNA sequence	GABQ01072002	897bp	745/774 (96%)	TACCCTTCCTACTTGGCCCT	TCGCTATCCTCCAGTCCGAT	>GTTGGCAGCAACTTGTTATGGCCAAGGATTTCAAAAATCGAGAGCAAGCTATTACGGTAGTCCCGAAGGCCTAGGAACTGCAACTGGAGCCTGTGGGTTTGGAGAGTTTGGAAAGACCGTCAACAATGGTGAAGTCGCGGGTGTCTCTAGGCTTTACAGTGGTGGAAGTGGTTGTGGAGCTTGCTATATGGTAAAGTGCAAAATCCCAAGATACTGCAGTGAGGAGGGAGCAAACGTCGTGGTAACGGATTATGGCGAGGGAGACAGAACAGACTTCATAATGAGCAAACGTGGCTACGAAAAAATGGCTCGACCCAATATGGCTCCACAACTATTTGCATATGGTGTAGTTGACATTGAATACAGAAGAGTTCCATGTAGTTATAATCGCAACCTTG…
FLA	LCxylem_247803	936 bp	PREDICTED: fasciclin-like arabinogalactan protein 11 [Nelumbo nucifera]	XP_010253626.1	At5g03170.1	TSA: Olea europaea OlePic_t_464047 transcribed RNA sequence	GBKW01116148	580bp	567/580 (98%)	TGAGGCTAGTGAAAGCAGCA	CGCTATTCTTCAAAAGGCCCG	>TTTGTTTTTCATAACGCGGGAATTTAGATATATTTAAAACTGAAAACAATCGTTGCATAATGACAGATTATTACGGTTGAAAAAAATTAATTCGACAAAGAAAAAGCAAGCTGGATACAAAGAACTCCATTAGCACACACTGTACACACACTCAAAAACAAAATGCTCCCAAAACAAGAACGAGACTCGACATTGCACGGAATGCATGTTGGGACAGATGAATTCCACCGGAAGTATCGACACGAGCAGTATCATCAGTGGGGGAGGAATTTGAAGCCTCCTGTTTTTTGGGCTTTACTGGTGCAGGAGCTGGCGGTGGAGGTGCGAAAAGACCGTGCGGAAGGAGTACTTTATCGACCTGATACACGGCTAGCTGGTTATCAGTGTACACTGTATTG…
LAC17	LCxylem_172242	2007 bp	PREDICTED: laccase-17-like [Sesamum indicum]	XP_011095204.1	At5g60020.1	TSA: Olea europaea OlePic_t_91467 transcribed RNA sequence	GBKW01023045	967bp	957/967(99%)	TCTGCTAGGAACCGAATGGC	AACCGGGACACAGCCAATTT	>CTGAATCGCATCTTGAAAACTGAAAATGAAAGAGCATTTTGCAAGTGAAGTTACAAGGATTAAAATATCAAATGTTGCCTTTCAACTGTTCCCTCTCTTTTGCAAGCCGATAGAAGTAACATAAAATTGACAATCTCTTCTGACCACACACACACAGCAAAAGAATAACATAAATTAACTCGGAGAGAGACGAGAAAACTCAATAGTCGAGTTGTCCATGTGGATTCAATCACAGCTATCAACATGTTGGAAGATCTGAAGGTGGTGCTGGTAACTTTTGATTTGGTAATGGCCCATCCATTACAATCCAAGCCATCCTCAAACCCCAACTTGTGTGTACATCAAAGTGGCAGTGCATAAACCACACACCTGGATTGTCTGCTAGGAACCGAATGGCT…
LAC12	OG_xylem_303721	547 bp	PREDICTED: laccase-12 [Sesamum indicum]	XP_011076646.1	At5g05390.1	TSA: Olea europaea OlePic_t_426611 transcribed RNA sequence	GBKW01106878.1	546bp	489/495(99%)	GAGGTGCATTTTGTTGGGCA	GATCAGCCACCAGCGAAGT	>ATGAAGAGATTCTCATCAATTTCTGTGGGTACTTCGACTTTTCTTGGGCTTCTCAAGCTTTTTGTGAAGGCAGTTGCAGTGGCAGTGTCGTTGAACGCTGGTAGAGATGGCATAACTGGCTTAGTCGAGGTGCATTTTGTTGGGCAAGGGGTAGTTTTGTATTTGAGAATGGCTGTGGTGGTTGTATTATCAAATGGTGCACCTTGAGCACTAGCATAGGCACGTGCTGCGATGTAGTACTTCGCTGGTGGCTGATCGGCTGTGATCAGGACGTCAGTTGTCTGGCCTGGTCCGAGCATGATAATCGACGTGTTGAAGGGTTTAACATAAGAAGCATCAGCACCAACAACCGTGAGTTTGTGTTTGGCTATTTTGAAGAAAAGTTGTTGATTGAGTGC…
ABA2	OG_xylem_197839	697bp	PREDICTED: secoisolariciresinol dehydrogenase-like [Prunus mume]	XP_008229660.1	At1g52340.1	TSA: Olea europaea Unigene042329 mRNA sequence	GABQ01072851.1	938bp	672/678(99%)	CGGCATCCCTCATCATCCAG	CATTCGCGTAAACTGCGTGT	>AGCACCTTTGAGGTTGGAATATATACCACGGCATCCCTCATCATCCAGTTTGTAGAAATCCTTTGATTGTCGCGTAGGAACTAAGTGTGGTGACACGCAGTTTACGCGAATGCCATATTTTCCAAGCTCCACTGCAATATTCTTTGCGAGTCCTATCACCCCATGTTTTGAACTTGTATATGCGTGTGAAGAAGCACCACCCAATCTCGAACAAGTACTGCCCGTCATGATTATGTTCCCATGGCGATTTGGGATCATTGCCCGGGCAGCATGTTTAGAACCCAAGAAAGCACCTATGAGGTTTACACCAATAATCTTTTCGAAATCTGATTTTTCGTTTTCAAGAATGCTTGGACTTGCTAGCCCCCCTATACCAGCATTATTATGCATTATATCTA…
CRK8/10	OG_xylem_251384	1,193bp	PREDICTED: cysteine-rich receptor-like protein kinase 10-like [Citrus sinensis]	XP_006467962.1	At4g23180.1	TSA: Olea europaea OlePic_t_437944 transcribed RNA sequence	GBKW01109680	808 bp	607/724 (84%)	AATGCATGGCCAGTTCTCAGT	GAACCTCGTCACCACCTGAT	>GTTGTTGTGTCCTTGGTGCTTTTCTTCATGGGCATCTGCTTCTTCATTAGGAGGAAAAAAAATTATGATGCTGTAAATGAGGAACGTGAAGAAGAAAATGAGATTTCGATAGTTGAATCCTTGCAATATGATTTAAATACTATTCAGCTTGCTACCAACAACTTTTCTCTCGATAACAAAATTGGTGAAGGTGGATTTGGTGTTGTCTACAAGGGTACTTTCCCGAACGGACAAGAGATAGCTGTGAAGAGACTATCCAAAAGTTCAGAACAAGGCACAAAGGAATTTAAGAATGAGGTTGTACTTGTCGCCAAGCTTCAACACAGAAATCTAGTAAGACTAATAGGATTTTGCTTGGAAGGAAAAGAGAAAATACTTGTTTATGAATTTGTGCCCAA…
CRK6	OG_xylem_284022	5,477bp	copia-like retrotransposable element [Arabidopsis thaliana]; Cysteine-rich RLK (RECEPTOR-like protein kinase) 6	BAB09923.1	AT4G23140.1	TSA: Olea europaea OlePic_t_199757 transcribed RNA sequence	GBKW01050285.1	3587bp	1530/2184(70%)	GTGGACTTGGGTTGAGCCTT	TGCAGTGATGTGTCCTGAGTT	>TTTGTGAGTTAATCCTTTGTATAGATGGGTACAAGGTGGATCTGGACCCAAAATCTATGAGATATTGATGCTATGGTCTTGTGTCCGTAATCTGTACTTCGTGTCGATTTTGGGTTCACTATTGTAACAGTGGTATCAGAGCCTTAAGAGGCTGGTCGAGTCTCCATCTCCGACTCCTGGACGTGGAAAATTAATTTTCACGTCCGAATTTTGATAGATCCGACAAACGATCAAAACCCTAGATCTGTTTTGCGACGGATCTTGACTTAGTTTATGGTTCTTTACATTTTTCTTAGTGAACTGACGTGTTGTTGGTGATTTTGCAGGAATAAGTGGATTTCAAAATTTTCTTGGTGAACTGGCTTGAAAATAATTGGGCCTTCTGCATGATACTTAAT…
Selected candidate transcripts and primers as reference genes in QT-PCR
Reference gene for QT-PCR
β-ACT	-	-	Olea europaea beta-actin (act1) mRNA, partial cds	AF545569						GCTTGCTTATGTTGCTCTCGAC	TGATTTCCTTGCTCATACGGTC
Alternative reference genes for QT-PCR
UBQ	LCxylem_98170	364bp	Olea europaea polyubiquitin OUB2 mRNA, complete cds, AF	AF429430	-	TSA: Olea europaea Unigene001211 mRNA sequence);	GABQ01079489.1	1797bp	359/365(98%)	CTGGTCCGGGGGAATGC	TCCGTCTCCGTGGAGGAATG	>CTCCGTCTCCGTGGTGGCCTCTAAATGTTCTTCTACTGTAGTTCTGTGGGTATTTTACCTATGATTGTCTTTCTAATGAAGTCTGTGTGTCCTTTGGTTTTTAACCATCGTCTCTGTTAAGTCGTGGTTTCTAGTATGCAAATTTTCTTTGTATAAGTCCTGTTTGTGTCTGTCTTTAAAGTTTAAACGTTGATGTGATTTCCCATTAATAAATAAAGTTCAGTCTTTTGTGTCTCTCTTATTTCGTCTTGAATTAGTTTTTCATTTTATTGTGCTCTGTAGTAGTTTCATGGTAAATGCTCTTAATAGGACGCCAATCTGATTCTTGTGATAGTTTACGGTTAAAGATTTATATATCTATGGAG
UBCE	OG_xylem_197151	1137bp	PREDICTED: ubiquitin-conjugating enzyme E2 32-like [Sesamum indicum]	XP_011100772.1	-	TSA: Olea europaea Unigene042551 mRNA sequence	GABQ01072327.1	912bp	902/903(99%)	CATTGGCAGCTTTTGGGCTTA	TTTCCATTGGTACTCAACCACTA	>AATTCCATTTGATTATTGGATAATCAACGAAATCCATATTTTTCGTCGTTGGTGCCAATAGCCTGCTGCGGTGGATCTATGGCGGACGATAAGTACAATCGGAAAAACCCGGCGGTGAAGAGGATATTGCAGGAAGTCAGAGAGATGCAATCTAATCCTTCCGAAGATTTCATGAGCCTCCCTCTCGAGGATAATATATTTGAATGGCAATTTGCCATCAGGGGGCCACAAGACACCGAATTTGAGGGAGGAATCTATCATGGAAGAATCCAACTTCCATCTGATTACCCTTTTAAGCCACCTTCATTTATGCTGTTGACGCCTAGTGGTCGCTTTGAGACCCAAACCAAGATATGCTTAAGCATTTCAAATCATCATCCTGAGCACTGGCAACCATC…
EF1 α	OG_xylem_307860	1370bp	elongation factor 1-alpha [Solanum lycopersicum]	NP_001234035.1	-	TSA: Olea europaea Unigene003483 mRNA sequence	GABQ01078979.1	1656bp	1368/1373(99%)	AGAAGGGTGCCAAGTGAAGA	AGAAATGGCAATCCAGATAGAGCA	>GAGAAGGAGGCTGCTGAGATGAACAAGAGGTCATTCAAGTATGCCTGGGTGCTCGACAAGCTCAAGGCTGAGCGTGAACGTGGTATTACCATTGATATTGCCTTGTGGAAATTCGAGACCACCAAATATTACTGCACAGTTATTGATGCTCCAGGACATCGTGACTTTATCAAGAACATGATTACTGGTACTTCACAGGCTGACTGCGCCGTCCTTATCATTGACTCTACCACTGGTGGTTTTGAAGCTGGTATTTCCAAGGATGGTCAGACCCGTGAACATGCTTTGCTTGCCTTCACCCTTGGTGTCAAGCAGATGATTTGCTGCTGCAACAAGATGGATGCCACTACGCCTAAATACTCGAAGTCTAGGTATGATGAAATTGTGAAGGAAGTGGC…
EF2	LCxylem_86768	1799 bp	PREDICTED: Sesamum indicum elongation factor 2-like (LOC105166103), mRNA	XM_011085331.1	-	TSA: Olea europaea Unigene003165 mRNA sequence)	GABQ01080729.1	2886bp	1796/1799(99%)	GAGTACGAGGACAGGCTTTGAG	CAACACAACAGAATCCGGGAAATAA	>GAGTCCAAGATGATGGAAAGGCTTTGGGGAGAGAATTTCTTTGATCCAGCCACTAAGAAGTGGACCACCAAGAATACCGGTTCAGCTACATGTAAACGTGGATTTGTTCAATTCTGTTACGAGCCCATCAAGCAGATTATTAACACTTGCATGAATGATCAGAAAGATAAGCTCTGGCCCATGTTACAGAAGCTCGGCGTTGTCATGAAGTCTGATGAGAAGGATTTAATGGGCAAGCCATTAATGAAGCGTGTGATGCAGACCTGGCTTCCAGCTAGTACTGCGCTCTTGGAAATGATGATCTTTCACCTCCCATCACCTTCTAAGGCACAAAGGTACCGTGTGGAGAACTTGTACGAGGGACCTATGGACGATGTTTATGCTACTGCTATTAGGAA…
