# Supplementary material for: Transcriptome profiling of two olive cultivars in response to infection by the CoDiRO strain of Xylella fastidiosa subsp. pauca
Source: BMC Genomics. 2016 Jun 27;17:475. doi: 10.1186/s12864-016-2833-9 (PMC4924284; doi:10.1186/s12864-016-2833-9)
Supplement: Additional file 10: — ANOVA one-way comparing the expression levels of selected transcripts obtained by RT-qPCR among the four groups (LC_H, LC_X, OG_H, OG_X). Post hoc multiple comparisons using the Tukey HSD test of individual averages of expression levels. A p-value lower than 0.05 (in bold) indicates that expression levels of single transcripts are significantly different. Significance level was set at 5 % (α = 0.05) for F- and p-values. Df indicates the degree of freedom between groups. (XLS 48 kb) [file 12864_2016_2833_MOESM10_ESM.xls]

## Sheet: Sheet1
ANOVA
		Sum of Squares	df	Mean Square	F-value	p-value
ELIP	Between Groups	145.738	3	48.5795	9.41122	0.000131449
	Within Groups	165.18	32	5.16187
	Total	310.918	35
FAR	Between Groups	577.397	3	192.466	9.74339	0.000101919
	Within Groups	632.11	32	19.7535
	Total	1209.51	35
EXP	Between Groups	200.916	3	66.9719	34.509	3.80084e-10
	Within Groups	62.1026	32	1.94071
	Total	263.018	35
FLA	Between Groups	269.956	3	89.9853	4.57366	0.00893181
	Within Groups	629.591	32	19.6747
	Total	899.547	35
LAC12	Between Groups	135.596	3	45.1985	2.66318	0.0646239
	Within Groups	543.091	32	16.9716
	Total	678.687	35
LAC17	Between Groups	279.206	3	93.0688	4.88787	0.00656913
	Within Groups	609.304	32	19.0407
	Total	888.51	35
CRK8/10	Between Groups	123.593	3	41.1975	1.03432	0.390562
	Within Groups	1274.58	32	39.8306
	Total	1398.17	35
CRK6	Between Groups	487.644	3	162.548	16.2603	1.34458e-06
	Within Groups	319.893	32	9.99665
	Total	807.537	35
LRR-LRK	Between Groups	125.478	3	41.8259	2.45264	0.0812661
	Within Groups	545.71	32	17.0534
	Total	671.188	35
PME	Between Groups	174.737	3	58.2457	6.86496	0.00106383
	Within Groups	271.504	32	8.4845
	Total	446.241	35
ABA2	Between Groups	464.221	3	154.74	166.021	1.3962e-19
	Within Groups	29.8257	32	0.932053
	Total	494.046	35
Post Hoc Tests
Multiple Comparisons
Tukey HSD
Dependent Variable			Mean Difference (I-J)	Std. Error	p-value	95% Confidence Interval
						Lower Bound	Upper Bound
ELIP	LC_X	LC_H	-0.252222	1.07102	0.995308	-3.154	2.64955
		OG_X	4.55333	1.07102	0.000944111	1.65156	7.45511
		OG_H	-0.01	1.07102	1	-2.91178	2.89178
	LC_H	LC_X	0.252222	1.07102	0.995308	-2.64955	3.154
		OG_X	4.80556	1.07102	0.00048683	1.90378	7.70733
		OG_H	0.242222	1.07102	0.995837	-2.65955	3.144
	OG_X	LC_X	-4.55333	1.07102	0.000944111	-7.45511	-1.65156
		LC_H	-4.80556	1.07102	0.00048683	-7.70733	-1.90378
		OG_H	-4.56333	1.07102	0.000919793	-7.46511	-1.66156
	OG_H	LC_X	0.01	1.07102	1	-2.89178	2.91178
		LC_H	-0.242222	1.07102	0.995837	-3.144	2.65955
		OG_X	4.56333	1.07102	0.000919793	1.66156	7.46511
FAR	LC_X	LC_H	3.07	2.09515	0.46959	-2.60652	8.74652
		OG_X	9.86333	2.09515	0.000259908	4.18681	15.5399
		OG_H	0.115556	2.09515	0.999938	-5.56097	5.79208
	LC_H	LC_X	-3.07	2.09515	0.46959	-8.74652	2.60652
		OG_X	6.79333	2.09515	0.0139967	1.11681	12.4699
		OG_H	-2.95444	2.09515	0.502442	-8.63097	2.72208
	OG_X	LC_X	-9.86333	2.09515	0.000259908	-15.5399	-4.18681
		LC_H	-6.79333	2.09515	0.0139967	-12.4699	-1.11681
		OG_H	-9.74778	2.09515	0.000304173	-15.4243	-4.07126
	OG_H	LC_X	-0.115556	2.09515	0.999938	-5.79208	5.56097
		LC_H	2.95444	2.09515	0.502442	-2.72208	8.63097
		OG_X	9.74778	2.09515	0.000304173	4.07126	15.4243
EXP	LC_X	LC_H	-3.10333	0.65671	0.000246972	-4.8826	-1.32407
		OG_X	1.74778	0.65671	0.0556615	-0.0314869	3.52704
		OG_H	-4.14889	0.65671	2.52125e-06	-5.92815	-2.36962
	LC_H	LC_X	3.10333	0.65671	0.000246972	1.32407	4.8826
		OG_X	4.85111	0.65671	1.23607e-07	3.07185	6.63038
		OG_H	-1.04556	0.65671	0.397281	-2.82482	0.733709
	OG_X	LC_X	-1.74778	0.65671	0.0556615	-3.52704	0.0314869
		LC_H	-4.85111	0.65671	1.23607e-07	-6.63038	-3.07185
		OG_H	-5.89667	0.65671	1.74436e-09	-7.67593	-4.1174
	OG_H	LC_X	4.14889	0.65671	2.52125e-06	2.36962	5.92815
		LC_H	1.04556	0.65671	0.397281	-0.733709	2.82482
		OG_X	5.89667	0.65671	1.74436e-09	4.1174	7.67593
FLA	LC_X	LC_H	6.84889	2.09097	0.0128791	1.18369	12.5141
		OG_X	1.98111	2.09097	0.779639	-3.68408	7.64631
		OG_H	5.56444	2.09097	0.0556908	-0.10075	11.2296
	LC_H	LC_X	-6.84889	2.09097	0.0128791	-12.5141	-1.18369
		OG_X	-4.86778	2.09097	0.11279	-10.533	0.797417
		OG_H	-1.28444	2.09097	0.926782	-6.94964	4.38075
	OG_X	LC_X	-1.98111	2.09097	0.779639	-7.64631	3.68408
		LC_H	4.86778	2.09097	0.11279	-0.797417	10.533
		OG_H	3.58333	2.09097	0.333434	-2.08186	9.24853
	OG_H	LC_X	-5.56444	2.09097	0.0556908	-11.2296	0.10075
		LC_H	1.28444	2.09097	0.926782	-4.38075	6.94964
		OG_X	-3.58333	2.09097	0.333434	-9.24853	2.08186
LAC12	LC_X	LC_H	5.23556	1.94203	0.0515329	-0.0260966	10.4972
		OG_X	2.42667	1.94203	0.600765	-2.83499	7.68832
		OG_H	3.88889	1.94203	0.208275	-1.37276	9.15054
	LC_H	LC_X	-5.23556	1.94203	0.0515329	-10.4972	0.0260966
		OG_X	-2.80889	1.94203	0.480779	-8.07054	2.45276
		OG_H	-1.34667	1.94203	0.898843	-6.60832	3.91499
	OG_X	LC_X	-2.42667	1.94203	0.600765	-7.68832	2.83499
		LC_H	2.80889	1.94203	0.480779	-2.45276	8.07054
		OG_H	1.46222	1.94203	0.874734	-3.79943	6.72387
	OG_H	LC_X	-3.88889	1.94203	0.208275	-9.15054	1.37276
		LC_H	1.34667	1.94203	0.898843	-3.91499	6.60832
		OG_X	-1.46222	1.94203	0.874734	-6.72387	3.79943
LAC17	LC_X	LC_H	6.74667	2.05701	0.0127372	1.17349	12.3198
		OG_X	2.91111	2.05701	0.499387	-2.66206	8.48429
		OG_H	6.51	2.05701	0.0169875	0.936824	12.0832
	LC_H	LC_X	-6.74667	2.05701	0.0127372	-12.3198	-1.17349
		OG_X	-3.83556	2.05701	0.263157	-9.40873	1.73762
		OG_H	-0.236667	2.05701	0.999443	-5.80984	5.33651
	OG_X	LC_X	-2.91111	2.05701	0.499387	-8.48429	2.66206
		LC_H	3.83556	2.05701	0.263157	-1.73762	9.40873
		OG_H	3.59889	2.05701	0.315797	-1.97429	9.17206
	OG_H	LC_X	-6.51	2.05701	0.0169875	-12.0832	-0.936824
		LC_H	0.236667	2.05701	0.999443	-5.33651	5.80984
		OG_X	-3.59889	2.05701	0.315797	-9.17206	1.97429
CRK8/10	LC_X	LC_H	-0.745556	2.97511	0.994363	-8.80619	7.31508
		OG_X	-2.21333	2.97511	0.87854	-10.274	5.8473
		OG_H	-4.85	2.97511	0.376649	-12.9106	3.21064
	LC_H	LC_X	0.745556	2.97511	0.994363	-7.31508	8.80619
		OG_X	-1.46778	2.97511	0.960005	-9.52841	6.59286
		OG_H	-4.10444	2.97511	0.520904	-12.1651	3.95619
	OG_X	LC_X	2.21333	2.97511	0.87854	-5.8473	10.274
		LC_H	1.46778	2.97511	0.960005	-6.59286	9.52841
		OG_H	-2.63667	2.97511	0.811965	-10.6973	5.42397
	OG_H	LC_X	4.85	2.97511	0.376649	-3.21064	12.9106
		LC_H	4.10444	2.97511	0.520904	-3.95619	12.1651
		OG_X	2.63667	2.97511	0.811965	-5.42397	10.6973
CRK6	LC_X	LC_H	2.08222	1.49046	0.510343	-1.95598	6.12042
		OG_X	9.66889	1.49046	1.55355e-06	5.63069	13.7071
		OG_H	2.13222	1.49046	0.490185	-1.90598	6.17042
	LC_H	LC_X	-2.08222	1.49046	0.510343	-6.12042	1.95598
		OG_X	7.58667	1.49046	8.6752e-05	3.54846	11.6249
		OG_H	0.05	1.49046	0.999986	-3.9882	4.0882
	OG_X	LC_X	-9.66889	1.49046	1.55355e-06	-13.7071	-5.63069
		LC_H	-7.58667	1.49046	8.6752e-05	-11.6249	-3.54846
		OG_H	-7.53667	1.49046	9.55515e-05	-11.5749	-3.49846
	OG_H	LC_X	-2.13222	1.49046	0.490185	-6.17042	1.90598
		LC_H	-0.05	1.49046	0.999986	-4.0882	3.9882
		OG_X	7.53667	1.49046	9.55515e-05	3.49846	11.5749
LRR-LRK	LC_X	LC_H	-4.99333	1.9467	0.0687719	-10.2677	0.280989
		OG_X	-2.57889	1.9467	0.554418	-7.85321	2.69543
		OG_H	-3.92444	1.9467	0.203399	-9.19877	1.34988
	LC_H	LC_X	4.99333	1.9467	0.0687719	-0.280989	10.2677
		OG_X	2.41444	1.9467	0.606492	-2.85988	7.68877
		OG_H	1.06889	1.9467	0.946123	-4.20543	6.34321
	OG_X	LC_X	2.57889	1.9467	0.554418	-2.69543	7.85321
		LC_H	-2.41444	1.9467	0.606492	-7.68877	2.85988
		OG_H	-1.34556	1.9467	0.899699	-6.61988	3.92877
	OG_H	LC_X	3.92444	1.9467	0.203399	-1.34988	9.19877
		LC_H	-1.06889	1.9467	0.946123	-6.34321	4.20543
		OG_X	1.34556	1.9467	0.899699	-3.92877	6.61988
PME	LC_X	LC_H	2.37889	1.37311	0.324137	-1.34138	6.09915
		OG_X	-3.24333	1.37311	0.105303	-6.9636	0.476932
		OG_H	1.86778	1.37311	0.53268	-1.85249	5.58804
	LC_H	LC_X	-2.37889	1.37311	0.324137	-6.09915	1.34138
		OG_X	-5.62222	1.37311	0.00146029	-9.34249	-1.90196
		OG_H	-0.511111	1.37311	0.982085	-4.23138	3.20915
	OG_X	LC_X	3.24333	1.37311	0.105303	-0.476932	6.9636
		LC_H	5.62222	1.37311	0.00146029	1.90196	9.34249
		OG_H	5.11111	1.37311	0.00402305	1.39085	8.83138
	OG_H	LC_X	-1.86778	1.37311	0.53268	-5.58804	1.85249
		LC_H	0.511111	1.37311	0.982085	-3.20915	4.23138
		OG_X	-5.11111	1.37311	0.00402305	-8.83138	-1.39085
ABA2	LC_X	LC_H	0.22	0.455108	0.962231	-1.01305	1.45305
		OG_X	-8.31444	0.455108	7.02882e-13	-9.5475	-7.08139
		OG_H	-0.32	0.455108	0.895092	-1.55305	0.913051
	LC_H	LC_X	-0.22	0.455108	0.962231	-1.45305	1.01305
		OG_X	-8.53444	0.455108	7.02882e-13	-9.7675	-7.30139
		OG_H	-0.54	0.455108	0.639576	-1.77305	0.693051
	OG_X	LC_X	8.31444	0.455108	7.02882e-13	7.08139	9.5475
		LC_H	8.53444	0.455108	7.02882e-13	7.30139	9.7675
		OG_H	7.99444	0.455108	7.02882e-13	6.76139	9.2275
	OG_H	LC_X	0.32	0.455108	0.895092	-0.913051	1.55305
		LC_H	0.54	0.455108	0.639576	-0.693051	1.77305
		OG_X	-7.99444	0.455108	7.02882e-13	-9.2275	-6.76139
